# Supplementary material for: Caenorhabditis elegans is a useful model for anthelmintic discovery
Source: Nat Commun. 2015 Jun 25;6:7485. doi: 10.1038/ncomms8485 (PMC4491176; doi:10.1038/ncomms8485)
Supplement: Supplementary Data 1 — Chemical screening summary sheet. [file ncomms8485-s2.xlsx]

## Sheet: ChemicalScreening SummarySheet
Number	ID	Wactive ID	Supplier	Library ID	Screen Type		Wactive (1 = yes)	C. elegans Lethal (1 = yes)	Random Selection (1 = yes)	C. onchophora Lethal (1 = yes)	H. contortus Lethal (1 = yes)	D. rerio Lethal (1 = yes)	HEK Cell Growth Decrease (1 = yes)	Group #	Cluster #		Used in Genetic Screen (1 = yes)	Isolated Resistant Mutant (1 = yes)		Acceptor Count	Donor Count	Mass	Atom Count	Rotatable Bond Count	logP	Van der Waals Surface Area (3D)	Polar Surface Area	Van der Waals Volume	Refractivity		Number of Analogs in the Dataset (Tc = 0.55)	Number of C. elegans-Lethal Analogs in the Dataset (Tc = 0.55)	Fraction of Analogs that are C. elegans-Lethal (Tc = 0.55)
20431	5185411	wact-2	Chembridge	50k DIVERSet	liquid-based (60μM)		1	1	0	1	0	0	0	1	1		1	0		2	0	307.166	24	2	4.61	307.19	38.92	205.32	91.7		44	19	0.444444
20551	9013615	wact-154	Chembridge	50k DIVERSet	liquid-based (60μM)		1	1	0	1	0	0	0	1	1		1	1		4	0	329.352	40	5	4.5	453.8	61.04	287.74	116.11		193	24	0.128866
20589	9024879	wact-169	Chembridge	50k DIVERSet	liquid-based (60μM)		1	1	0	0	0	0	0	1	1		1	0		2	0	297.16	24	2	4.97	318.31	38.92	215.02	93.69		51	18	0.365385
20547	9034543	wact-184	Chembridge	50k DIVERSet	liquid-based (60μM)		1	1	0	0	0	0	0	1	1		1	0		2	0	301.138	27	2	4.97	327.65	38.92	213.61	94.81		217	34	0.16055
20578	9036812	wact-190	Chembridge	50k DIVERSet	liquid-based (60μM)		1	1	0	0	0	0	0	1	1		1	1		4	0	329.352	40	5	4.5	454.12	61.04	288.38	116.11		219	28	0.131818
20922	5229759	wact-589	Chembridge	50k DIVERSet	liquid-based (60μM)		1	1	0	0	1	0	0	1	1		0			2	0	222.242	27	2	4.2	307.13	38.92	195.38	87.19		235	35	0.152542
21828	5307019	wact-390	Chembridge	50k DIVERSet	liquid-based (60μM)		1	1	0	0	0	0	0	1	1		0			2	0	282.312	36	4	5.23	408.28	38.92	251.29	91.11		84	11	0.141176
20681	5923938	wact-445	Chembridge	50k DIVERSet	liquid-based (60μM)		1	1	0	0	0	0	0	1	1		0			2	0	270.714	30	2	5.26	355.65	38.92	226.03	97.03		240	34	0.145228
20597	7634492	wact-81	Chembridge	50k DIVERSet	liquid-based (60μM)		1	1	0	1	0	0	0	1	1		0			3	0	283.712	30	3	4.29	347	51.81	231.94	89.59		17	3	0.222222
20615	7637739	wact-83	Chembridge	50k DIVERSet	liquid-based (60μM)		1	1	0	0	0	0	0	1	1		0			4	0	301.728	33	4	3.7	391.72	61.04	248.58	89.63		76	3	0.0519481
20553	7638484	wact-84	Chembridge	50k DIVERSet	liquid-based (60μM)		1	1	0	0	0	0	0	1	1		0			3	0	269.322	30	4	3.51	355.44	51.81	227.31	86.4		22	2	0.130435
21017	7750501	wact-609	Chembridge	50k DIVERSet	liquid-based (60μM)		1	1	0	0	0	0	0	1	1		0			3	1	357.362	42	5	5.07	463.1	81.16	304.72	114.87		13	2	0.214286
20546	7783279	wact-106	Chembridge	50k DIVERSet	liquid-based (60μM)		1	1	0	0	0	0	0	1	1		0			3	0	336.571	26	2	4.3	335.85	51.81	223.48	97.46		135	27	0.205882
20599	9013537	wact-153	Chembridge	50k DIVERSet	liquid-based (60μM)		1	1	0	1	0	0	0	1	1		0			4	0	329.352	40	5	4.88	454.32	61.04	287.8	115.73		179	22	0.127778
20593	9017046	wact-157	Chembridge	50k DIVERSet	liquid-based (60μM)		1	1	0	0	0	0	0	1	1		0			4	1	376.796	40	4	4.59	466.85	80.91	307.13	125.37		38	10	0.282051
20576	9017109	wact-158	Chembridge	50k DIVERSet	liquid-based (60μM)		1	1	0	0	0	0	0	1	1		0			2	0	319.129	27	2	5.12	334.57	38.92	218.46	95.03		174	26	0.154286
20511	9020086	wact-165	Chembridge	50k DIVERSet	liquid-based (60μM)		1	1	0	1	0	0	0	1	1		0			2	0	230.195	24	2	3.4	286.6	52.06	181.77	79.79		60	12	0.213115
20626	9021292	wact-632	Chembridge	50k DIVERSet	liquid-based (60μM)		1	1	0	0	0	0	0	1	1		0			2	0	246.26	24	2	3.99	293.78	38.92	191.97	84.29		53	19	0.37037
20577	9025218	wact-171	Chembridge	50k DIVERSet	liquid-based (60μM)		1	1	0	0	0	0	0	1	1		0			3	1	385.39	45	5	6.17	498.37	68.02	328.28	122.69		17	5	0.333333
20584	9026631	wact-174	Chembridge	50k DIVERSet	liquid-based (60μM)		1	1	0	0	0	0	0	1	1		0			4	1	360.341	40	4	4.17	459.15	80.91	297.63	120.78		48	11	0.244898
20758	9028223	wact-570	Chembridge	50k DIVERSet	liquid-based (60μM)		1	1	0	0	0	0	0	1	1		0			3	1	365.381	38	4	5.05	446.93	68.02	293.02	119.83		23	11	0.5
20466	9031277	wact-180	Chembridge	50k DIVERSet	liquid-based (60μM)		1	1	0	0	0	0	0	1	1		0			2	0	296.268	27	3	4.72	336.02	38.92	218.77	90.05		39	19	0.5
20719	9036498	wact-613	Chembridge	50k DIVERSet	liquid-based (60μM)		1	1	0	0	0	0	0	1	1		0			3	0	273.289	32	2	3.97	362.38	51.81	234.37	101.48		190	27	0.146597
20560	9040512	wact-195	Chembridge	50k DIVERSet	liquid-based (60μM)		1	1	0	0	0	0	0	1	1		0			4	0	329.352	40	5	4.5	453.8	61.04	287.73	116.11		170	23	0.140351
1580	STK242007	wact-355	Vitas	4k Clickable	liquid-based (60μM)		1	1	0	1	0	0	0	1	1		0			4	0	277.277	32	4	3.01	368.57	61.04	239.21	99.07		173	24	0.143678
20650	5101925	wact-212	Chembridge	50k DIVERSet	liquid-based (60μM)		1	1	0	0	0	0	0	1	2		0			5	1	273.244	31	5	3.7	371.55	103.67	227.12	75.51		11	0	0.0833333
20801	5221072	wact-381	Chembridge	50k DIVERSet	liquid-based (60μM)		1	1	0	0	0	0	0	1	2		0			4	0	390.231	40	3	3.72	471.98	69.37	294.54	96.43		413	6	0.0169082
20654	5261188	wact-216	Chembridge	50k DIVERSet	liquid-based (60μM)		1	1	0	0	0	0	0	1	2		0			2	0	321.244	39	3	4.86	447.49	6.48	280.04	90.76		563	6	0.0124113
20532	5264250	wact-29	Chembridge	50k DIVERSet	liquid-based (60μM)		1	1	0	0	0	0	0	1	2		0			2	0	355.268	36	3	4.64	422.78	6.48	266.72	85.04		52	1	0.0377358
20588	5267230	wact-30	Chembridge	50k DIVERSet	liquid-based (60μM)		1	1	0	0	1	0	0	1	2		0			2	0	349.241	39	3	4.56	442.16	6.48	275.29	88.99		440	4	0.0113379
21318	5405132	wact-417	Chembridge	50k DIVERSet	liquid-based (60μM)		1	1	0	0	0	0	0	1	2		0			4	1	297.233	31	5	3.42	376.57	70.74	231.77	72.01		8	0	0.111111
20450	5426998	wact-46	Chembridge	50k DIVERSet	liquid-based (60μM)		1	1	0	0	0	0	0	1	2		0			4	0	313.394	46	4	3.29	472.79	52.3	293.01	93.42		33	2	0.0882353
20449	5427063	wact-47	Chembridge	50k DIVERSet	liquid-based (60μM)		1	1	0	0	0	0	0	1	2		0			4	0	301.383	45	4	3.62	474.52	52.3	287.49	90.72		24	2	0.12
20451	5454916	wact-48	Chembridge	50k DIVERSet	liquid-based (60μM)		1	1	0	0	0	0	0	1	2		0			2	0	320.471	52	3	5.15	536.06	6.48	326.56	102.19		257	3	0.0155039
20452	5459938	wact-49	Chembridge	50k DIVERSet	liquid-based (60μM)		1	1	0	0	0	0	0	1	2		0			2	0	338.462	52	3	5.29	542.84	6.48	331.27	102.41		189	3	0.0210526
20581	5653912	wact-53	Chembridge	50k DIVERSet	liquid-based (60μM)		1	1	0	0	0	0	0	1	2		0			4	0	380.225	40	3	4.16	483.62	69.37	303.96	98.41		408	7	0.0195599
14541	5754492	wact-56	Chembridge	10k Diverset	solid-based (25μM)		1	1	0	0	0	0	0	1	2		0			6	0	398.388	48	4	2.7	542.57	89.68	335.31	104.11		391	2	0.00765306
5746	5789998	wact-221	Chembridge	10k Diverset	solid-based (25μM)		1	1	0	0	0	0	0	1	2		0			4	0	398.216	40	3	4.3	489.89	69.37	308.86	98.63		228	7	0.0349345
59094	6089573	wact-450	Chembridge	50k DIVERSet	liquid-based (60μM)		1	1	0	0	0	0	0	1	2		0			4	0	397.324	43	4	3.97	506.44	69.37	312.71	94.99		143	1	0.0138889
59753	6328303	wact-459	Chembridge	50k DIVERSet	liquid-based (60μM)		1	1	0	0	0	0	0	1	2		0			2	3	444.334	44	4	5.91	520.01	70.23	353.7	122.97		920	1	0.00217155
20501	6858658	wact-65	Chembridge	50k DIVERSet	liquid-based (60μM)		1	1	0	0	0	0	0	1	2		0			2	0	403.226	41	3	5.1	492.45	23.55	312.69	97.06		478	7	0.0167015
63989	7632618	wact-509	Chembridge	50k DIVERSet	liquid-based (60μM)		1	1	0	0	0	0	0	1	2		0			2	1	296.149	30	3	4.12	366.71	38.33	237.58	77.66		834	6	0.00838323
20522	7637260	wact-82	Chembridge	50k DIVERSet	liquid-based (60μM)		1	1	0	0	0	0	0	1	2		0			3	2	303.288	36	5	3.2	417.33	86.95	256.66	81.4		75	0	0.0131579
20748	7680488	wact-519	Chembridge	50k DIVERSet	liquid-based (60μM)		1	1	0	1	0	0	0	1	2		0			4	0	323.363	45	5	3.34	505.28	69.37	295.14	87.22		66	2	0.0447761
20509	7680561	wact-91	Chembridge	50k DIVERSet	liquid-based (60μM)		1	1	0	0	0	0	0	1	2		0			4	0	309.336	42	3	3.04	477.91	69.37	279.32	82.05		70	4	0.0704225
20859	9043563	wact-580	Chembridge	50k DIVERSet	liquid-based (60μM)		1	1	0	0	0	0	0	1	2		0			2	1	315.675	30	4	4.58	364.81	38.33	238.34	73.08		596	4	0.00837521
20497	9049306	wact-199	Chembridge	50k DIVERSet	liquid-based (60μM)		1	1	0	0	0	0	0	1	2		0			2	1	302.2	36	2	2.74	416.54	35.58	256.83	79.8		338	2	0.00884956
20817	5191873	wact-373	Chembridge	50k DIVERSet	liquid-based (60μM)		1	1	0	0	0	0	0	1	3		0			4	2	360.429	42	3	5.92	469.38	65.71	309.51	116.56		47	3	0.0833333
20802	5191891	wact-375	Chembridge	50k DIVERSet	liquid-based (60μM)		1	1	0	0	0	0	0	1	3		0			3	0	358.456	44	4	6.37	496.84	34.48	318.44	119.06		56	3	0.0701754
23024	5250046	wact-621	Chembridge	50k DIVERSet	liquid-based (60μM)		1	1	0	1	0	0	0	1	3		0			3	2	242.296	27	1	3.01	304.23	59.14	202.33	78.91		96	4	0.0515464
21371	5403320	wact-415	Chembridge	50k DIVERSet	liquid-based (60μM)		1	1	0	0	0	0	0	1	3		0			2	1	348.393	38	3	5.37	438.4	41.99	289.06	107.98		143	3	0.0277778
57817	5622205	wact-428	Chembridge	50k DIVERSet	liquid-based (60μM)		1	1	0	0	0	0	0	1	3		0			2	1	334.392	38	3	4.8	434.7	55.13	282.31	105.2		86	1	0.0229885
20438	5360486	wact-41	Chembridge	50k DIVERSet	liquid-based (60μM)		1	1	0	1	0	0	0	1	4		0			3	0	375.245	41	7	3.57	467.08	21.7	279.67	87.09		136	2	0.0218978
21935	9009646	wact-559	Chembridge	50k DIVERSet	liquid-based (60μM)		1	1	0	0	0	0	0	1	4		0			3	0	347.192	35	4	3.06	406.76	21.7	245.49	78.02		191	3	0.0208333
20494	9035461	wact-187	Chembridge	50k DIVERSet	liquid-based (60μM)		1	1	0	0	0	0	0	1	6		0			1	1	247.72	31	5	3.49	346.55	25.17	220.24	70.68		100	9	0.0990099
20472	9040417	wact-194	Chembridge	50k DIVERSet	liquid-based (60μM)		1	1	0	0	0	0	0	1	6		0			1	1	247.72	31	4	3.23	352.93	25.17	216.15	68.73		112	9	0.0884956
20915	5320745	wact-395	Chembridge	50k DIVERSet	liquid-based (60μM)		1	1	0	1	0	0	0	1	7		0			2	1	244.676	26	1	3.12	302.33	52.05	197.7	77.33		144	8	0.062069
59059	6083787	wact-448	Chembridge	50k DIVERSet	liquid-based (60μM)		1	1	0	1	0	0	0	1	7		0			1	0	243.688	27	1	4.46	319.77	26.03	203.37	77.67		161	8	0.0555556
61660	6544544	wact-477	Chembridge	50k DIVERSet	liquid-based (60μM)		1	1	0	0	0	0	0	1	7		0			1	0	288.139	27	1	4.63	323.58	26.03	207.81	80.49		175	8	0.0511364
21077	9016871	wact-565	Chembridge	50k DIVERSet	liquid-based (60μM)		1	1	0	0	0	0	0	1	7		0			2	1	224.258	29	1	3.03	317.96	52.05	200.68	77.57		150	8	0.0596026
63833	7616240	wact-505	Chembridge	50k DIVERSet	liquid-based (60μM)		1	1	0	0	0	0	0	1	8		0			2	1	340.156	30	4	3.7	358.33	29.46	228.57	77.31		61	2	0.0483871
20484	7747740	wact-102	Chembridge	50k DIVERSet	liquid-based (60μM)		1	1	0	0	0	0	0	1	8		0			2	0	248.705	30	4	3.99	354.57	18.46	218.61	68.4		88	6	0.0786517
1573	BAS 04456475	wact-342	Asinex	4k Clickable	liquid-based (60μM)		1	1	0	1	0	0	0	1	9		0			2	0	230.286	26	3	2.93	308.06	38.92	199.12	76.99		54	7	0.145455
1592	BAS 05496293	wact-345	Asinex	4k Clickable	liquid-based (60μM)		1	1	0	1	0	0	0	1	9		0			2	0	216.259	23	3	2.42	275.61	38.92	182.35	71.95		55	8	0.160714
21399	5353518	wact-406	Chembridge	50k DIVERSet	liquid-based (60μM)		1	1	0	1	0	0	0	1	10		0			1	1	239.312	35	4	3.57	380.82	29.1	234.48	74.44		420	4	0.0118765
20500	5650134	wact-52	Chembridge	50k DIVERSet	liquid-based (60μM)		1	1	0	0	0	0	0	1	10		0			1	1	303.139	28	4	3.3	329.47	29.1	205.5	67.27		360	6	0.0193906
20537	7949759	wact-125	Chembridge	50k DIVERSet	liquid-based (60μM)		1	1	0	1	0	0	0	1	10		0			1	1	309.49	43	6	4.06	474.77	29.1	292.26	91.03		51	2	0.0576923
20600	5162985	wact-24	Chembridge	50k DIVERSet	liquid-based (60μM)		1	1	0	0	0	0	0	1	12		0			3	0	250.295	33	3	3.53	371.64	35.01	230.18	73.43		30	2	0.0967742
20656	5112276	wact-214	Chembridge	50k DIVERSet	liquid-based (60μM)		1	1	0	0	0	0	0	1	14		0			1	1	266.552	25	3	3.09	318.68	29.1	205.99	63.91		108	2	0.0275229
21488	6633977	wact-482	Chembridge	50k DIVERSet	liquid-based (60μM)		1	1	0	0	0	0	0	1	14		0			1	1	286.97	22	3	3.27	305.42	29.1	202.77	64.29		134	3	0.0296296
20632	6637635	wact-485	Chembridge	50k DIVERSet	liquid-based (60μM)		1	1	0	0	0	0	0	1	14		0			1	1	286.97	22	3	3.27	306.62	29.1	202.76	64.29		125	3	0.031746
20756	9008240	wact-557	Chembridge	50k DIVERSet	liquid-based (60μM)		1	1	0	0	0	0	0	1	14		0			1	1	298.14	29	3	4.12	357.36	29.1	233.43	74.47		209	2	0.0142857
21803	5307255	wact-391	Chembridge	50k DIVERSet	liquid-based (60μM)		1	1	0	0	0	0	0	1	16		0			4	1	268.267	32	5	3.07	362.17	74.92	232.74	78.4		29	3	0.133333
20744	5404872	wact-416	Chembridge	50k DIVERSet	liquid-based (60μM)		1	1	0	0	0	0	0	1	16		0			2	1	302.166	30	4	3.9	341.52	29.1	227.99	78.7		34	3	0.114286
20949	5218876	wact-380	Chembridge	50k DIVERSet	liquid-based (60μM)		1	1	0	0	0	0	0	1	17		0			1	1	237.705	23	2	3.58	283.57	29.1	188.67	63.29		275	2	0.0108696
1574	F1874-0010	wact-352	Life Chemicals	4k Clickable	liquid-based (60μM)		1	1	0	1	0	0	0	1	19		0			3	0	266.321	29	3	2.87	338.09	43.6	224.14	78.07		16	2	0.176471
5590	5784085	wact-220	Chembridge	10k Diverset	solid-based (25μM)		1	1	0	0	1	0	0	1			1	0		4	0	300.786	38	3	3.37	423.77	31.73	265.5	86.6		27	1	0.0714286
11	BTB 05020	emb-q	Maybridge	Maybridge Bio	solid-based (25μM)		1	1	0	1	0	0	0	1			1	0		1	0	290.144	28	2	4.84	347.42	22.12	228.58	75.83		17	0	0.0555556
20777	5236279	wact-384	Chembridge	50k DIVERSet	liquid-based (60μM)		1	1	0	0	0	0	0	1			0			1	2	315.229	32	2	4.32	381.67	41.13	239.75	78.48		278	0	0.00358423
20458	5242714	wact-25	Chembridge	50k DIVERSet	liquid-based (60μM)		1	1	0	0	0	0	0	1			0			3	0	250.295	33	3	3.59	368.81	35.01	230.1	76.5		12	1	0.153846
20502	5242766	wact-26	Chembridge	50k DIVERSet	liquid-based (60μM)		1	1	0	0	0	0	0	1			0			3	0	236.269	30	2	3.24	337.93	35.01	213.19	71.76		14	1	0.133333
20919	5253724	wact-388	Chembridge	50k DIVERSet	liquid-based (60μM)		1	1	0	0	0	0	0	1			0			1	0	366.051	28	1	4.62	349.48	17.82	229.2	89.65		41	0	0.0238095
57375	5325961	wact-398	Chembridge	50k DIVERSet	liquid-based (60μM)		1	1	0	0	0	0	0	1			0			2	1	288.051	23	4	3.99	311.77	38.33	198.59	57.6		21	1	0.0909091
20456	5347949	wact-37	Chembridge	50k DIVERSet	liquid-based (60μM)		1	1	0	0	0	0	0	1			0			3	0	304.652	28	3	2.73	335.76	41.9	224.09	68.12		39	0	0.025
10854	5631017	wact-51	Chembridge	10k Diverset	solid-based (25μM)		1	1	0	0	0	0	0	1			0			2	0	348.139	27	2	3.93	333.32	38.92	219.94	100.55		32	0	0.030303
1595	5809731	wact-206	Chembridge	4k Clickable	liquid-based (60μM)		1	1	0	1	0	0	0	1			0			2	0	382.886	36	3	5.48	436.48	34.89	300.59	102.7		1	0	0.5
20687	6433196	wact-469	Chembridge	50k DIVERSet	liquid-based (60μM)		1	1	0	1	0	0	0	1			0			2	0	286.372	29	1	3.32	336.48	34.89	227.9	75.96		3	0	0.25
1596	6859543	wact-207	Chembridge	4k Clickable	liquid-based (60μM)		1	1	0	0	0	0	0	1			0			4	0	381.405	42	4	2.54	483.28	88.13	316.2	116.07		102	0	0.00970874
21356	7426700	wact-498	Chembridge	50k DIVERSet	liquid-based (60μM)		1	1	0	0	0	0	0	1			0			3	0	345.187	34	3	4.31	392.57	35.53	257.77	84.57		109	0	0.00909091
20620	7530695	wact-71	Chembridge	50k DIVERSet	liquid-based (60μM)		1	1	0	0	0	0	0	1			0			2	1	318.586	29	3	3.58	366.14	46.92	239.2	89.54		129	1	0.0153846
23111	7632815	wact-510	Chembridge	50k DIVERSet	liquid-based (60μM)		1	1	0	0	0	0	0	1			0			4	0	348.352	42	6	4.95	477.19	85.01	303.05	98.07		23	0	0.0416667
20496	7695043	wact-93	Chembridge	50k DIVERSet	liquid-based (60μM)		1	1	0	0	0	0	0	1			0			2	0	309.361	34	3	4.03	394.27	30.71	255.43	94.79		7	0	0.125
20928	7701507	wact-618	Chembridge	50k DIVERSet	liquid-based (60μM)		1	1	0	0	0	0	0	1			0			2	0	216.259	23	0	2.37	250.96	32.67	176.66	63.67		8	0	0.111111
20460	7780917	wact-104	Chembridge	50k DIVERSet	liquid-based (60μM)		1	1	0	0	1	0	0	1			0			5	1	364.194	36	6	2.67	422.07	86.8	271.14	84.15		26	0	0.037037
20505	7782912	wact-105	Chembridge	50k DIVERSet	liquid-based (60μM)		1	1	0	0	0	0	0	1			0			4	1	354.586	29	4	3.24	359.77	77.57	242.24	79.17		32	1	0.0606061
1601	7961048	wact-211	Chembridge	4k Clickable	liquid-based (60μM)		1	1	0	0	0	0	0	1			0			4	1	248.235	30	4	2.7	352.49	84.15	217.33	66.51		14	1	0.133333
20562	7983837	wact-132	Chembridge	50k DIVERSet	liquid-based (60μM)		1	1	0	0	0	0	0	1			0			4	1	361.244	36	5	2.72	459.18	68.29	284.67	86.39		78	0	0.0126582
20486	9003606	wact-141	Chembridge	50k DIVERSet	liquid-based (60μM)		1	1	0	0	0	0	0	1			0			1	1	263.695	29	3	3.79	342.81	29.1	219.19	70.66		246	0	0.00404858
21281	9069602	wact-586	Chembridge	50k DIVERSet	liquid-based (60μM)		1	1	0	0	0	0	0	1			0			3	1	327.765	37	4	4.26	428.45	68.02	274.4	99.37		178	0	0.00558659
15412	96684492	wact-334	Chembridge	Yactives NOVAcore	solid-based (25μM)		1	1	0	0	0	0	0	1			0			4	0	402.532	60	5	5.23	636.84	55.05	386.93	130.53		38	0	0.025641
1582	F2556-0396	wact-353	Life Chemicals	4k Clickable	liquid-based (60μM)		1	1	0	0	0	0	0	1			0			5	0	388.436	39	3	2.63	468.11	66.81	309.67	100.84		515	0	0.00193798
1594	T6237672	wact-349	Enamine	4k Clickable	liquid-based (60μM)		1	1	0	0	0	0	0	1			0			4	1	430.862	44	7	3.68	541.04	98.5	345.93	108.22		3	0	0.25
5618	5652963	wact-7	Chembridge	10k Diverset	solid-based (25μM)		1	1	0	1	1	0	0	2	1		1	0		2	0	228.27	24	2	3.84	286.63	38.92	187.03	84.08		60	21	0.360656
20424	5905384	wact-10	Chembridge	50k DIVERSet	liquid-based (60μM)		1	1	0	1	1	0	0	2	1		1	0		3	0	265.31	35	4	4.31	392.86	51.81	241.91	99.27		153	26	0.175325
20428	7632721	wact-13	Chembridge	50k DIVERSet	liquid-based (60μM)		1	1	0	1	1	0	0	2	1		1	0		3	0	266.295	34	3	4.5	387.8	48.15	238.36	98.69		257	28	0.112403
20427	7635413	wact-14	Chembridge	50k DIVERSet	liquid-based (60μM)		1	1	0	1	1	0	0	2	1		1	0		2	0	302.779	31	4	4.92	378.89	38.92	245.37	93.74		17	1	0.111111
20481	7834045	wact-113	Chembridge	50k DIVERSet	liquid-based (60μM)		1	1	0	1	1	0	0	2	1		1	0		2	0	291.1	24	2	4.03	300.11	52.06	195.16	87.2		41	11	0.285714
20482	9000613	wact-139	Chembridge	50k DIVERSet	liquid-based (60μM)		1	1	0	1	1	0	0	2	1		1	0		2	0	291.1	24	2	4.03	299.87	52.06	195.12	87.2		39	11	0.3
20471	9017143	wact-159	Chembridge	50k DIVERSet	liquid-based (60μM)		1	1	0	1	1	0	0	2	1		1	0		2	0	234.297	21	2	3.48	266.19	38.92	178.28	80.97		20	11	0.571429
20518	9023309	wact-167	Chembridge	50k DIVERSet	liquid-based (60μM)		1	1	0	1	1	0	0	2	1		1	0		2	0	254.307	28	3	4.6	318.04	38.92	213.23	83.83		18	5	0.315789
20515	9027529	wact-175	Chembridge	50k DIVERSet	liquid-based (60μM)		1	1	0	1	1	0	0	2	1		1	0		2	0	218.232	21	2	2.9	259.21	52.06	168.22	76.47		18	10	0.578947
21286	9041091	wact-579	Chembridge	50k DIVERSet	liquid-based (60μM)		1	1	0	1	1	0	0	2	1		1	0		3	0	241.22	26	2	3.11	306.94	51.81	196.16	85.25		143	27	0.194444
58805	5910902	wact-444	Chembridge	50k DIVERSet	liquid-based (60μM)		1	1	0	1	1	0	0	2	1		0			3	0	285.384	44	5	4.67	467.25	51.81	279.6	93.92		57	8	0.155172
20495	6039582	wact-58	Chembridge	50k DIVERSet	liquid-based (60μM)		1	1	0	1	1	0	0	2	1		0			3	0	257.675	26	2	3.92	316.49	51.81	205.12	89.46		164	25	0.157576
59554	6253520	wact-455	Chembridge	50k DIVERSet	liquid-based (60μM)		1	1	0	1	1	0	0	2	1		0			4	0	253.256	30	4	2.61	347.17	61.04	217.65	80.33		81	3	0.0487805
20539	6269333	wact-62	Chembridge	50k DIVERSet	liquid-based (60μM)		1	1	0	1	1	0	0	2	1		0			3	0	252.268	31	4	3.85	354.95	48.15	221.98	82.49		140	5	0.0425532
63745	7627103	wact-604	Chembridge	50k DIVERSet	liquid-based (60μM)		1	1	0	1	1	0	0	2	1		0			4	0	310.347	41	7	4.11	464.74	57.38	281.98	98.41		123	6	0.0564516
20785	7629624	wact-506	Chembridge	50k DIVERSet	liquid-based (60μM)		1	1	0	1	1	0	0	2	1		0			2	0	236.269	30	2	4.7	339.33	38.92	212.17	92.23		225	34	0.154867
20483	7978444	wact-131	Chembridge	50k DIVERSet	liquid-based (60μM)		1	1	0	1	1	0	0	2	1		0			2	0	236.269	30	2	4.7	339.55	38.92	212.49	92.23		217	34	0.16055
20477	7989399	wact-136	Chembridge	50k DIVERSet	liquid-based (60μM)		1	1	0	1	1	0	0	2	1		0			3	0	258.296	28	3	3.64	334.85	48.15	213.11	90.54		94	11	0.126316
20815	9008591	wact-558	Chembridge	50k DIVERSet	liquid-based (60μM)		1	1	0	1	1	0	0	2	1		0			4	0	295.336	39	5	3.99	439.39	61.04	268.41	105.24		196	25	0.13198
20570	9037311	wact-191	Chembridge	50k DIVERSet	liquid-based (60μM)		1	1	0	1	1	0	0	2	1		0			2	0	240.232	27	2	4.35	314.1	38.92	200.23	87.4		202	33	0.167488
20440	5260944	wact-28	Chembridge	50k DIVERSet	liquid-based (60μM)		1	1	0	1	1	0	0	2	2		0			2	0	339.235	39	3	5	453.81	6.48	285.15	90.98		408	5	0.0146699
20476	7192340	wact-69	Chembridge	50k DIVERSet	liquid-based (60μM)		1	1	0	1	1	0	0	2	2		0			2	1	241.285	33	3	3.42	367.68	38.33	226.44	73.1		1493	6	0.00468541
20470	9018123	wact-162	Chembridge	50k DIVERSet	liquid-based (60μM)		1	1	0	1	1	0	0	2	2		0			3	0	408.147	31	3	2.97	388.14	76.55	256.9	86.35		24	1	0.08
20767	9027972	wact-569	Chembridge	50k DIVERSet	liquid-based (60μM)		1	1	0	1	1	0	0	2	2		0			2	1	332.192	34	5	4.41	386.27	38.33	254.63	84.84		862	4	0.00579374
20433	7687977	wact-15	Chembridge	50k DIVERSet	liquid-based (60μM)		1	1	0	1	1	0	0	2	3		0			2	0	259.299	28	3	3.9	333.03	22.12	213.81	67.75		6	1	0.285714
21094	7955970	wact-549	Chembridge	50k DIVERSet	liquid-based (60μM)		1	1	0	1	1	0	0	2	3		0			2	0	269.318	30	3	3.75	353.1	39.19	227.97	83.36		82	5	0.0722892
23023	5223671	wact-588	Chembridge	50k DIVERSet	liquid-based (60μM)		1	1	0	1	1	0	0	2	5		0			3	1	254.281	33	4	4.08	358.8	46.53	233.24	75.32		64	5	0.0923077
58297	5947437	wact-600	Chembridge	50k DIVERSet	liquid-based (60μM)		1	1	0	1	1	0	0	2	7		0			3	1	240.257	30	2	2.36	334.28	61.28	209.73	78.99		157	8	0.056962
20659	9030359	wact-230	Chembridge	50k DIVERSet	liquid-based (60μM)		1	1	0	1	1	0	0	2	7		0			3	1	240.257	30	2	2.36	334.56	61.28	209.99	78.99		148	8	0.0604027
20423	5352487	wact-4	Chembridge	50k DIVERSet	liquid-based (60μM)		1	1	0	1	1	0	0	2	9		1	0		2	0	275.154	24	3	3.75	318.07	38.92	205.77	78.72		50	6	0.137255
20429	5352532	wact-5	Chembridge	50k DIVERSet	liquid-based (60μM)		1	1	0	1	1	0	0	2	9		1	0		2	0	287.165	25	4	4.13	318.08	38.92	215.42	83.14		38	6	0.179487
20448	5357418	wact-39	Chembridge	50k DIVERSet	liquid-based (60μM)		1	1	0	1	1	0	0	2	9		0			2	0	303.207	30	5	4.72	379.69	38.92	239.81	87.85		42	6	0.162791
61693	6541842	wact-476	Chembridge	50k DIVERSet	liquid-based (60μM)		1	1	0	1	1	0	0	2	9		0			2	0	337.192	28	4	3.74	354.38	52.06	231.18	88.99		29	4	0.166667
1579	7468541	wact-210	Chembridge	4k Clickable	liquid-based (60μM)		1	1	0	1	1	0	0	2	9		0			3	0	246.285	27	4	2.26	323.36	48.15	208.5	78.41		47	6	0.145833
20420	6222549	wact-11	Chembridge	50k DIVERSet	liquid-based (60μM)		1	1	0	1	1	0	0	2	10		1	1		1	1	327.729	35	5	4.54	413.48	29.1	263.54	80.18		167	1	0.0119048
20430	7003409	wact-12	Chembridge	50k DIVERSet	liquid-based (60μM)		1	1	0	1	1	0	0	2	10		1	1		2	1	395.235	39	6	4.58	453.21	38.33	285.02	93.59		229	1	0.00869565
20527	7962412	wact-127	Chembridge	50k DIVERSet	liquid-based (60μM)		1	1	0	1	1	0	0	2	10		1	1		1	1	237.361	35	6	3.44	390.25	29.1	233.71	71.27		281	5	0.0212766
20779	5328241	wact-399	Chembridge	50k DIVERSet	liquid-based (60μM)		1	1	0	1	1	0	0	2	10		0			1	1	332.235	38	6	4.72	431.22	29.1	269.66	86.23		365	5	0.0163934
20916	5329246	wact-400	Chembridge	50k DIVERSet	liquid-based (60μM)		1	1	0	1	1	0	0	2	10		0			1	1	271.329	38	6	4.09	417.01	29.1	256.41	78.82		476	5	0.0125786
59511	6276968	wact-457	Chembridge	50k DIVERSet	liquid-based (60μM)		1	1	0	1	1	0	0	2	12		1	0		2	0	224.233	26	1	3.47	298.82	25.78	191.93	62.43		24	2	0.12
20491	5129511	wact-21	Chembridge	50k DIVERSet	liquid-based (60μM)		1	1	0	1	1	0	0	2	12		0			2	0	212.27	23	1	3.11	271.45	25.78	178.62	59.1		5	1	0.333333
20517	9041446	wact-197	Chembridge	50k DIVERSet	liquid-based (60μM)		1	1	0	1	1	0	0	2	13		1	0		2	0	202.276	24	2	3.31	284.64	25.78	179.78	60.56		12	1	0.153846
20558	7597064	wact-74	Chembridge	50k DIVERSet	liquid-based (60μM)		1	1	0	1	1	0	0	2	13		0			2	0	236.721	24	3	3.58	299.09	25.78	193.91	64.89		45	2	0.0652174
20464	7683066	wact-92	Chembridge	50k DIVERSet	liquid-based (60μM)		1	1	0	1	1	0	0	2	13		0			2	0	271.166	24	3	4.19	314.41	25.78	207.86	69.7		37	2	0.0789474
20771	9039023	wact-577	Chembridge	50k DIVERSet	liquid-based (60μM)		1	1	0	1	1	0	0	2	13		0			2	0	250.747	27	3	3.63	331.22	25.78	210.65	69.85		19	3	0.2
64767	7664300	wact-516	Chembridge	50k DIVERSet	liquid-based (60μM)		1	1	0	1	1	0	0	2	17		0			2	1	297.171	25	2	3.25	312.57	41.99	205.54	68.85		36	1	0.0540541
20421	5121613	wact-1	Chembridge	50k DIVERSet	liquid-based (60μM)		1	1	0	1	1	0	0	2	18		0			1	0	234.705	22	1	3.45	273.23	17.3	181.28	73.08		43	2	0.0681818
13110	5691479	wact-433	Chembridge	10k Diverset	solid-based (25μM)		1	1	0	1	1	0	0	2	18		0			1	0	218.25	22	1	3.07	263.85	17.3	172.24	68.49		41	2	0.0714286
20583	9003697	wact-142	Chembridge	50k DIVERSet	liquid-based (60μM)		1	1	0	1	1	0	0	2	19		0			3	0	256.326	30	3	3	348.98	43.6	219.69	75.23		28	2	0.103448
20787	5322542	wact-396	Chembridge	50k DIVERSet	liquid-based (60μM)		1	1	0	1	1	0	0	2			1	0		2	0	285.318	31	5	4.43	368.9	52.33	236.91	76.01		2	0	0.333333
20419	5347759	wact-3	Chembridge	50k DIVERSet	liquid-based (60μM)		1	1	0	1	1	0	0	2			1	0		2	0	279.742	28	4	4.77	355.17	45.82	225.17	75.61		5	0	0.166667
5706	5469460	wact-419	Chembridge	10k Diverset	solid-based (25μM)		1	1	0	1	1	0	0	2			1	0		4	1	238.24	31	6	3.09	361.91	84.15	212.6	63.74		14	1	0.133333
20443	5688274	wact-55	Chembridge	50k DIVERSet	liquid-based (60μM)		1	1	0	1	1	0	0	2			1	0		2	0	255.355	40	6	4.92	438.84	22.12	259.05	78.57		7	0	0.125
5592	5784060	wact-598	Chembridge	10k Diverset	solid-based (25μM)		1	1	0	1	1	0	0	2			1	0		4	0	300.786	38	3	2.69	423.72	31.73	265.6	86.99		28	1	0.0689655
20432	7721223	wact-16	Chembridge	50k DIVERSet	liquid-based (60μM)		1	1	0	1	1	0	0	2			1	0		3	0	358.198	28	5	3.67	356.54	35.01	230.45	79.55		35	0	0.0277778
20479	7971816	wact-128	Chembridge	50k DIVERSet	liquid-based (60μM)		1	1	0	1	1	0	0	2			1	0		1	1	312.11	26	2	4.12	320.93	29.1	211.53	69.65		402	0	0.00248139
20457	5102420	wact-18	Chembridge	50k DIVERSet	liquid-based (60μM)		1	1	0	1	1	0	0	2			0			2	0	248.367	28	3	2.96	323.74	24.72	213.17	69.22		0	0	1
22111	5192207	wact-377	Chembridge	50k DIVERSet	liquid-based (60μM)		1	1	0	1	1	0	0	2			0			3	1	430.497	55	7	6.9	600.42	50.69	393.88	131.22		37	0	0.0263158
56870	5192696	wact-378	Chembridge	50k DIVERSet	liquid-based (60μM)		1	1	0	1	1	0	0	2			0			2	0	249.264	30	2	3.37	326.25	38.66	219.54	73.75		22	0	0.0434783
21031	5213811	wact-379	Chembridge	50k DIVERSet	liquid-based (60μM)		1	1	0	1	1	0	0	2			0			2	0	305.413	46	4	4.68	483.39	20.31	300.72	97.68		3	0	0.25
57276	5361748	wact-593	Chembridge	50k DIVERSet	liquid-based (60μM)		1	1	0	1	1	0	0	2			0			3	0	283.386	40	9	4.29	462.26	55.05	268.79	80.19		2	0	0.333333
61278	6477043	wact-471	Chembridge	50k DIVERSet	liquid-based (60μM)		1	1	0	1	1	0	0	2			0			2	0	232.298	28	4	3.54	328.03	26.3	206.37	64.74		7	0	0.125
21381	7637664	wact-513	Chembridge	50k DIVERSet	liquid-based (60μM)		1	1	0	1	1	0	0	2			0			3	0	247.222	28	4	3.62	338.06	55.05	206.54	64.67		9	0	0.1
20504	7889289	wact-120	Chembridge	50k DIVERSet	liquid-based (60μM)		1	1	0	1	1	0	0	2			0			2	1	227.258	30	3	3.48	335.63	38.33	209.42	67.68		33	0	0.0294118
20552	7889470	wact-121	Chembridge	50k DIVERSet	liquid-based (60μM)		1	1	0	1	1	0	0	2			0			3	0	290.768	30	6	3.97	365.83	35.01	240.72	79.4		4	0	0.2
20520	7938805	wact-123	Chembridge	50k DIVERSet	liquid-based (60μM)		1	1	0	1	1	0	0	2			0			1	1	300.204	29	3	4.04	355	29.1	231.51	74.71		164	0	0.00606061
20503	9062286	wact-203	Chembridge	50k DIVERSet	liquid-based (60μM)		1	1	0	1	1	0	0	2			0			1	0	233.309	22	2	3.53	275.27	26.03	182.89	70.41		2	0	0.333333
20426	5652977	wact-8	Chembridge	50k DIVERSet	liquid-based (60μM)		1	1	0	1	0	1	1	3	1		1	0		3	0	279.336	38	3	4.56	427.68	51.81	259.74	103.7		212	25	0.122066
20493	6064540	wact-59	Chembridge	50k DIVERSet	liquid-based (60μM)		1	1	0	1	1	1	0	3	1		0			2	0	242.296	27	2	4.34	318.59	38.92	203.69	89.12		43	18	0.431818
20544	7985186	wact-133	Chembridge	50k DIVERSet	liquid-based (60μM)		1	1	0	1	0	0	1	3	1		0			3	0	279.336	38	3	4.56	428.14	51.81	259.84	103.7		148	26	0.181208
20508	7986793	wact-135	Chembridge	50k DIVERSet	liquid-based (60μM)		1	1	0	1	1	1	0	3	1		0			3	0	252.268	31	3	4	355.45	48.15	221.97	93.65		260	27	0.10728
20514	9016428	wact-156	Chembridge	50k DIVERSet	liquid-based (60μM)		1	1	0	0	0	1	0	3	1		0			3	0	293.656	26	2	3.82	328.84	51.81	214.96	90.27		95	18	0.197917
20814	9016892	wact-566	Chembridge	50k DIVERSet	liquid-based (60μM)		1	1	0	1	1	1	0	3	1		0			2	0	276.741	27	3	4.37	334.05	38.92	217.92	82.94		41	8	0.214286
20536	9030024	wact-177	Chembridge	50k DIVERSet	liquid-based (60μM)		1	1	0	1	1	1	0	3	1		0			2	0	258.223	27	2	4.49	319.6	38.92	205.66	87.62		198	32	0.165829
20516	9030418	wact-178	Chembridge	50k DIVERSet	liquid-based (60μM)		1	1	0	1	0	1	0	3	1		0			2	0	348.139	27	2	5.09	331.67	38.92	219.83	100.55		202	34	0.172414
20422	5419367	wact-6	Chembridge	50k DIVERSet	liquid-based (60μM)		1	1	0	0	0	0	1	3	2		1	0		4	0	317.426	50	4	4.4	531.87	52.3	312.28	94.03		107	3	0.037037
20598	7640928	wact-86	Chembridge	50k DIVERSet	liquid-based (60μM)		1	1	0	0	0	0	1	3	2		1	1		3	2	420.845	47	5	4.68	540.5	80.57	349.02	117.11		319	3	0.0125
20439	5246017	wact-27	Chembridge	50k DIVERSet	liquid-based (60μM)		1	1	0	1	0	1	0	3	2		0			1	1	313.091	23	2	3.05	286.39	42.24	189.03	67.34		438	6	0.0159453
58653	5850494	wact-442	Chembridge	50k DIVERSet	liquid-based (60μM)		1	1	0	1	1	1	0	3	2		0			4	1	344.34	42	3	3.15	476.64	81.4	292.81	93.48		111	2	0.0267857
20694	6415086	wact-467	Chembridge	50k DIVERSet	liquid-based (60μM)		1	1	0	0	0	0	1	3	2		0			2	2	305.327	33	4	3.8	391.29	69.88	249.58	84.64		212	1	0.00938967
21245	7746375	wact-535	Chembridge	50k DIVERSet	liquid-based (60μM)		1	1	0	0	1	1	1	3	2		0			4	1	423.935	56	5	4.81	617.26	44.81	383.09	124.54		894	7	0.00893855
20604	7747049	wact-99	Chembridge	50k DIVERSet	liquid-based (60μM)		1	1	0	0	0	1	1	3	2		0			3	1	333.813	43	4	3.04	479.92	48.72	294.49	94.01		404	7	0.0197531
21271	7757230	wact-539	Chembridge	50k DIVERSet	liquid-based (60μM)		1	1	0	0	0	0	1	3	2		0			3	1	454.745	48	4	3.62	556.44	65.79	348.67	110.14		232	4	0.0214592
20467	7795345	wact-109	Chembridge	50k DIVERSet	liquid-based (60μM)		1	1	0	0	0	1	1	3	2		0			2	2	356.227	33	4	4.86	415.61	69.88	272.63	94.03		233	2	0.0128205
20545	7841535	wact-116	Chembridge	50k DIVERSet	liquid-based (60μM)		1	1	0	0	0	0	1	3	2		0			3	0	430.725	43	2	4.54	501.85	36.44	323.96	107.83		207	3	0.0192308
21268	7844614	wact-545	Chembridge	50k DIVERSet	liquid-based (60μM)		1	1	0	0	0	1	0	3	2		0			4	1	429.511	59	5	4.46	640.71	61.88	397.84	128.52		1283	6	0.00545171
20499	7930372	wact-122	Chembridge	50k DIVERSet	liquid-based (60μM)		1	1	0	0	0	0	1	3	2		0			5	0	398.431	52	3	3.11	574.05	72.61	349.89	110.7		23	0	0.0416667
20468	7943845	wact-124	Chembridge	50k DIVERSet	liquid-based (60μM)		1	1	0	1	1	0	1	3	2		0			2	0	342.862	47	5	4.48	519.16	23.55	318.46	99.54		349	3	0.0114286
20498	7985302	wact-134	Chembridge	50k DIVERSet	liquid-based (60μM)		1	1	0	0	0	0	1	3	2		0			3	1	411.881	51	4	3.63	569.46	65.79	356.2	114.49		366	6	0.0190736
21186	9010683	wact-560	Chembridge	50k DIVERSet	liquid-based (60μM)		1	1	0	1	1	1	0	3	2		0			1	1	259.731	32	3	4.63	365.38	29.1	231.45	76.04		836	4	0.00597372
20563	9012025	wact-150	Chembridge	50k DIVERSet	liquid-based (60μM)		1	1	0	0	0	0	1	3	2		0			3	1	357.877	49	4	4.58	539.07	35.58	331.06	106.52		743	9	0.0134409
20658	9022273	wact-228	Chembridge	50k DIVERSet	liquid-based (60μM)		1	1	0	0	0	0	1	3	2		0			3	1	427.856	49	4	3.91	556.15	65.79	354.57	114.42		327	5	0.0182927
20521	9053402	wact-200	Chembridge	50k DIVERSet	liquid-based (60μM)		1	1	0	0	0	1	1	3	2		0			2	1	316.226	39	3	3.26	447.61	35.58	274.05	84.32		349	2	0.00857143
20525	7714779	wact-94	Chembridge	50k DIVERSet	liquid-based (60μM)		1	1	0	0	0	1	1	3	4		0			2	1	241.328	37	6	3.16	404.58	21.26	242.05	75.25		272	4	0.018315
20530	9010643	wact-146	Chembridge	50k DIVERSet	liquid-based (60μM)		1	1	0	0	0	1	1	3	4		0			3	0	311.418	48	7	3.84	517.58	21.7	308.65	94.26		309	5	0.0193548
20526	9011168	wact-147	Chembridge	50k DIVERSet	liquid-based (60μM)		1	1	0	0	0	0	1	3	4		0			2	1	253.339	38	7	3.83	405.25	21.26	251.42	79.54		223	5	0.0267857
20473	9012797	wact-151	Chembridge	50k DIVERSet	liquid-based (60μM)		1	1	0	0	0	0	1	3	4		0			3	0	297.391	45	6	3.32	487.35	21.7	291.78	89.62		336	5	0.0178042
20437	9012891	wact-152	Chembridge	50k DIVERSet	liquid-based (60μM)		1	1	0	0	1	1	1	3	4		0			2	0	255.355	40	6	3.54	439.6	12.47	259.88	80.54		272	4	0.018315
20529	7662831	wact-89	Chembridge	50k DIVERSet	liquid-based (60μM)		1	1	0	1	1	0	1	3	5		1	0		2	0	242.27	32	5	3.15	353.91	39.44	222.54	70.48		18	3	0.210526
20434	5100784	wact-17	Chembridge	50k DIVERSet	liquid-based (60μM)		1	1	0	1	1	0	1	3	5		0			2	0	270.298	35	5	4.23	387.72	26.3	245.98	78.31		56	5	0.105263
20637	5376757	wact-413	Chembridge	50k DIVERSet	liquid-based (60μM)		1	1	0	1	1	0	1	3	5		0			3	0	266.291	34	3	3.4	369.54	35.53	239.29	77.83		64	3	0.0615385
20653	5379978	wact-218	Chembridge	50k DIVERSet	liquid-based (60μM)		1	1	0	1	1	0	1	3	5		0			3	0	294.344	40	7	4.31	429.79	35.53	277.35	88.97		62	5	0.0952381
9960	5582341	wact-426	Chembridge	10k Diverset	solid-based (25μM)		1	1	0	1	1	1	1	3	5		0			2	0	264.318	36	5	4.67	381.18	26.3	250.75	83.49		38	3	0.102564
20701	9039813	wact-614	Chembridge	50k DIVERSet	liquid-based (60μM)		1	1	0	0	0	1	0	3	6		1	0		1	1	282.165	31	4	3.83	368.31	25.17	230.13	73.53		100	9	0.0990099
20571	9033974	wact-182	Chembridge	50k DIVERSet	liquid-based (60μM)		1	1	0	0	0	0	1	3	6		0			1	1	265.711	31	4	3.37	359.05	25.17	220.92	68.94		95	9	0.104167
20556	9034414	wact-183	Chembridge	50k DIVERSet	liquid-based (60μM)		1	1	0	0	0	0	1	3	6		0			1	1	235.709	30	3	3.28	346.76	25.17	210.98	66.56		100	8	0.0891089
20519	9034924	wact-186	Chembridge	50k DIVERSet	liquid-based (60μM)		1	1	0	0	0	0	1	3	6		0			1	1	253.7	30	4	3.26	353.33	25.17	215.87	66.48		105	9	0.0943396
20595	9035603	wact-188	Chembridge	50k DIVERSet	liquid-based (60μM)		1	1	0	0	0	0	1	3	6		0			1	1	287.352	34	5	3.94	392.28	25.17	246.78	78.43		48	8	0.183673
20555	9038241	wact-192	Chembridge	50k DIVERSet	liquid-based (60μM)		1	1	0	0	0	1	1	3	6		0			1	1	266.134	27	3	2.93	319.97	25.17	198.11	64.33		101	9	0.0980392
20557	9041035	wact-196	Chembridge	50k DIVERSet	liquid-based (60μM)		1	1	0	0	0	0	1	3	6		0			1	1	256.128	27	3	3.37	332.19	25.17	207.87	66.32		105	9	0.0943396
20559	9061169	wact-202	Chembridge	50k DIVERSet	liquid-based (60μM)		1	1	0	0	0	0	1	3	6		0			1	1	294.187	33	4	3.8	383.61	25.17	232.11	74.12		91	9	0.108696
20485	6005917	wact-57	Chembridge	50k DIVERSet	liquid-based (60μM)		1	1	0	1	0	1	1	3	7		0			2	1	252.311	35	2	3.99	379.87	52.05	234.29	87.21		160	8	0.0559006
20582	7974202	wact-130	Chembridge	50k DIVERSet	liquid-based (60μM)		1	1	0	1	1	1	1	3	7		0			2	1	252.311	35	2	3.76	378.77	52.05	234.65	86.72		143	8	0.0625
21119	9029893	wact-571	Chembridge	50k DIVERSet	liquid-based (60μM)		1	1	0	1	1	1	0	3	7		0			2	1	224.258	29	1	3.03	317.5	52.05	200.56	77.57		216	8	0.0414747
20662	7638283	wact-223	Chembridge	50k DIVERSet	liquid-based (60μM)		1	1	0	1	1	0	1	3	8		0			2	0	260.716	31	4	3.7	364.25	26.3	228.75	72.34		105	3	0.0377358
20920	7641400	wact-606	Chembridge	50k DIVERSet	liquid-based (60μM)		1	1	0	0	0	1	0	3	8		0			2	0	329.821	43	4	4.29	482.84	29.54	297.72	92.95		375	3	0.0106383
20554	7722941	wact-97	Chembridge	50k DIVERSet	liquid-based (60μM)		1	1	0	0	0	1	1	3	8		0			3	2	326.218	38	7	3.62	446.54	41.49	278.52	86.28		131	6	0.0530303
20587	7739526	wact-98	Chembridge	50k DIVERSet	liquid-based (60μM)		1	1	0	0	1	1	1	3	8		0			4	2	390.689	42	8	4.06	510.27	50.72	318.66	97.55		143	4	0.0347222
20535	7972200	wact-129	Chembridge	50k DIVERSet	liquid-based (60μM)		1	1	0	0	0	1	1	3	8		0			2	1	282.165	31	4	3.87	367.63	35.25	235.38	75.22		108	5	0.0550459
20512	9020008	wact-164	Chembridge	50k DIVERSet	liquid-based (60μM)		1	1	0	0	0	0	1	3	8		0			2	1	261.747	34	5	3.7	389.8	21.26	238.88	75.19		213	8	0.0420561
20510	9063096	wact-204	Chembridge	50k DIVERSet	liquid-based (60μM)		1	1	0	0	0	1	1	3	8		0			2	1	287.784	38	6	4.17	426.97	21.26	261.11	82.4		266	7	0.0299625
20492	6505890	wact-63	Chembridge	50k DIVERSet	liquid-based (60μM)		1	1	0	1	1	1	0	3	9		0			2	0	337.192	28	4	3.74	354.11	52.06	231.07	88.99		24	3	0.16
1578	7153658	wact-209	Chembridge	4k Clickable	liquid-based (60μM)		1	1	0	1	1	0	1	3	9		0			2	0	295.155	23	3	3.18	295.76	38.92	200.66	79.57		54	8	0.163636
20886	9025566	wact-568	Chembridge	50k DIVERSet	liquid-based (60μM)		1	1	0	1	0	1	0	3	10		0			1	1	285.404	39	6	4.13	436.09	29.1	270.36	86.76		173	5	0.0344828
21788	5265927	wact-389	Chembridge	50k DIVERSet	liquid-based (60μM)		1	1	0	0	1	1	1	3	11		0			1	2	369.298	44	4	5.32	478.7	27.82	300.63	99.44		86	1	0.0229885
20724	5307331	wact-392	Chembridge	50k DIVERSet	liquid-based (60μM)		1	1	0	0	0	0	1	3	11		0			1	2	355.272	41	3	5.03	448.16	27.82	283.66	94.69		91	3	0.0434783
20642	5308651	wact-33	Chembridge	50k DIVERSet	liquid-based (60μM)		1	1	0	0	0	0	1	3	11		0			2	2	234.682	27	0	2.91	299.15	48.38	192.54	63.92		30	1	0.0645161
20446	5373716	wact-42	Chembridge	50k DIVERSet	liquid-based (60μM)		1	1	0	0	0	0	1	3	11		0			1	1	306.377	42	2	5.31	446.38	28.15	279.81	92.61		26	1	0.0740741
20513	9032631	wact-181	Chembridge	50k DIVERSet	liquid-based (60μM)		1	1	0	1	1	1	1	3	12		0			2	0	220.269	29	1	3.85	324.14	25.78	203.92	67.26		55	3	0.0714286
5620	5649594	wact-596	Chembridge	10k Diverset	solid-based (25μM)		1	1	0	0	1	1	0	3	15		0			2	1	270.325	30	3	4.93	347.93	24.92	226.96	74.21		132	3	0.0300752
61502	6527401	wact-474	Chembridge	50k DIVERSet	liquid-based (60μM)		1	1	0	0	0	1	1	3	15		0			3	1	301.794	32	3	4.69	380.91	37.81	248.87	81.68		105	3	0.0377358
21269	7856988	wact-546	Chembridge	50k DIVERSet	liquid-based (60μM)		1	1	0	0	1	1	0	3	15		0			3	1	332.218	29	3	4.73	352.76	37.81	236.03	79.08		100	3	0.039604
21196	7877602	wact-547	Chembridge	50k DIVERSet	liquid-based (60μM)		1	1	0	0	0	1	1	3	15		0			3	1	267.349	32	3	4.09	365.45	37.81	234.71	76.87		112	3	0.0353982
20541	5404871	wact-43	Chembridge	50k DIVERSet	liquid-based (60μM)		1	1	0	0	0	1	0	3	16		0			2	1	271.741	33	4	4.25	369.52	29.1	240.83	80.92		31	3	0.125
20636	5489051	wact-422	Chembridge	50k DIVERSet	liquid-based (60μM)		1	1	0	1	1	1	0	3	16		0			2	1	349.166	30	4	4.06	344.36	29.1	234.46	84.44		34	3	0.114286
20474	9010179	wact-145	Chembridge	50k DIVERSet	liquid-based (60μM)		1	1	0	0	0	1	0	3	17		1	0		1	1	305.703	26	3	4.46	331.9	29.1	220.63	69.26		188	1	0.010582
5760	5691480	wact-434	Chembridge	10k Diverset	solid-based (25μM)		1	1	0	1	1	1	0	3	18		0			1	0	228.313	28	2	3.79	319.53	17.3	201.2	77.92		41	2	0.0714286
20586	9001112	wact-140	Chembridge	50k DIVERSet	liquid-based (60μM)		1	1	0	1	1	0	1	3	19		1	0		3	0	270.353	33	3	3.31	377.53	43.6	236.71	79.7		28	2	0.103448
20442	9023097	wact-166	Chembridge	50k DIVERSet	liquid-based (60μM)		1	1	0	1	0	1	0	3			1	0		3	1	330.444	45	4	3.42	503.06	59.06	304.41	91.76		89	0	0.0111111
20475	5104063	wact-19	Chembridge	50k DIVERSet	liquid-based (60μM)		1	1	0	1	1	0	1	3			0			1	0	265.373	34	4	4.28	383.31	12.89	244.4	82.53		12	0	0.0769231
20435	5156707	wact-23	Chembridge	50k DIVERSet	liquid-based (60μM)		1	1	0	1	1	1	1	3			0			2	0	236.269	30	2	2.8	340.4	38.92	212.4	79.77		3	0	0.25
23016	5175205	wact-372	Chembridge	50k DIVERSet	liquid-based (60μM)		1	1	0	1	1	1	0	3			0			4	2	263.294	33	3	3.65	357.17	57.51	233.56	80.28		39	0	0.025
21082	5192203	wact-376	Chembridge	50k DIVERSet	liquid-based (60μM)		1	1	0	1	1	1	0	3			0			2	0	288.366	33	4	5.31	371.77	25.25	253.19	83.91		12	0	0.0769231
21083	5238652	wact-385	Chembridge	50k DIVERSet	liquid-based (60μM)		1	1	0	1	1	1	1	3			0			3	0	193.199	25	4	2.33	288.33	55.05	174.39	53.26		18	0	0.0526316
20436	5328638	wact-34	Chembridge	50k DIVERSet	liquid-based (60μM)		1	1	0	1	1	0	1	3			0			3	1	274.702	30	4	3.69	347.1	64.68	228.23	73.71		59	1	0.0333333
20940	5329655	wact-401	Chembridge	50k DIVERSet	liquid-based (60μM)		1	1	0	1	1	1	0	3			0			1	0	283.141	22	3	4.32	285.96	26.3	190.42	62.37		19	0	0.05
20454	5344384	wact-35	Chembridge	50k DIVERSet	liquid-based (60μM)		1	1	0	1	1	0	1	3			0			1	1	231.678	26	1	3.34	299.1	25.16	191.92	64.28		11	0	0.0833333
21943	5406747	wact-418	Chembridge	50k DIVERSet	liquid-based (60μM)		1	1	0	0	0	1	1	3			0			2	1	286.111	27	4	3.82	340.46	51.47	218.54	69.16		3	1	0.5
21824	5699532	wact-437	Chembridge	50k DIVERSet	liquid-based (60μM)		1	1	0	0	0	1	0	3			0			2	0	379.255	42	3	4.87	480.92	23.55	312.92	101.05		60	0	0.0163934
20944	5962739	wact-446	Chembridge	50k DIVERSet	liquid-based (60μM)		1	1	0	0	0	1	1	3			0			2	2	268.286	33	2	4.23	369.19	48.91	232.3	76.76		42	1	0.0465116
20488	6098764	wact-60	Chembridge	50k DIVERSet	liquid-based (60μM)		1	1	0	0	0	0	1	3			0			3	0	324.397	39	4	4.5	430.39	41.9	284.06	95.66		110	0	0.00900901
59624	6260282	wact-456	Chembridge	50k DIVERSet	liquid-based (60μM)		1	1	0	0	0	0	1	3			0			2	1	345.84	34	5	3.72	435.11	46.17	272.44	85.18		29	0	0.0333333
20766	6400134	wact-464	Chembridge	50k DIVERSet	liquid-based (60μM)		1	1	0	1	1	0	1	3			0			2	1	269.361	34	4	3.69	372.99	43.09	245.51	84.34		14	0	0.0666667
20469	6613675	wact-64	Chembridge	50k DIVERSet	liquid-based (60μM)		1	1	0	1	1	1	1	3			0			2	0	266.361	33	3	4.43	378.53	25.78	239.8	88.62		23	0	0.0416667
61978	6631407	wact-481	Chembridge	50k DIVERSet	liquid-based (60μM)		1	1	0	1	1	1	0	3			0			2	0	281.758	30	5	3.79	369.97	39.19	232.69	71.14		3	0	0.25
62609	6977865	wact-492	Chembridge	50k DIVERSet	liquid-based (60μM)		1	1	0	0	1	1	0	3			0			3	0	304.185	32	5	4.36	350.92	29.02	234.59	79.49		28	0	0.0344828
62857	7224424	wact-495	Chembridge	50k DIVERSet	liquid-based (60μM)		1	1	0	0	0	0	1	3			0			3	2	324.826	38	4	3.64	423.08	50.69	276.21	87.31		25	0	0.0384615
20956	7550596	wact-500	Chembridge	50k DIVERSet	liquid-based (60μM)		1	1	0	0	1	0	1	3			0			1	1	291.067	22	2	3.88	281.44	28.68	181.7	57.98		29	1	0.0666667
63364	7568929	wact-503	Chembridge	50k DIVERSet	liquid-based (60μM)		1	1	0	1	1	0	1	3			0			5	1	450.55	58	8	3.72	659.98	83.55	406.66	128.07		6	0	0.142857
20579	7630728	wact-78	Chembridge	50k DIVERSet	liquid-based (60μM)		1	1	0	0	1	0	1	3			0			3	1	296.836	45	6	3.51	494.65	24.5	289.46	85.69		222	0	0.0044843
21028	7631098	wact-605	Chembridge	50k DIVERSet	liquid-based (60μM)		1	1	0	1	1	1	1	3			0			2	1	253.319	29	2	4.31	320.62	33.12	217.61	73.86		18	0	0.0526316
64672	7659998	wact-629	Chembridge	50k DIVERSet	liquid-based (60μM)		1	1	0	1	1	1	0	3			0			2	1	331.343	39	3	4.03	437.3	46.4	281.92	96.45		76	0	0.012987
65370	7688376	wact-521	Chembridge	50k DIVERSet	liquid-based (60μM)		1	1	0	0	0	1	1	3			0			2	1	348.234	39	5	4.16	446.09	38.33	278.96	87.9		289	0	0.00344828
21018	7752851	wact-536	Chembridge	50k DIVERSet	liquid-based (60μM)		1	1	0	0	0	1	1	3			0			3	2	281.284	33	3	4.67	360.69	61.8	237.83	91.26		14	0	0.0666667
20465	7831354	wact-112	Chembridge	50k DIVERSet	liquid-based (60μM)		1	1	0	0	0	0	1	3			0			2	2	346.252	35	5	4.77	412.67	50.36	262.69	78.5		152	0	0.00653595
20605	7957874	wact-126	Chembridge	50k DIVERSet	liquid-based (60μM)		1	1	0	0	0	0	1	3			0			3	1	333.859	33	4	5.4	395.52	51.8	267	91.76		2	0	0.333333
20591	9011314	wact-148	Chembridge	50k DIVERSet	liquid-based (60μM)		1	1	0	0	0	0	1	3			0			2	0	286.756	35	5	3.38	400.03	27.05	249.95	80.58		47	0	0.0208333
20459	9017369	wact-161	Chembridge	50k DIVERSet	liquid-based (60μM)		1	1	0	0	0	0	1	3			0			5	2	289.644	26	3	3.71	321.4	76.72	208.02	66.04		19	0	0.05
20784	9034393	wact-612	Chembridge	50k DIVERSet	liquid-based (60μM)		1	1	0	0	0	0	1	3			0			3	1	316.4	44	1	3.8	467.02	35.16	289.88	98.19		60	0	0.0163934
20478	9036508	wact-189	Chembridge	50k DIVERSet	liquid-based (60μM)		1	1	0	0	0	1	1	3			0			3	0	275.348	38	4	4.51	420.39	29.02	261.43	86.84		21	0	0.0454545
20463	9038739	wact-193	Chembridge	50k DIVERSet	liquid-based (60μM)		1	1	0	0	0	0	1	3			0			1	2	284.209	28	2	3.69	333.22	41.13	214.43	66.92		148	0	0.00671141
21079	9040453	wact-578	Chembridge	50k DIVERSet	liquid-based (60μM)		1	1	0	1	1	1	0	3			0			2	0	217.221	27	3	2.61	314.38	52.33	191.25	59.21		10	0	0.0909091
20528	9046593	wact-198	Chembridge	50k DIVERSet	liquid-based (60μM)		1	1	0	0	0	0	1	3			0			2	1	303.668	29	3	2.89	354.38	46.92	226.02	81.15		135	1	0.0147059
20820	5308491	wact-393	Chembridge	50k DIVERSet	liquid-based (60μM)		1	0	1	0	0	0	1				0			2	1	412.676	30	3	6.32	383.97	24.92	260.43	92.16		128	4	0.0387597
58787	5884071	wact-443	Chembridge	50k DIVERSet	liquid-based (60μM)		1	0	1	0	0	0	1				0			0	2	290.811	34	4	4.61	390.96	24.06	252.53	86.66		273	0	0.00364964
15504	87534230	wact-326	Chembridge	Yactives NOVAcore	solid-based (25μM)		1	0	1	0	0	0	1				0			4	0	400.529	62	9	4.24	669.96	24.94	395.24	117.38		410	0	0.00243309
20660	5427114	wact-219	Chembridge	50k DIVERSet	liquid-based (60μM)		1	0	0	0	0	0	1							2	1	329.435	48	3	4.05	497.39	23.47	313.91	103.71		449	0	0.00222222
15485	24199950	dafadine-A	Chembridge	Yactives NOVAcore	solid-based (25μM)		1	0	0	0	0	0	1							4	0	391.463	54	5	3.59	590.73	68.46	361.16	111.66		82	0	0.0120482
20444	5104389	wact-20	Chembridge	50k DIVERSet	liquid-based (60μM)		1	0	0	1	1	0	1				0			3	0	282.334	39	6	3.93	429.47	35.53	267.32	84.55		75	6	0.0921053
20657	5107544	wact-213	Chembridge	50k DIVERSet	liquid-based (60μM)		1	0	0	0	0	0	0				0			2	0	238.241	28	2	3.61	326.03	50.75	202.99	79.46		5	0	0.166667
20566	5135408	wact-22	Chembridge	50k DIVERSet	liquid-based (60μM)		1	0	0	0	0	0	0				0			1	1	334.121	29	3	5.15	368.68	29.1	243.2	77.17		481	3	0.00829876
56997	5175165	wact-587	Chembridge	50k DIVERSet	liquid-based (60μM)		1	0	0	0	0	0	0				0			4	0	204.182	23	2	1.91	280.19	67.94	169.94	53.77		5	0	0.166667
57007	5175874	wact-363	Chembridge	50k DIVERSet	liquid-based (60μM)		1	0	0	0	0	1	1				0			3	1	239.23	27	2	3.22	315.82	74.5	197.91	77.39		22	0	0.0434783
21393	5191886	wact-374	Chembridge	50k DIVERSet	liquid-based (60μM)		1	0	0	0	0	0	0				0			3	1	344.43	41	3	6.22	458.93	45.48	300.62	114.58		56	6	0.122807
20645	5223162	wact-382	Chembridge	50k DIVERSet	liquid-based (60μM)		1	0	0	1	1	0	0				0			2	0	251.28	32	3	3.73	350.8	35.26	225.22	74.04		12	2	0.230769
21840	5223930	wact-619	Chembridge	50k DIVERSet	liquid-based (60μM)		1	0	0	1	1	0	0				0			2	0	214.144	20	2	2.23	249.71	38.92	156.87	57.54		37	1	0.0526316
21805	5226638	wact-383	Chembridge	50k DIVERSet	liquid-based (60μM)		1	0	0	0	0	0	0				0			4	0	416.492	50	6	5.98	569.99	60.78	363.45	130.2		37	4	0.131579
57068	5245497	wact-620	Chembridge	50k DIVERSet	liquid-based (60μM)		1	0	0	1	1	0	1				0			2	1	284.333	32	3	4.01	373.16	55.13	239.46	78.47		49	0	0.02
57029	5245762	wact-590	Chembridge	50k DIVERSet	liquid-based (60μM)		1	0	0	1	1	1	1				0			2	1	286.372	29	3	4.35	347.22	41.99	232.57	77.93		59	0	0.0166667
22306	5249950	wact-386	Chembridge	50k DIVERSet	liquid-based (60μM)		1	0	0	0	0	0	0				0			2	1	279.121	26	1	3.72	318.12	52.05	211.67	82.13		111	9	0.0892857
21110	5250055	wact-387	Chembridge	50k DIVERSet	liquid-based (60μM)		1	0	0	1	1	0	0				0			2	1	226.297	26	1	3.31	293.11	38.91	193.75	76.93		116	5	0.0512821
20655	5257581	wact-215	Chembridge	50k DIVERSet	liquid-based (60μM)		1	0	0	0	1	0	0				0			2	0	365.695	39	3	5.03	451.31	6.48	284.27	93.58		430	7	0.0185615
20652	5267171	wact-217	Chembridge	50k DIVERSet	liquid-based (60μM)		1	0	0	0	0	0	0				0			4	0	325.362	43	3	3.46	483.74	69.37	293.17	93.84		487	5	0.0122951
20691	5269853	wact-364	Chembridge	50k DIVERSet	liquid-based (60μM)		1	0	0	0	0	0	0				0			4	0	317.363	37	3	2.86	429.87	69.37	267.56	85.69		117	3	0.0338983
57142	5270737	wact-617	Chembridge	50k DIVERSet	liquid-based (60μM)		1	0	0	1	1	1	0				0			2	1	201.248	21	1	2.33	247.34	41.57	162.34	64.91		1	0	0.5
20533	5277421	wact-31	Chembridge	50k DIVERSet	liquid-based (60μM)		1	0	0	0	0	1	0				0			4	1	360.795	42	3	3.61	485.29	81.4	302.27	98.07		137	3	0.0289855
20441	5278162	wact-32	Chembridge	50k DIVERSet	liquid-based (60μM)		1	0	0	0	0	0	0				0			2	0	286.37	40	2	5.74	432.36	25.78	270.75	99.96		15	0	0.0625
20675	5318059	wact-365	Chembridge	50k DIVERSet	liquid-based (60μM)		1	0	0	0	0	0	0				0			2	1	304.795	33	4	4.2	390.94	41.46	254.92	85.8		251	0	0.00396825
21820	5320516	wact-394	Chembridge	50k DIVERSet	liquid-based (60μM)		1	0	0	0	0	1	0				0			2	1	367.466	44	3	6.62	487.91	41.04	319	123.69		34	4	0.142857
20914	5324422	wact-397	Chembridge	50k DIVERSet	liquid-based (60μM)		1	0	0	1	0	0	0				0			3	1	344.406	46	6	4.81	506.24	50.69	318.86	104.58		441	0	0.00226244
22043	5327935	wact-591	Chembridge	50k DIVERSet	liquid-based (60μM)		1	0	0	1	0	0	0				0			2	1	263.239	30	3	3.19	348.79	38.33	219.38	68.49		1019	6	0.00686275
22749	5328628	wact-592	Chembridge	50k DIVERSet	liquid-based (60μM)		1	0	0	1	0	1	0				0			2	1	263.239	30	3	3.19	348.74	38.33	219.29	68.49		858	7	0.00931315
21044	5332317	wact-402	Chembridge	50k DIVERSet	liquid-based (60μM)		1	0	0	0	0	0	0				0			2	1	367.182	33	4	3.54	390.58	38.33	251.24	84.47		293	3	0.0136054
21415	5333670	wact-403	Chembridge	50k DIVERSet	liquid-based (60μM)		1	0	0	0	0	0	1				0			3	1	246.285	27	4	3	311.84	64.68	205.31	65.79		26	1	0.0740741
20641	5337892	wact-404	Chembridge	50k DIVERSet	liquid-based (60μM)		1	0	0	0	0	0	0				0			3	1	230.219	27	4	2.15	304.81	77.82	195.11	61.29		14	1	0.133333
21810	5344994	wact-405	Chembridge	50k DIVERSet	liquid-based (60μM)		1	0	0	0	0	0	1				0			1	1	300.568	26	2	4.88	335.93	29.1	225.24	76.01		889	8	0.0101124
20445	5347942	wact-36	Chembridge	50k DIVERSet	liquid-based (60μM)		1	0	0	1	1	0	0				0			1	0	224.301	33	2	3.44	358.94	8.17	216.74	71.2		8	0	0.111111
22751	5354856	wact-407	Chembridge	50k DIVERSet	liquid-based (60μM)		1	0	0	0	0	0	1				0			2	1	336.621	27	2	4.27	373.78	46.17	241.83	77.3		259	0	0.00384615
20455	5356411	wact-38	Chembridge	50k DIVERSet	liquid-based (60μM)		1	0	0	1	1	0	0				0			2	0	268.334	31	4	3.91	360.77	38.92	231.55	88.98		60	9	0.163934
22121	5357768	wact-408	Chembridge	50k DIVERSet	liquid-based (60μM)		1	0	0	0	0	0	0				0			2	1	391.2	30	2	4.05	389.58	46.17	246.41	81.51		249	0	0.004
22750	5357833	wact-409	Chembridge	50k DIVERSet	liquid-based (60μM)		1	0	0	0	0	0	0				0			3	0	250.681	28	2	2.37	318.26	41.9	209.11	67.19		46	1	0.0425532
20453	5360297	wact-40	Chembridge	50k DIVERSet	liquid-based (60μM)		1	0	0	1	0	1	0				0			2	0	246.263	29	1	3.89	326.95	38.92	211.46	81.37		127	9	0.078125
20786	5365202	wact-410	Chembridge	50k DIVERSet	liquid-based (60μM)		1	0	0	0	0	0	0				0			3	0	328.245	41	7	3.41	461.55	21.7	273.47	81.35		202	3	0.0197044
20941	5365211	wact-411	Chembridge	50k DIVERSet	liquid-based (60μM)		1	0	0	0	0	0	0				0			3	1	301.724	33	3	3.8	374.05	47.56	247.28	81.91		81	0	0.0121951
21511	5365506	wact-412	Chembridge	50k DIVERSet	liquid-based (60μM)		1	0	0	1	1	0	0				0			4	1	243.304	35	5	2.68	383.98	61.03	231.9	83.17		6	0	0.142857
20639	5373894	wact-622	Chembridge	50k DIVERSet	liquid-based (60μM)		1	0	0	1	0	0	0				0			2	0	211.259	29	3	3.17	315.62	22.12	200.87	65.37		40	2	0.0731707
21792	5378026	wact-414	Chembridge	50k DIVERSet	liquid-based (60μM)		1	0	0	1	1	0	1				0			2	0	270.298	35	5	4.23	388.75	26.3	246.67	78.31		58	6	0.118644
20561	5415567	wact-44	Chembridge	50k DIVERSet	liquid-based (60μM)		1	0	0	0	0	0	0				0			2	0	292.418	46	4	4.78	479.67	6.48	295.51	96.51		82	1	0.0240964
20447	5426270	wact-45	Chembridge	50k DIVERSet	liquid-based (60μM)		1	0	0	0	0	0	0				0			4	0	303.399	47	4	3.98	502.3	52.3	294.77	89.61		107	4	0.0462963
7120	5481021	wact-623	Chembridge	10k Diverset	solid-based (25μM)		1	0	0	0	0	1	1				0			2	2	284.74	33	2	4.69	378.06	48.91	241.43	81.35		42	1	0.0465116
7408	5486398	wact-420	Chembridge	10k Diverset	solid-based (25μM)		1	0	0	0	0	1	1				0			3	2	281.137	28	3	4.71	333.83	44.62	222.53	75.97		24	1	0.08
5613	5488503	wact-421	Chembridge	10k Diverset	solid-based (25μM)		1	0	0	1	1	0	1				0			4	0	255.272	32	2	3.16	364.61	61.95	223.31	73.89		8	0	0.111111
8653	5547023	wact-423	Chembridge	10k Diverset	solid-based (25μM)		1	0	0	1	1	0	0				0			2	1	292.171	31	4	3.78	362.77	21.26	225.59	74.95		630	2	0.00475436
8740	5547756	wact-594	Chembridge	10k Diverset	solid-based (25μM)		1	0	0	0	0	0	0				0			3	1	242.273	32	4	3.62	364.39	57.85	221.02	73.23		65	1	0.030303
20540	5556756	wact-50	Chembridge	50k DIVERSet	liquid-based (60μM)		1	0	0	0	0	0	0				0			4	0	353.415	49	5	3.92	540.05	69.37	327.63	102.03		123	2	0.0241935
9390	5567448	wact-424	Chembridge	10k Diverset	solid-based (25μM)		1	0	0	0	0	1	1				0			2	0	297.95	20	1	3.69	280.21	26.3	199.17	67.12		9	0	0.1
5681	5570574	wact-425	Chembridge	10k Diverset	solid-based (25μM)		1	0	0	0	0	0	0				0			2	0	301.138	27	2	3.77	327.94	38.92	213.73	94.81		44	2	0.0666667
57593	5603961	wact-595	Chembridge	50k DIVERSet	liquid-based (60μM)		1	0	0	0	0	0	0				0			3	0	385.458	52	3	3.76	557.39	45.67	351.63	113.11		8	0	0.111111
21847	5604045	wact-427	Chembridge	50k DIVERSet	liquid-based (60μM)		1	0	0	0	0	0	1				0			4	1	342.389	47	7	4.18	533.71	84.15	317.97	96.58		31	1	0.0625
5589	5610929	emb-b	Chembridge	10k Diverset	solid-based (25μM)		1	0	0	0	0	0	0				0			4	2	337.733	36	6	3.01	433.11	86.95	270.81	86.66		280	6	0.024911
57572	5647993	wact-429	Chembridge	50k DIVERSet	liquid-based (60μM)		1	0	0	1	1	1	1				0			3	1	283.391	37	4	4.53	413.97	37.81	257.81	85.99		112	0	0.00884956
11570	5652685	wact-430	Chembridge	10k Diverset	solid-based (25μM)		1	0	0	0	0	0	0				0			2	0	249.719	24	1	3.57	297.16	30.19	193.48	85.62		1	0	0.5
20913	5671873	wact-431	Chembridge	50k DIVERSet	liquid-based (60μM)		1	0	0	0	0	0	0				0			2	0	289.374	41	1	4.42	444.68	30.71	272.4	111.74		13	0	0.0714286
20507	5686969	wact-54	Chembridge	50k DIVERSet	liquid-based (60μM)		1	0	0	1	0	0	0				0			4	0	287.701	30	4	3.18	363.2	61.04	231.4	85.14		89	11	0.133333
20634	5689365	wact-432	Chembridge	50k DIVERSet	liquid-based (60μM)		1	0	0	1	1	0	0				0			2	0	281.273	34	5	5.62	395.02	22.12	240.01	65.98		6	1	0.285714
13131	5691498	wact-435	Chembridge	10k Diverset	solid-based (25μM)		1	0	0	1	1	1	0				0			1	0	273.128	25	1	3.56	297.77	17.3	193.98	68.32		58	2	0.0508475
13234	5691502	wact-436	Chembridge	10k Diverset	solid-based (25μM)		1	0	0	1	1	0	0				0			1	0	226.249	28	1	3.45	316.23	17.3	197.27	65.96		55	3	0.0714286
22047	5705546	wact-597	Chembridge	50k DIVERSet	liquid-based (60μM)		1	0	0	0	0	0	0				0			3	1	223.318	23	3	3.12	276.44	51.8	182.23	62.62		4	1	0.4
5742	5708926	wact-9	Chembridge	10k Diverset	solid-based (25μM)		1	0	0	0	0	0	0				0			2	1	376.879	48	4	5.37	529.86	32.34	337.75	112.86		183	2	0.0163043
14358	5748727	wact-438	Chembridge	10k Diverset	solid-based (25μM)		1	0	0	0	0	1	0				0			2	1	238.285	32	2	3.47	348.95	52.05	217.72	82.17		164	9	0.0606061
58091	5754293	wact-366	Chembridge	50k DIVERSet	liquid-based (60μM)		1	0	0	0	0	0	0				0			3	1	332.396	45	6	4.14	497.18	51.22	310.03	100.38		675	4	0.00739645
5593	5784184	mezole-1	Chembridge	10k Diverset	solid-based (25μM)		1	0	0	0	0	0	0				0			4	2	269.302	35	3	1.65	375.7	83.03	236.58	76.91		54	0	0.0181818
15143	5784320	wact-439	Chembridge	10k Diverset	solid-based (25μM)		1	0	0	0	0	0	0				0			4	0	343.352	43	3	3.61	488.34	69.37	298.15	94.06		261	6	0.0267176
57839	5801844	wact-440	Chembridge	50k DIVERSet	liquid-based (60μM)		1	0	0	0	1	0	0				0			5	1	384.612	33	6	2.71	408.86	86.8	267.86	84.46		26	1	0.0740741
57889	5802718	wact-599	Chembridge	50k DIVERSet	liquid-based (60μM)		1	0	0	0	0	0	0				0			4	1	275.69	29	4	2.47	341.43	77.57	223.72	71.55		40	2	0.0731707
20808	5811694	wact-441	Chembridge	50k DIVERSet	liquid-based (60μM)		1	0	0	0	0	0	0				0			4	0	309.362	42	5	4.2	475.23	61.04	286.21	99		87	7	0.0909091
21586	5840058	wact-624	Chembridge	50k DIVERSet	liquid-based (60μM)		1	0	0	1	1	1	0				0			2	1	317.137	28	2	3.29	337.53	55.13	221.69	76.09		125	3	0.031746
20674	5851912	wact-367	Chembridge	50k DIVERSet	liquid-based (60μM)		1	0	0	0	0	0	0				0			3	0	439.956	41	3	2.98	498.32	67.59	334.42	111.87		68	0	0.0144928
58863	6033630	wact-625	Chembridge	50k DIVERSet	liquid-based (60μM)		1	0	0	1	1	1	1				0			4	2	426.338	50	5	5.74	560.94	50.56	362.09	130.77		41	0	0.0238095
58918	6038429	wact-447	Chembridge	50k DIVERSet	liquid-based (60μM)		1	0	0	1	1	0	0				0			2	0	263.35	41	4	4.06	441.04	20.31	260.51	77.02		192	1	0.0103627
58932	6046827	wact-368	Chembridge	50k DIVERSet	liquid-based (60μM)		1	0	0	0	0	0	0				0			0	2	311.229	31	3	4.92	375.96	24.06	249.54	86.71		843	3	0.00473934
59089	6084347	wact-449	Chembridge	50k DIVERSet	liquid-based (60μM)		1	0	0	0	0	0	0				0			4	1	369.234	34	7	3.21	412.82	73.91	266.34	82.76		2	0	0.333333
58304	6138646	wact-451	Chembridge	50k DIVERSet	liquid-based (60μM)		1	0	0	0	0	0	0				0			3	3	360.451	40	3	5.45	448.2	78.43	299.5	98.77		209	0	0.0047619
21089	6154807	wact-601	Chembridge	50k DIVERSet	liquid-based (60μM)		1	0	0	1	0	0	1				0			4	2	296.32	38	4	3.26	426.54	67.37	262.8	84.43		52	2	0.0566038
59315	6155010	wact-452	Chembridge	50k DIVERSet	liquid-based (60μM)		1	0	0	0	0	0	0				0			4	0	343.352	43	3	3.51	487.09	69.37	298.36	93.44		383	6	0.0182292
59253	6201505	wact-453	Chembridge	50k DIVERSet	liquid-based (60μM)		1	0	0	0	0	0	1				0			4	1	320.141	29	4	2.64	343.07	77.57	228.31	74.37		35	3	0.111111
59452	6221872	wact-454	Chembridge	50k DIVERSet	liquid-based (60μM)		1	0	0	0	0	0	1				0			3	1	254.284	33	4	3.6	364.28	64.68	230.97	73.94		64	2	0.0461538
20602	6251043	wact-61	Chembridge	50k DIVERSet	liquid-based (60μM)		1	0	0	0	0	1	1				0			3	1	400.831	46	4	4.33	524.73	54.71	331.87	107.52		96	3	0.0412371
20874	6297648	wact-602	Chembridge	50k DIVERSet	liquid-based (60μM)		1	0	0	0	0	0	0				0			2	1	303.154	29	1	3.8	337.8	52.05	218.92	85.19		116	9	0.0854701
59653	6317095	wact-458	Chembridge	50k DIVERSet	liquid-based (60μM)		1	0	0	0	0	1	0				0			1	2	296.796	27	2	4.13	332.53	41.13	229.14	79.52		317	2	0.00943396
59888	6364967	wact-460	Chembridge	50k DIVERSet	liquid-based (60μM)		1	0	0	0	0	1	0				0			1	2	276.377	30	2	4.04	352.16	41.13	231.98	79.76		336	0	0.00296736
59859	6385908	wact-369	Chembridge	50k DIVERSet	liquid-based (60μM)		1	0	0	0	0	0	0				0			1	2	451.11	30	2	5.75	392.49	41.13	276.6	100.8		928	2	0.00322928
60243	6396103	wact-461	Chembridge	50k DIVERSet	liquid-based (60μM)		1	0	0	0	0	1	1				0			3	1	358.733	36	5	4.26	441.49	97.29	280.93	91.61		69	1	0.0285714
60610	6397073	wact-462	Chembridge	50k DIVERSet	liquid-based (60μM)		1	0	0	0	0	0	0				0			4	2	415.291	42	5	4.35	514.36	68.82	329.87	106.82		744	1	0.00268456
60378	6399009	wact-463	Chembridge	50k DIVERSet	liquid-based (60μM)		1	0	0	0	0	0	0				0			1	2	342.311	33	3	4.63	393.21	41.13	260.9	84.02		816	2	0.00367197
60439	6408549	wact-465	Chembridge	50k DIVERSet	liquid-based (60μM)		1	0	0	0	0	0	0				0			5	1	382.474	52	6	0.69	578.82	84.94	342.77	97		256	0	0.00389105
60532	6410902	wact-466	Chembridge	50k DIVERSet	liquid-based (60μM)		1	0	0	0	0	0	0				0			3	1	350.476	50	4	2.03	545.32	66.48	324.85	94.15		370	0	0.00269542
60926	6431706	wact-468	Chembridge	50k DIVERSet	liquid-based (60μM)		1	0	0	0	0	0	0				0			4	2	395.471	49	4	3.17	514.74	75.63	343.56	109.96		542	0	0.00184162
61262	6475480	wact-470	Chembridge	50k DIVERSet	liquid-based (60μM)		1	0	0	0	0	0	0				0			0	4	454.61	54	5	7.69	594.12	48.12	398.02	147.17		63	0	0.015625
61394	6506946	wact-472	Chembridge	50k DIVERSet	liquid-based (60μM)		1	0	0	0	0	0	0				0			1	2	228.699	23	1	2.36	278.31	41.13	184.1	61.96		417	2	0.00717703
61376	6514639	wact-473	Chembridge	50k DIVERSet	liquid-based (60μM)		1	0	0	1	1	0	0				0			2	1	348.234	39	5	4.49	449.98	38.33	278.72	88.29		293	1	0.00680272
20937	6537933	wact-475	Chembridge	50k DIVERSet	liquid-based (60μM)		1	0	0	0	0	1	1				0			3	1	281.375	35	4	4.53	396.03	37.81	251.9	81.48		103	4	0.0480769
61651	6547065	wact-478	Chembridge	50k DIVERSet	liquid-based (60μM)		1	0	0	0	0	0	0				0			6	2	359.373	47	7	3.75	532.65	94.09	322.95	97.15		133	0	0.00746269
61810	6588632	wact-479	Chembridge	50k DIVERSet	liquid-based (60μM)		1	0	0	0	0	0	0				0			1	2	236.333	32	3	3.41	357.65	41.13	221.03	71.42		631	1	0.00316456
61536	6593819	wact-480	Chembridge	50k DIVERSet	liquid-based (60μM)		1	0	0	0	0	1	1				0			5	1	375.806	44	4	4.01	508.6	87.39	315.23	102.27		107	0	0.00925926
20633	6607196	wact-370	Chembridge	50k DIVERSet	liquid-based (60μM)		1	0	0	0	0	0	0				0			1	2	291.197	29	3	4.11	356.75	41.13	231.99	75.99		354	1	0.0056338
61936	6634179	wact-483	Chembridge	50k DIVERSet	liquid-based (60μM)		1	0	0	0	0	1	1				0			2	1	332.215	29	2	5.25	341.71	33.12	235.89	80.64		9	1	0.2
61927	6636256	wact-484	Chembridge	50k DIVERSet	liquid-based (60μM)		1	0	0	0	0	0	1				0			3	1	288.729	33	4	4.21	379.16	64.68	245.09	78.75		58	2	0.0508475
21408	6662527	wact-486	Chembridge	50k DIVERSet	liquid-based (60μM)		1	0	0	0	0	0	0				0			1	2	236.333	32	4	2.92	355.2	41.13	221.28	70.14		174	0	0.00571429
62065	6690113	wact-487	Chembridge	50k DIVERSet	liquid-based (60μM)		1	0	0	0	0	0	1				0			4	0	296.317	38	4	3.84	417.16	44.76	265.9	83.15		92	0	0.0107527
62187	6848756	wact-488	Chembridge	50k DIVERSet	liquid-based (60μM)		1	0	0	0	0	0	0				0			2	0	302.169	30	1	3.4	354.33	30.19	223.03	86.27		66	0	0.0149254
62290	6854417	wact-489	Chembridge	50k DIVERSet	liquid-based (60μM)		1	0	0	0	0	0	0				0			4	2	439.332	40	8	5.79	499.62	86.95	317.42	96.9		1	0	0.5
20542	6866321	wact-66	Chembridge	50k DIVERSet	liquid-based (60μM)		1	0	0	0	0	1	1				0			3	1	413.222	39	5	5.27	470.23	84.15	304.3	102.78		83	2	0.0357143
62306	6874401	wact-490	Chembridge	50k DIVERSet	liquid-based (60μM)		1	0	0	1	1	0	0				0			1	0	307.162	24	2	4.36	306.07	30.21	205.72	69.02		2	0	0.333333
1593	6951311	wact-208	Chembridge	4k Clickable	liquid-based (60μM)		1	0	0	0	0	0	1				0			4	0	448.822	47	7	5.59	540.66	51.13	356.24	110.71		35	0	0.0277778
20746	6973723	wact-491	Chembridge	50k DIVERSet	liquid-based (60μM)		1	0	0	0	0	0	1				0			4	1	470.869	54	6	3.95	623.15	67.87	386.94	115.29		199	0	0.005
20616	7007662	wact-67	Chembridge	50k DIVERSet	liquid-based (60μM)		1	0	0	0	1	0	1				0			2	1	320.653	36	7	4.17	424.39	21.26	254.64	76.35		174	0	0.00571429
20612	7009010	wact-68	Chembridge	50k DIVERSet	liquid-based (60μM)		1	0	0	0	1	1	1				0			2	1	276.202	36	7	4.01	420.59	21.26	250.42	73.53		229	1	0.00869565
62673	7019645	wact-493	Chembridge	50k DIVERSet	liquid-based (60μM)		1	0	0	0	0	1	0				0			3	1	260.312	30	5	2.78	343.32	64.68	222.17	69.84		3	0	0.25
20979	7138732	wact-494	Chembridge	50k DIVERSet	liquid-based (60μM)		1	0	0	0	0	0	0				0			1	1	277.425	42	5	3.95	451.62	29.1	273.45	83.31		32	1	0.0606061
21289	7226857	wact-496	Chembridge	50k DIVERSet	liquid-based (60μM)		1	0	0	1	1	1	1				0			2	1	259.343	40	5	2.97	419.42	38.33	255.84	77.77		281	0	0.0035461
20665	7275478	wact-626	Chembridge	50k DIVERSet	liquid-based (60μM)		1	0	0	1	1	1	0				0			2	2	227.219	26	2	2.1	292.67	70.92	187.04	62.37		22	1	0.0869565
20729	7411184	wact-497	Chembridge	50k DIVERSet	liquid-based (60μM)		1	0	0	1	0	0	0				0			4	0	323.363	45	4	3.31	502.82	69.37	295.53	87.04		57	3	0.0689655
20594	7484841	wact-70	Chembridge	50k DIVERSet	liquid-based (60μM)		1	0	0	0	0	0	1				0			2	0	291.132	27	2	5.33	339.04	38.92	223.67	96.8		200	29	0.149254
20765	7514069	wact-499	Chembridge	50k DIVERSet	liquid-based (60μM)		1	0	0	0	0	0	0				0			3	1	365.254	42	4	4	485	41.57	307.49	98.82		481	3	0.00829876
20611	7545212	wact-72	Chembridge	50k DIVERSet	liquid-based (60μM)		1	0	0	0	0	0	0				0			1	2	376.256	35	2	5	419.72	41.13	262.99	89.26		265	1	0.0075188
20631	7559174	wact-501	Chembridge	50k DIVERSet	liquid-based (60μM)		1	0	0	0	0	0	0				0			4	0	448.223	43	4	5.04	531.33	69.37	335.97	104.39		126	5	0.0472441
20663	7559273	wact-222	Chembridge	50k DIVERSet	liquid-based (60μM)		1	0	0	0	0	0	0				0			4	1	421.37	48	5	3.6	550.65	95.23	343.67	104.89		240	0	0.00414938
20613	7560414	wact-73	Chembridge	50k DIVERSet	liquid-based (60μM)		1	0	0	0	0	0	0				0			6	1	420.458	50	5	3.44	582	98.47	349.51	109.5		93	0	0.0106383
21291	7560626	wact-502	Chembridge	50k DIVERSet	liquid-based (60μM)		1	0	0	0	0	0	0				0			5	0	297.265	33	4	3.96	394.36	93.97	244.69	100.97		133	16	0.126866
63498	7581972	wact-504	Chembridge	50k DIVERSet	liquid-based (60μM)		1	0	0	0	0	1	0				0			4	3	413.49	52	6	3.95	577.6	88.69	363.63	117.47		211	0	0.00471698
63841	7617859	wact-627	Chembridge	50k DIVERSet	liquid-based (60μM)		1	0	0	0	0	1	1				0			4	2	352.223	39	7	3.07	447.5	50.72	277.3	86.85		40	0	0.0243902
20923	7620194	wact-603	Chembridge	50k DIVERSet	liquid-based (60μM)		1	0	0	1	0	1	0				0			2	0	258.362	27	2	4.16	326.47	25.78	214.31	74.01		39	0	0.025
20614	7626205	wact-75	Chembridge	50k DIVERSet	liquid-based (60μM)		1	0	0	0	1	0	1				0			3	1	275.174	33	4	2.51	385.41	24.5	235.24	70.91		272	0	0.003663
20619	7628716	wact-76	Chembridge	50k DIVERSet	liquid-based (60μM)		1	0	0	0	1	0	1				0			3	1	346.207	36	5	2.29	410.3	24.5	248.85	79.52		170	0	0.00584795
21866	7629983	wact-507	Chembridge	50k DIVERSet	liquid-based (60μM)		1	0	0	0	0	1	0				0			3	0	292.12	26	2	4.48	331.22	51.81	219.45	94.27		112	19	0.176991
22875	7630016	wact-508	Chembridge	50k DIVERSet	liquid-based (60μM)		1	0	0	1	0	1	0				0			1	1	350.273	36	5	4.5	425.25	29.1	271.79	89.75		64	1	0.0307692
20607	7630350	wact-77	Chembridge	50k DIVERSet	liquid-based (60μM)		1	0	0	0	1	0	1				0			3	1	289.201	36	5	2.57	416.15	24.5	252.25	75.77		199	1	0.01
20624	7631832	wact-79	Chembridge	50k DIVERSet	liquid-based (60μM)		1	0	0	0	1	0	1				0			3	1	347.678	39	6	3.25	451.17	24.5	273.69	83.23		144	1	0.0137931
20596	7632370	wact-80	Chembridge	50k DIVERSet	liquid-based (60μM)		1	0	0	0	0	0	1				0			3	1	268.782	39	4	2.93	432.52	24.5	255.4	76.18		322	1	0.00619195
63990	7633057	wact-511	Chembridge	50k DIVERSet	liquid-based (60μM)		1	0	0	0	0	0	0				0			3	0	310.347	41	3	3.88	456.97	66.13	281.3	88.57		129	0	0.00769231
64040	7633365	wact-512	Chembridge	50k DIVERSet	liquid-based (60μM)		1	0	0	1	1	0	1				0			2	1	303.419	42	9	3.82	472.96	42.24	285.21	89.93		6	0	0.142857
63995	7634309	wact-628	Chembridge	50k DIVERSet	liquid-based (60μM)		1	0	0	0	0	1	1				0			2	1	294.144	29	3	2.47	343.72	38.33	217.04	69.4		339	0	0.00294118
20608	7638556	wact-85	Chembridge	50k DIVERSet	liquid-based (60μM)		1	0	0	0	0	0	1				0			3	1	333.652	36	5	2.73	420.57	24.5	256.6	78.59		156	0	0.00636943
20621	7648710	wact-87	Chembridge	50k DIVERSet	liquid-based (60μM)		1	0	0	0	0	0	0				0			4	1	451.257	44	5	3.55	526.84	77.11	341.24	131.99		83	0	0.0119048
64361	7649812	wact-514	Chembridge	50k DIVERSet	liquid-based (60μM)		1	0	0	1	1	0	0				0			1	0	272.362	35	5	4.74	403.8	26.3	250.37	80.55		16	0	0.0588235
64463	7653692	wact-515	Chembridge	50k DIVERSet	liquid-based (60μM)		1	0	0	1	1	0	0				0			2	0	223.273	30	3	3.44	329.94	30.71	205.11	78.64		20	0	0.047619
20572	7656796	wact-88	Chembridge	50k DIVERSet	liquid-based (60μM)		1	0	0	0	0	0	0				0			4	0	380.225	40	3	4.16	483.66	69.37	304.04	98.41		221	4	0.0225225
20649	7657684	wact-224	Chembridge	50k DIVERSet	liquid-based (60μM)		1	0	0	0	0	0	0				0			1	2	289.181	27	2	3.74	331.7	41.13	220.27	74.16		253	1	0.00787402
64628	7670825	wact-517	Chembridge	50k DIVERSet	liquid-based (60μM)		1	0	0	0	0	0	0				0			6	0	448.537	56	2	3.86	611.52	67.26	386.9	126.24		41	0	0.0238095
64822	7673432	wact-607	Chembridge	50k DIVERSet	liquid-based (60μM)		1	0	0	0	0	0	0				0			3	3	423.409	45	5	2.71	515.53	87.3	334.98	106.91		61	0	0.016129
20617	7677632	wact-90	Chembridge	50k DIVERSet	liquid-based (60μM)		1	0	0	0	0	1	1				0			3	1	439.506	58	4	4.69	630.53	65.79	395.52	130.77		493	6	0.01417
64971	7678546	wact-518	Chembridge	50k DIVERSet	liquid-based (60μM)		1	0	0	0	0	1	0				0			4	1	349.401	43	6	3.18	510.29	81.7	305.26	91.17		227	0	0.00438596
65203	7684635	wact-520	Chembridge	50k DIVERSet	liquid-based (60μM)		1	0	0	0	0	0	0				0			1	1	286.177	26	3	3.89	331.61	29.1	219.65	71.15		112	3	0.0353982
65476	7694258	wact-522	Chembridge	50k DIVERSet	liquid-based (60μM)		1	0	0	0	0	0	0				0			3	1	326.413	41	5	4.07	465.95	51.22	290.28	103.34		108	6	0.0642202
21444	7697479	wact-608	Chembridge	50k DIVERSet	liquid-based (60μM)		1	0	0	1	1	0	0				0			2	1	201.248	21	1	1.94	246.55	41.57	162.23	65.06		3	1	0.5
20651	7697590	wact-225	Chembridge	50k DIVERSet	liquid-based (60μM)		1	0	0	0	0	0	1				0			3	2	475.399	52	6	4.32	580.04	59.59	377.26	123.04		189	0	0.00526316
65652	7700089	wact-523	Chembridge	50k DIVERSet	liquid-based (60μM)		1	0	0	0	0	0	0				0			4	1	278.327	33	3	2.32	374.64	60.45	234.4	71.67		37	0	0.0263158
21927	7701902	wact-524	Chembridge	50k DIVERSet	liquid-based (60μM)		1	0	0	0	0	0	0				0			1	2	238.281	27	2	2.68	307.67	41.13	197.26	64.77		299	1	0.00666667
20921	7705966	wact-525	Chembridge	50k DIVERSet	liquid-based (60μM)		1	0	0	1	1	0	0				0			3	0	296.387	37	6	3.95	423.9	35.01	266.23	87.34		16	1	0.117647
65784	7708417	wact-526	Chembridge	50k DIVERSet	liquid-based (60μM)		1	0	0	0	0	1	1				0			5	0	351.396	47	6	4.07	521.87	49.81	322.3	100.84		35	1	0.0555556
65869	7713229	wact-527	Chembridge	50k DIVERSet	liquid-based (60μM)		1	0	0	0	0	0	0				0			5	1	493.911	56	4	3.89	596.75	81.7	406.76	130.58		381	0	0.0026178
20618	7716519	wact-95	Chembridge	50k DIVERSet	liquid-based (60μM)		1	0	0	0	1	0	1				0			2	1	318.637	34	5	4.18	396.38	21.26	243.07	74.09		265	0	0.0037594
20609	7721731	wact-96	Chembridge	50k DIVERSet	liquid-based (60μM)		1	0	0	0	0	1	1				0			4	2	356.244	42	8	3.46	494.81	50.72	304.59	92.75		210	5	0.028436
66109	7722777	wact-528	Chembridge	50k DIVERSet	liquid-based (60μM)		1	0	0	0	0	1	1				0			0	2	315.193	28	2	5.36	349.66	24.06	237.55	83.87		148	0	0.00671141
66172	7723236	wact-529	Chembridge	50k DIVERSet	liquid-based (60μM)		1	0	0	0	0	0	0				0			0	2	270.393	37	2	5.55	408.01	24.06	255.32	89.17		169	0	0.00588235
66148	7723630	wact-530	Chembridge	50k DIVERSet	liquid-based (60μM)		1	0	0	0	0	1	1				0			0	2	331.648	28	2	5.82	359.52	24.06	246.56	88.46		168	0	0.00591716
66428	7726002	wact-630	Chembridge	50k DIVERSet	liquid-based (60μM)		1	0	0	1	1	0	0				0			4	1	249.289	28	4	2.03	329.83	64.11	208.95	67.21		4	0	0.2
66467	7726046	wact-531	Chembridge	50k DIVERSet	liquid-based (60μM)		1	0	0	0	1	0	1				0			4	1	403.302	47	8	4.66	552.51	43.38	345.65	108.91		54	4	0.0909091
66563	7728316	wact-532	Chembridge	50k DIVERSet	liquid-based (60μM)		1	0	0	0	0	0	0				0			1	1	313.821	42	3	5.24	459.33	29.1	288.22	91.35		43	0	0.0227273
66646	7731647	wact-533	Chembridge	50k DIVERSet	liquid-based (60μM)		1	0	0	0	0	1	1				0			0	2	314.301	31	3	5.03	370.61	24.06	241.35	80.23		115	0	0.00862069
22453	7741110	wact-631	Chembridge	50k DIVERSet	liquid-based (60μM)		1	0	0	0	0	0	1				0			3	1	375.482	54	6	4.99	579.49	18.51	356.04	116.17		595	6	0.011745
22456	7744522	wact-534	Chembridge	50k DIVERSet	liquid-based (60μM)		1	0	0	0	0	0	1				0			2	2	325.408	33	3	4.07	385.68	57.78	259.14	99.38		55	1	0.0357143
20538	7747140	wact-100	Chembridge	50k DIVERSet	liquid-based (60μM)		1	0	0	0	0	0	1				0			4	1	269.298	35	4	2.9	387.83	77.57	243.59	76.83		40	2	0.0731707
20623	7747622	wact-101	Chembridge	50k DIVERSet	liquid-based (60μM)		1	0	0	1	0	0	0				0			1	0	327.419	46	3	4.82	494.7	20.31	310.8	102.17		239	5	0.025
21355	7755655	wact-537	Chembridge	50k DIVERSet	liquid-based (60μM)		1	0	0	0	0	0	1				0			3	1	302.756	36	4	4.72	411.13	64.68	261.81	83.79		55	2	0.0535714
20664	7756241	wact-226	Chembridge	50k DIVERSet	liquid-based (60μM)		1	0	0	0	0	0	0				0			3	1	375.444	44	6	5.55	500.27	68.02	322.58	118.27		8	0	0.111111
20606	7756678	wact-103	Chembridge	50k DIVERSet	liquid-based (60μM)		1	0	0	0	0	1	0				0			3	1	349.878	43	4	3.89	486.74	35.58	304.67	98.51		235	4	0.0211864
21889	7757149	wact-538	Chembridge	50k DIVERSet	liquid-based (60μM)		1	0	0	0	0	0	0				0			1	2	348.203	29	2	3.64	350.02	41.13	228.55	80.16		151	0	0.00657895
20747	7779682	wact-540	Chembridge	50k DIVERSet	liquid-based (60μM)		1	0	0	0	0	0	1				0			4	1	354.586	29	4	3.63	360.01	77.57	242.02	78.8		23	2	0.125
20902	7781412	wact-541	Chembridge	50k DIVERSet	liquid-based (60μM)		1	0	0	0	0	0	0				0			5	1	364.194	36	6	3.06	423	86.8	270.94	83.78		29	1	0.0666667
20628	7781713	wact-542	Chembridge	50k DIVERSet	liquid-based (60μM)		1	0	0	1	1	0	0				0			2	0	258.288	34	5	3.94	387.3	26.3	236.68	72.38		97	1	0.0204082
20573	7785818	wact-107	Chembridge	50k DIVERSet	liquid-based (60μM)		1	0	0	0	0	0	1				0			1	2	394.361	46	4	4.63	520.7	27.3	336.68	112.16		253	1	0.00787402
20565	7788232	wact-108	Chembridge	50k DIVERSet	liquid-based (60μM)		1	0	0	0	0	0	1				0			1	2	373.943	49	5	4.05	536.9	27.3	339.7	110.41		103	0	0.00961538
20876	7788872	wact-543	Chembridge	50k DIVERSet	liquid-based (60μM)		1	0	0	0	0	0	0				0			1	2	336.399	41	6	5.29	460.15	33.29	291.47	93.37		183	0	0.00543478
20523	7796788	wact-110	Chembridge	50k DIVERSet	liquid-based (60μM)		1	0	0	0	0	0	1				0			2	2	378.296	46	4	4.06	515.78	44.37	326.88	104.17		252	0	0.00395257
20761	7801584	wact-544	Chembridge	50k DIVERSet	liquid-based (60μM)		1	0	0	1	0	0	0				0			4	1	362.331	42	3	3.29	482.53	81.4	297.93	93.7		84	2	0.0352941
20480	7805914	wact-111	Chembridge	50k DIVERSet	liquid-based (60μM)		1	0	0	0	0	0	1				0			2	1	374.328	44	3	3.56	499.95	27.74	315.11	100.24		46	0	0.0212766
20590	7837303	wact-114	Chembridge	50k DIVERSet	liquid-based (60μM)		1	0	0	0	0	0	1				0			1	2	419.314	41	5	4.78	478.87	41.88	312.09	118.45		23	0	0.0416667
20574	7839427	wact-115	Chembridge	50k DIVERSet	liquid-based (60μM)		1	0	0	0	0	0	0				0			3	1	390.887	45	4	4.2	521.97	64.33	328.24	109.11		38	2	0.0769231
20490	7854576	wact-117	Chembridge	50k DIVERSet	liquid-based (60μM)		1	0	0	0	0	0	0				0			4	2	385.313	42	8	3.99	497.6	86.95	305.69	92.7		17	1	0.111111
20564	7862504	wact-118	Chembridge	50k DIVERSet	liquid-based (60μM)		1	0	0	0	0	0	0				0			2	1	309.425	41	7	4.74	459.8	21.26	287.03	91.88		79	0	0.0125
20550	7884485	wact-119	Chembridge	50k DIVERSet	liquid-based (60μM)		1	0	0	0	0	0	1				0			2	1	309.425	41	7	4.74	459.72	21.26	286.98	91.88		72	3	0.0547945
20783	7940229	wact-548	Chembridge	50k DIVERSet	liquid-based (60μM)		1	0	0	1	1	0	0				0			1	1	317.469	40	6	4.36	461.08	29.1	289.07	94.88		109	3	0.0363636
20846	7940707	wact-610	Chembridge	50k DIVERSet	liquid-based (60μM)		1	0	0	0	0	0	0				0			1	1	283.453	39	6	3.21	449.26	29.1	269.77	83.87		92	3	0.0430108
20833	7960454	wact-550	Chembridge	50k DIVERSet	liquid-based (60μM)		1	0	0	1	1	1	0				0			3	1	269.365	34	4	4.02	383.17	37.81	240.9	80.95		82	0	0.0120482
21125	7972525	wact-551	Chembridge	50k DIVERSet	liquid-based (60μM)		1	0	0	0	0	1	0				0			2	0	346.252	29	3	4.6	378.32	39.19	253.95	81.52		2	0	0.333333
20647	7981165	wact-227	Chembridge	50k DIVERSet	liquid-based (60μM)		1	0	0	0	0	0	0				0			1	2	272.726	27	2	3.28	323.31	41.13	211.24	69.57		286	1	0.00696864
20575	7996054	wact-137	Chembridge	50k DIVERSet	liquid-based (60μM)		1	0	0	0	0	0	0				0			3	1	363.797	40	3	4.66	462.08	68.02	301.02	112.62		196	1	0.0101523
20926	7997770	wact-552	Chembridge	50k DIVERSet	liquid-based (60μM)		1	0	0	0	0	0	0				0			1	1	343.203	35	3	4.09	389.39	29.1	245.12	79.14		467	4	0.0106838
20580	7999607	wact-138	Chembridge	50k DIVERSet	liquid-based (60μM)		1	0	0	0	0	0	1				0			5	1	414.889	52	4	3.34	564.93	73.71	356.1	113.63		86	0	0.0114943
21096	7999813	wact-553	Chembridge	50k DIVERSet	liquid-based (60μM)		1	0	0	0	0	0	0				0			4	1	270.283	34	3	2.2	381.73	70.51	235.86	85.45		134	9	0.0740741
21151	9000138	wact-554	Chembridge	50k DIVERSet	liquid-based (60μM)		1	0	0	0	0	0	0				0			1	0	318.541	22	2	3.66	286.85	17.82	187.75	77.74		8	0	0.111111
21543	9004658	wact-555	Chembridge	50k DIVERSet	liquid-based (60μM)		1	0	0	0	0	0	0				0			3	0	297.413	43	3	3.03	489.14	46.61	281.38	81.01		546	0	0.00182815
21021	9005761	wact-556	Chembridge	50k DIVERSet	liquid-based (60μM)		1	0	0	0	0	0	0				0			4	0	296.32	38	5	4.16	435.28	57.38	265.04	104.86		252	27	0.110672
20610	9008780	wact-143	Chembridge	50k DIVERSet	liquid-based (60μM)		1	0	0	0	1	0	1				0			3	0	361.705	42	5	3.63	486.51	15.71	291.23	88.92		127	1	0.015625
20524	9009342	wact-144	Chembridge	50k DIVERSet	liquid-based (60μM)		1	0	0	0	0	1	1				0			2	0	319.182	33	5	3.34	389.56	12.47	230.63	73.81		192	4	0.0259067
20603	9011725	wact-149	Chembridge	50k DIVERSet	liquid-based (60μM)		1	0	0	0	1	0	1				0			3	0	355.313	48	6	3.76	531.29	15.71	311.33	93.27		165	2	0.0180723
21074	9012591	wact-561	Chembridge	50k DIVERSet	liquid-based (60μM)		1	0	0	1	1	0	0				0			4	0	295.336	39	5	3.99	438.72	61.04	268.11	105.24		225	29	0.132743
21143	9013891	wact-562	Chembridge	50k DIVERSet	liquid-based (60μM)		1	0	0	0	0	0	0				0			3	1	357.877	49	3	4.65	540.83	35.58	330.48	106.96		663	10	0.0165663
20487	9014681	wact-155	Chembridge	50k DIVERSet	liquid-based (60μM)		1	0	0	0	0	0	1				0			2	0	284.277	35	7	3.18	403.13	27.05	241.6	69.95		45	1	0.0434783
21016	9014873	wact-563	Chembridge	50k DIVERSet	liquid-based (60μM)		1	0	0	0	0	0	0				0			1	1	275.341	33	4	3.54	380.9	29.1	241.34	77.62		109	4	0.0454545
21212	9016378	wact-564	Chembridge	50k DIVERSet	liquid-based (60μM)		1	0	0	1	0	0	0				0			3	0	286.713	31	4	4.41	371.13	48.15	235.76	87.29		124	5	0.048
20489	9017218	wact-160	Chembridge	50k DIVERSet	liquid-based (60μM)		1	0	0	0	0	0	1				0			3	0	325.83	46	7	3.53	515.37	38.77	305.17	88.29		331	2	0.00903614
20585	9018909	wact-163	Chembridge	50k DIVERSet	liquid-based (60μM)		1	0	0	0	0	0	1				0			2	1	249.736	33	5	3.4	375.27	21.26	228.67	71.25		354	1	0.0056338
20549	9023420	wact-168	Chembridge	50k DIVERSet	liquid-based (60μM)		1	0	0	0	0	0	0				0			3	0	329.46	46	4	3.55	503.93	30.29	303.27	93.19		8	0	0.111111
20727	9024695	wact-567	Chembridge	50k DIVERSet	liquid-based (60μM)		1	0	0	1	1	1	0				0			3	0	265.31	35	3	4.4	393.67	42.16	242.04	101.62		206	28	0.140097
20531	9025087	wact-170	Chembridge	50k DIVERSet	liquid-based (60μM)		1	0	0	0	0	0	0				0			4	1	376.796	40	4	4.59	466.54	80.91	306.95	125.37		50	11	0.235294
20622	9025332	wact-172	Chembridge	50k DIVERSet	liquid-based (60μM)		1	0	0	0	0	0	1				0			2	1	261.747	34	5	3.7	389.71	21.26	238.73	75.19		210	8	0.042654
20648	9025971	wact-229	Chembridge	50k DIVERSet	liquid-based (60μM)		1	0	0	0	0	0	0				0			2	0	349.254	41	3	4.05	475.14	23.55	298.81	95.2		596	6	0.0117253
20760	9027085	wact-611	Chembridge	50k DIVERSet	liquid-based (60μM)		1	0	0	1	1	0	0				0			3	0	237.257	29	2	3.85	332.31	51.81	208.01	89.7		148	26	0.181208
20569	9029633	wact-176	Chembridge	50k DIVERSet	liquid-based (60μM)		1	0	0	0	0	1	0				0			3	0	291.228	29	3	4.23	349.07	51.81	223.28	90.63		111	25	0.232143
21646	9029930	wact-572	Chembridge	50k DIVERSet	liquid-based (60μM)		1	0	0	0	0	0	0				0			3	0	257.331	38	3	3.35	409.68	42.16	246.05	86.65		218	1	0.00913242
20506	9030539	wact-179	Chembridge	50k DIVERSet	liquid-based (60μM)		1	0	0	0	0	0	1				0			2	1	241.328	37	6	3.46	405.25	21.26	241.96	75.13		351	6	0.0198864
20848	9033734	wact-573	Chembridge	50k DIVERSet	liquid-based (60μM)		1	0	0	0	0	0	0				0			2	1	245.678	29	3	3.63	347.52	38.33	208.65	61.37		36	1	0.0540541
20462	9034820	wact-185	Chembridge	50k DIVERSet	liquid-based (60μM)		1	0	0	0	0	0	0				0			3	0	300.74	34	4	4.93	399	48.15	252.63	91.79		132	7	0.0601504
21184	9035389	wact-574	Chembridge	50k DIVERSet	liquid-based (60μM)		1	0	0	1	1	0	0				0			3	0	252.268	31	3	4	355.29	48.15	221.46	93.65		276	32	0.119134
20884	9036483	wact-575	Chembridge	50k DIVERSet	liquid-based (60μM)		1	0	0	0	0	0	0				0			4	0	306.15	29	3	3.81	359.66	56.49	234.68	100.7		6	0	0.142857
20931	9037975	wact-576	Chembridge	50k DIVERSet	liquid-based (60μM)		1	0	0	0	0	0	0				0			3	1	219.67	25	2	2.82	295.99	37.81	186.5	60.92		46	0	0.0212766
21105	9045026	wact-581	Chembridge	50k DIVERSet	liquid-based (60μM)		1	0	0	0	0	0	0				0			1	1	255.312	36	5	3.43	398.46	38.33	243.53	75.55		630	0	0.00158479
20548	9059099	wact-201	Chembridge	50k DIVERSet	liquid-based (60μM)		1	0	0	0	0	0	1				0			3	1	347.291	37	5	4.16	433.46	68.02	275.11	96.12		160	1	0.0124224
20661	9060848	wact-231	Chembridge	50k DIVERSet	liquid-based (60μM)		1	0	0	0	0	0	1				0			3	0	297.413	43	4	3.11	489.41	46.61	281.38	80.93		521	0	0.00191571
21262	9062978	wact-582	Chembridge	50k DIVERSet	liquid-based (60μM)		1	0	0	0	0	0	0				0			3	1	311.31	37	4	3.84	418.75	68.02	265.23	94.79		169	1	0.0117647
67004	9065374	wact-583	Chembridge	50k DIVERSet	liquid-based (60μM)		1	0	0	0	0	0	0				0			3	0	297.413	43	2	3.19	487.8	46.61	281.79	81.3		464	0	0.00215054
67008	9065871	wact-584	Chembridge	50k DIVERSet	liquid-based (60μM)		1	0	0	0	0	0	0				0			2	1	285.725	32	4	3.74	370.78	38.33	244.96	80.44		975	6	0.00717213
66981	9065979	wact-615	Chembridge	50k DIVERSet	liquid-based (60μM)		1	0	0	0	0	0	0				0			3	1	299.348	34	4	3.33	391.79	68.02	251.84	91.46		58	2	0.0508475
1654	9066648	wact-616	Chembridge	4k Clickable	liquid-based (60μM)		1	0	0	1	1	1	0				0			4	0	277.277	32	4	3.4	368.5	61.04	238.62	98.7		166	21	0.131737
21317	9067226	wact-585	Chembridge	50k DIVERSet	liquid-based (60μM)		1	0	0	0	0	1	0				0			4	0	335.426	41	5	3.75	465.64	56.49	292.64	98.96		75	2	0.0394737
20534	9067742	wact-205	Chembridge	50k DIVERSet	liquid-based (60μM)		1	0	0	1	1	0	0				0			4	1	302.33	37	4	2.51	413.68	63.84	263.45	99.37		198	0	0.00502513
15521	12035227	wact-232	Chembridge	Yactives NOVAcore	solid-based (25μM)		1	0	0	0	0	0	0				0			2	0	406.897	53	6	4.66	591.3	23.55	362.97	109.8		338	4	0.0147493
15534	12068801	wact-233	Chembridge	Yactives NOVAcore	solid-based (25μM)		1	0	0	0	0	0	1				0			4	0	441.561	59	8	4.25	661.35	55.2	398.89	121.82		15	0	0.0625
15477	12931419	wact-234	Chembridge	Yactives NOVAcore	solid-based (25μM)		1	0	0	0	0	0	0				0			4	1	419.559	64	8	3.58	665.6	54.46	409.21	125.15		65	0	0.0151515
15424	13463847	wact-235	Chembridge	Yactives NOVAcore	solid-based (25μM)		1	0	0	0	0	0	1				0			3	0	364.481	55	8	4.54	603.65	38.5	358.3	120.39		622	0	0.00160514
15497	13840918	wact-236	Chembridge	Yactives NOVAcore	solid-based (25μM)		1	0	0	0	0	0	1				0			4	2	414.556	65	11	4.72	689.92	44.73	411.59	120.35		289	0	0.00344828
15433	14241266	wact-237	Chembridge	Yactives NOVAcore	solid-based (25μM)		1	0	0	0	0	0	0				0			4	0	410.476	58	8	4.81	637.07	45.4	376.25	119.94		205	1	0.00970874
15434	15001247	wact-238	Chembridge	Yactives NOVAcore	solid-based (25μM)		1	0	0	0	0	0	0				0			4	0	412.472	51	5	3.47	569.33	45.4	349.53	116.74		172	1	0.0115607
15435	15247164	wact-240	Chembridge	Yactives NOVAcore	solid-based (25μM)		1	0	0	0	0	0	0				0			3	1	378.507	58	5	3.88	609.99	41.57	369.61	115.42		139	0	0.00714286
15461	15359589	wact-241	Chembridge	Yactives NOVAcore	solid-based (25μM)		1	0	0	0	0	0	0				0			5	0	418.412	51	7	3.69	574.55	64.28	353.38	116.34		125	0	0.00793651
15436	16029475	wact-242	Chembridge	Yactives NOVAcore	solid-based (25μM)		1	0	0	0	0	0	0				0			3	1	342.862	47	3	4.07	504.98	24.5	313.78	98.98		14	0	0.0666667
15509	16278342	wact-243	Chembridge	Yactives NOVAcore	solid-based (25μM)		1	0	0	0	0	0	1				0			4	2	405.465	54	7	4.83	595.17	59.17	365.94	116.38		125	0	0.00793651
15539	16600667	wact-244	Chembridge	Yactives NOVAcore	solid-based (25μM)		1	0	0	0	0	0	1				0			3	0	356.46	51	5	4.33	546.44	33.2	342.43	109.63		217	0	0.00458716
15467	16673009	wact-245	Chembridge	Yactives NOVAcore	solid-based (25μM)		1	0	0	0	0	0	1				0			3	2	359.825	44	7	4.47	502.01	49.94	310.48	98.61		88	0	0.011236
15407	17090057	wact-246	Chembridge	Yactives NOVAcore	solid-based (25μM)		1	0	0	0	0	0	0				0			5	0	403.401	49	6	3.45	552.93	58.29	340.49	114.43		146	1	0.0136054
15409	17669894	wact-247	Chembridge	Yactives NOVAcore	solid-based (25μM)		1	0	0	0	0	0	1				0			3	0	421.507	59	7	4.23	639.38	49.58	391.83	120.87		35	0	0.0277778
15437	18225969	wact-248	Chembridge	Yactives NOVAcore	solid-based (25μM)		1	0	0	0	0	0	1				0			3	0	398.421	50	5	4.55	551.84	33.2	347.12	106.91		185	0	0.00537634
15501	18445248	wact-249	Chembridge	Yactives NOVAcore	solid-based (25μM)		1	0	0	0	0	0	1				0			3	0	359.464	52	5	3.97	557.61	38.13	343.34	120.69		172	0	0.00578035
15472	20140683	wact-250	Chembridge	Yactives NOVAcore	solid-based (25μM)		1	0	0	0	0	0	0				0			2	0	444.941	53	7	5.37	606.38	23.55	376.26	111.3		54	1	0.0363636
15518	21305438	wact-251	Chembridge	Yactives NOVAcore	solid-based (25μM)		1	0	0	0	0	0	1				0			2	2	303.401	44	5	4.43	467.45	40.71	287.9	94.71		139	0	0.00714286
15411	21518826	wact-252	Chembridge	Yactives NOVAcore	solid-based (25μM)		1	0	0	0	0	0	1				0			3	0	429.021	58	8	4.46	641.26	24.3	394.08	133.26		8	0	0.111111
15423	22072826	wact-253	Chembridge	Yactives NOVAcore	solid-based (25μM)		1	0	0	0	0	0	0				0			3	0	376.491	56	6	4.23	604.15	38.5	363.61	123.47		634	0	0.0015748
15453	22239945	wact-254	Chembridge	Yactives NOVAcore	solid-based (25μM)		1	0	0	0	0	0	0				0			3	0	399.937	49	5	4.18	552.79	38.13	349.33	120.8		21	0	0.0454545
15490	23136888	wact-255	Chembridge	Yactives NOVAcore	solid-based (25μM)		1	0	0	0	0	0	1				0			3	2	359.825	44	6	4.6	500.92	49.94	310.59	98.27		82	0	0.0120482
15530	24729157	wact-256	Chembridge	Yactives NOVAcore	solid-based (25μM)		1	0	0	0	0	0	0				0			3	1	388.894	38	5	2.57	458.76	59.29	303.85	110.93		53	0	0.0185185
15429	24889917	wact-257	Chembridge	Yactives NOVAcore	solid-based (25μM)		1	0	0	0	0	0	1				0			3	0	400.516	58	7	4.74	635.45	47.09	382.26	142.86		568	0	0.00175747
15431	25137964	wact-258	Chembridge	Yactives NOVAcore	solid-based (25μM)		1	0	0	0	0	0	0				0			5	0	370.833	45	5	3.21	509.62	64.28	318.63	110.59		136	1	0.0145985
15502	26207873	wact-259	Chembridge	Yactives NOVAcore	solid-based (25μM)		1	0	0	0	0	0	0				0			2	0	344.509	58	7	4.59	592.8	6.48	355.46	106.7		47	0	0.0208333
15487	26771177	wact-260	Chembridge	Yactives NOVAcore	solid-based (25μM)		1	0	0	0	0	1	0				0			3	1	350.378	46	6	4.57	502.82	24.5	308.98	92.78		309	1	0.00645161
15466	27191049	wact-261	Chembridge	Yactives NOVAcore	solid-based (25μM)		1	0	0	0	0	0	1				0			3	1	373.852	47	8	4.41	536.14	39.08	328.09	103.36		407	0	0.00245098
15440	28688567	wact-262	Chembridge	Yactives NOVAcore	solid-based (25μM)		1	0	0	0	0	0	0				0			5	0	414.457	53	5	2.72	582.37	81.35	366.26	115.5		82	0	0.0120482
15427	30231512	wact-263	Chembridge	Yactives NOVAcore	solid-based (25μM)		1	0	0	0	0	0	0				0			4	0	402.413	50	6	4.12	557.39	55.05	344.31	104.49		44	1	0.0444444
15519	30623125	wact-264	Chembridge	Yactives NOVAcore	solid-based (25μM)		1	0	0	0	0	0	1				0			2	1	352.445	51	5	4.27	543.16	32.34	331.34	103.94		251	0	0.00396825
15489	31868601	wact-265	Chembridge	Yactives NOVAcore	solid-based (25μM)		1	0	0	0	0	0	0				0			3	1	444.612	69	6	5.11	734.43	50.16	439.54	149.25		90	0	0.010989
15460	31901819	wact-266	Chembridge	Yactives NOVAcore	solid-based (25μM)		1	0	0	0	0	0	1				0			2	2	329.395	44	4	4.22	470.6	53.85	294.96	98.67		32	0	0.030303
15441	31932666	wact-267	Chembridge	Yactives NOVAcore	solid-based (25μM)		1	0	0	0	0	0	0				0			2	1	336.471	53	5	4.74	560.68	32.34	337.97	106.1		415	0	0.00240385
15417	32127179	wact-268	Chembridge	Yactives NOVAcore	solid-based (25μM)		1	0	0	0	0	0	0				0			2	0	320.9	51	6	4.2	542.22	6.48	320.66	96.24		154	0	0.00645161
15523	32554611	wact-269	Chembridge	Yactives NOVAcore	solid-based (25μM)		1	0	0	0	0	0	0				0			4	0	365.353	44	7	3.47	507.62	59.98	305.34	114.2		165	0	0.0060241
15503	32651441	wact-270	Chembridge	Yactives NOVAcore	solid-based (25μM)		1	0	0	0	0	0	1				0			3	1	352.47	54	6	4.22	576.77	41.57	347.35	107.37		226	0	0.00440529
15524	33160382	wact-271	Chembridge	Yactives NOVAcore	solid-based (25μM)		1	0	0	0	0	0	0				0			4	0	354.37	46	6	3.56	515.86	45.4	307.55	101.16		208	1	0.00956938
15470	33296972	wact-272	Chembridge	Yactives NOVAcore	solid-based (25μM)		1	0	0	0	0	0	0				0			2	0	376.483	57	5	3.69	611.26	23.55	357.16	103.14		260	1	0.00766284
15416	36003019	wact-274	Chembridge	Yactives NOVAcore	solid-based (25μM)		1	0	0	0	0	0	0				0			3	1	350.433	49	5	3.88	525.78	33.09	323.42	104.67		89	0	0.0111111
15483	38038019	wact-275	Chembridge	Yactives NOVAcore	solid-based (25μM)		1	0	0	0	0	0	1				0			4	1	446.942	59	9	3.95	647.15	50.8	401.77	122.94		29	0	0.0333333
15457	38268838	wact-276	Chembridge	Yactives NOVAcore	solid-based (25μM)		1	0	0	0	0	0	0				0			3	0	367.872	48	4	3.82	534	42.16	330.65	114.47		585	0	0.00170648
15442	38315382	wact-277	Chembridge	Yactives NOVAcore	solid-based (25μM)		1	0	0	0	0	0	1				0			4	0	417.432	51	5	4	568.17	68.46	357.56	112.91		82	0	0.0120482
15495	38941253	wact-278	Chembridge	Yactives NOVAcore	solid-based (25μM)		1	0	0	0	0	0	0				0			5	0	331.414	46	2	3.19	487.89	45.15	304.38	101.44		145	0	0.00684932
15529	39722006	wact-279	Chembridge	Yactives NOVAcore	solid-based (25μM)		1	0	0	0	0	0	0				0			3	1	376.491	56	6	4.09	597.61	49.5	363.44	123.15		607	0	0.00164474
15405	40139765	wact-280	Chembridge	Yactives NOVAcore	solid-based (25μM)		1	0	0	0	0	0	0				0			4	0	415.845	48	5	3.31	549.41	68.46	346.24	106.6		73	0	0.0135135
15458	40525782	wact-281	Chembridge	Yactives NOVAcore	solid-based (25μM)		1	0	0	0	0	0	0				0			3	0	362.465	53	5	3.77	574.2	38.5	346.86	118.65		642	0	0.00155521
15419	41629182	wact-282	Chembridge	Yactives NOVAcore	solid-based (25μM)		1	0	0	1	1	0	0				0			6	1	380.397	48	9	2.23	539.77	103.3	335.94	104.85		103	0	0.00961538
15413	41675573	wact-283	Chembridge	Yactives NOVAcore	solid-based (25μM)		1	0	0	0	0	0	1				0			4	2	424.963	59	11	4.82	651.29	44.73	399.58	123.78		338	4	0.0147493
15465	41687128	wact-284	Chembridge	Yactives NOVAcore	solid-based (25μM)		1	0	0	0	0	0	1				0			4	2	422.484	59	10	4.21	640.06	44.73	386.11	112.48		364	0	0.00273973
15443	46625466	wact-287	Chembridge	Yactives NOVAcore	solid-based (25μM)		1	0	0	0	0	0	1				0			3	0	409.515	59	7	4.94	636.66	19.37	386.67	118.07		124	0	0.008
15510	47295199	wact-288	Chembridge	Yactives NOVAcore	solid-based (25μM)		1	0	0	0	0	0	0				0			6	1	409.402	51	6	3.63	568.48	55.85	345.53	101.4		17	0	0.0555556
15422	49340567	wact-289	Chembridge	Yactives NOVAcore	solid-based (25μM)		1	0	0	0	0	0	1				0			3	1	433.45	48	7	3.08	550.58	64.22	348.58	130.38		45	0	0.0217391
15493	49851711	wact-290	Chembridge	Yactives NOVAcore	solid-based (25μM)		1	0	0	1	0	0	0				0			4	0	349.383	45	4	2.47		68.46		95.43		79	0	0.0125
15469	50853264	wact-291	Chembridge	Yactives NOVAcore	solid-based (25μM)		1	0	0	0	0	0	1				0			3	0	391.481	55	6	4.47	594.52	38.13	365.33	125.65		94	0	0.0105263
15421	51305872	wact-292	Chembridge	Yactives NOVAcore	solid-based (25μM)		1	0	0	0	0	0	0				0			2	0	376.458	54	7	4.84	586.9	6.48	352.7	104.89		261	1	0.00763359
15454	51656246	wact-293	Chembridge	Yactives NOVAcore	solid-based (25μM)		1	0	0	0	0	0	0				0			2	0	330.42	42	5	4.36	480.08	29.27	294.52	101.18		409	0	0.00243902
15481	55540880	wact-294	Chembridge	Yactives NOVAcore	solid-based (25μM)		1	0	0	0	0	0	0				0			4	1	431.434	46	6	2.37	534.1	72.18	342.83	117		47	0	0.0208333
15426	55593352	wact-295	Chembridge	Yactives NOVAcore	solid-based (25μM)		1	0	0	0	0	0	0				0			6	0	410.441	53	5	3.71	586.13	63.86	358.11	121.47		58	0	0.0169492
15520	56524975	wact-296	Chembridge	Yactives NOVAcore	solid-based (25μM)		1	0	0	0	0	0	1				0			3	0	373.491	55	6	4.08	588.26	38.13	360.6	113.71		78	0	0.0126582
15488	56992273	wact-297	Chembridge	Yactives NOVAcore	solid-based (25μM)		1	0	0	0	0	0	1				0			2	2	337.434	49	6	5.7	531.7	40.71	321.37	101.61		122	0	0.00813008
15445	59471216	wact-298	Chembridge	Yactives NOVAcore	solid-based (25μM)		1	0	0	0	0	0	0				0			3	0	349.466	53	4	3.78	556.06	29.54	342.11	105.64		138	0	0.00719424
15480	60253082	wact-299	Chembridge	Yactives NOVAcore	solid-based (25μM)		1	0	0	0	0	0	1				0			3	0	449.532	57	5	4.55	629.63	36.44	385.85	125.57		14	0	0.0666667
15507	60911419	wact-300	Chembridge	Yactives NOVAcore	solid-based (25μM)		1	0	0	0	0	0	1				0			3	2	363.499	56	5	3.73	595.37	58.53	353.82	110.03		168	0	0.00591716
15475	60984467	wact-301	Chembridge	Yactives NOVAcore	solid-based (25μM)		1	0	0	0	0	1	1				0			3	1	392.492	49	7	5.01	554.09	42.74	345.88	111.69		317	0	0.00314465
15513	61220080	wact-302	Chembridge	Yactives NOVAcore	solid-based (25μM)		1	0	0	0	0	0	0				0			3	1	389.465	53	5	4.23	574.4	45.23	358.64	113.78		108	0	0.00917431
15531	61652237	wact-303	Chembridge	Yactives NOVAcore	solid-based (25μM)		1	0	0	0	0	0	0				0			2	0	344.509	58	7	4.59	592.68	6.48	355.38	106.7		46	0	0.0212766
15508	62080442	wact-304	Chembridge	Yactives NOVAcore	solid-based (25μM)		1	0	0	0	0	0	0				0			2	0	438.914	56	7	5.25	626.62	23.55	385.09	115.35		331	5	0.0180723
15516	64046781	wact-305	Chembridge	Yactives NOVAcore	solid-based (25μM)		1	0	0	0	0	0	0				0			2	0	308.417	47	5	4.4	512.45	29.27	304.63	105.23		677	0	0.00147493
15468	64978246	wact-306	Chembridge	Yactives NOVAcore	solid-based (25μM)		1	0	0	0	0	0	0				0			3	0	343.847	46	5	4.34	511.35	29.54	315.98	97.91		506	1	0.00394477
15446	66310060	wact-307	Chembridge	Yactives NOVAcore	solid-based (25μM)		1	0	0	0	0	1	1				0			3	2	375.387	47	7	6.05	530.79	49.94	323.33	95.52		91	0	0.0108696
15538	67414995	wact-308	Chembridge	Yactives NOVAcore	solid-based (25μM)		1	0	0	0	0	0	0				0			3	0	421.474	57	5	5.16	618.61	9.72	375.97	112.57		313	3	0.0127389
15456	68071244	wact-309	Chembridge	Yactives NOVAcore	solid-based (25μM)		1	0	0	0	0	0	1				0			3	2	415.506	57	5	5.16	611.65	58.53	377.91	122.19		307	0	0.00324675
15406	68844017	wact-310	Chembridge	Yactives NOVAcore	solid-based (25μM)		1	0	0	0	0	0	0				0			3	0	431.914	53	4	4.23	590.28	59.23	375.12	120.19		54	0	0.0181818
15517	68890971	wact-311	Chembridge	Yactives NOVAcore	solid-based (25μM)		1	0	0	0	0	0	0				0			3	0	425.522	59	6	4.52	635.83	59.23	395.54	124.59		66	0	0.0149254
15522	69676282	wact-312	Chembridge	Yactives NOVAcore	solid-based (25μM)		1	0	0	0	0	0	0				0			3	1	395.86	47	6	4.73	536.07	49.74	335.62	110.93		360	0	0.00277008
15430	71180351	wact-313	Chembridge	Yactives NOVAcore	solid-based (25μM)		1	0	0	0	0	0	0				0			4	0	434.43	53	6	4.9	598.5	45.4	366.64	121.67		190	1	0.0104712
15474	72077860	wact-314	Chembridge	Yactives NOVAcore	solid-based (25μM)		1	0	0	0	0	0	1				0			3	0	373.491	55	6	4.33	587.99	38.13	360.29	125.43		126	0	0.00787402
15492	72809307	wact-315	Chembridge	Yactives NOVAcore	solid-based (25μM)		1	0	0	0	0	0	1				0			2	0	366.992	55	6	4.15	593.31	6.48	356.86	108.88		40	0	0.0243902
15415	73510397	wact-316	Chembridge	Yactives NOVAcore	solid-based (25μM)		1	0	0	0	0	0	0				0			3	0	409.887	50	6	4.93	571.45	38.88	353.06	126.26		422	0	0.00236407
15484	75786461	wact-317	Chembridge	Yactives NOVAcore	solid-based (25μM)		1	0	0	0	0	0	0				0			3	0	364.868	47	4	4.66	518.83	33.2	328.98	105.37		229	0	0.00434783
15464	76941293	wact-318	Chembridge	Yactives NOVAcore	solid-based (25μM)		1	0	0	0	0	0	0				0			4	0	423.523	61	8	4.6	665.53	39.52	398.87	122.5		432	0	0.00230947
15418	76953249	wact-319	Chembridge	Yactives NOVAcore	solid-based (25μM)		1	0	0	0	0	0	1				0			3	0	350.926	55	6	3.26	585.93	15.71	347.16	102.91		80	0	0.0123457
15494	78384571	wact-320	Chembridge	Yactives NOVAcore	solid-based (25μM)		1	0	0	0	0	0	1				0			2	1	340.434	50	5	4.37	535.27	32.34	326.15	101.27		275	0	0.00362319
15528	80079641	wact-321	Chembridge	Yactives NOVAcore	solid-based (25μM)		1	0	0	0	0	0	0				0			4	0	354.833	44	4	3.84	493.44	55.05	309.63	109.39		187	2	0.0159574
15410	82408900	wact-322	Chembridge	Yactives NOVAcore	solid-based (25μM)		1	0	0	0	0	0	0				0			3	1	405.877	49	6	4.4	553.81	68.02	351.9	112.06		55	0	0.0178571
15478	82454493	wact-323	Chembridge	Yactives NOVAcore	solid-based (25μM)		1	0	0	0	0	0	1				0			3	1	406.496	57	7	3.93	613.27	50.16	376.59	129.7		70	0	0.0140845
15506	83502312	wact-324	Chembridge	Yactives NOVAcore	solid-based (25μM)		1	0	0	0	0	0	0				0			4	0	382.474	55	7	3.91	591.54	45.4	358.46	110.53		72	0	0.0136986
15449	84263215	wact-325	Chembridge	Yactives NOVAcore	solid-based (25μM)		1	0	0	0	0	0	0				0			4	0	356.892	50	4	3.71	543.34	32.26	331.33	114.25		50	0	0.0196078
15451	89730162	wact-328	Chembridge	Yactives NOVAcore	solid-based (25μM)		1	0	0	0	0	0	1				0			2	0	313.821	42	4	4.5	464.18	20.31	289.98	91.45		439	2	0.00681818
15498	89952217	wact-329	Chembridge	Yactives NOVAcore	solid-based (25μM)		1	0	0	0	0	0	0				0			4	0	423.982	60	8	3.71	654.15	37.19	398.18	135.28		31	0	0.03125
15428	91815776	wact-330	Chembridge	Yactives NOVAcore	solid-based (25μM)		1	0	0	0	0	0	0				0			2	0	364.405	49	7	4.66	540.63	29.27	321.2	104.57		669	0	0.00149254
15462	92781405	wact-331	Chembridge	Yactives NOVAcore	solid-based (25μM)		1	0	0	0	0	0	0				0			5	0	447.493	60	5	4.64	648.36	28.18	394.33	118.12		144	0	0.00689655
15420	93128236	wact-332	Chembridge	Yactives NOVAcore	solid-based (25μM)		1	0	0	0	0	0	1				0			4	0	398.514	60	8	4.58	641.29	24.94	383.36	114.87		189	0	0.00526316
15526	95822594	wact-333	Chembridge	Yactives NOVAcore	solid-based (25μM)		1	0	0	0	0	0	0				0			3	1	388.459	53	4	4.14	572.76	58.64	358.25	114.35		168	0	0.00591716
15476	97122226	wact-335	Chembridge	Yactives NOVAcore	solid-based (25μM)		1	0	0	0	0	0	0				0			4	0	360.452	51	4	4.84	548.06	45.4	334.04	118.51		29	0	0.0333333
15511	97123311	wact-336	Chembridge	Yactives NOVAcore	solid-based (25μM)		1	0	0	0	0	0	0				0			4	0	380.407	50	5	4.23	547.86	45.4	330.39	108.39		205	1	0.00970874
15525	98121259	wact-338	Chembridge	Yactives NOVAcore	solid-based (25μM)		1	0	0	0	0	0	0				0			2	0	376.407	51	6	4.26	561.97	6.48	331.5	92.47		230	0	0.004329
15491	99017729	wact-339	Chembridge	Yactives NOVAcore	solid-based (25μM)		1	0	0	0	0	0	1				0			4	1	417.408	43	5	2.8	503.19	72.18	326.2	113.35		52	0	0.0188679
15425	99432361	wact-340	Chembridge	Yactives NOVAcore	solid-based (25μM)		1	0	0	0	0	0	1				0			3	0	377.455	52	5	4.12	563.92	38.13	348.13	120.9		98	0	0.010101
1577	ASN 07115927	wact-343	Asinex	4k Clickable	liquid-based (60μM)		1	0	0	0	0	1	0				0			3	2	392.807	32	5	5.08	412.39	66.91	280.83	91.66		0	0	1
1581	BAS 00211457	wact-344	Asinex	4k Clickable	liquid-based (60μM)		1	0	0	0	0	0	0				0			6	0	356.377	43	7	5.35	486.65	60.37	318.03	103.61		14	0	0.0666667
1572	BAS 00459446	wact-341	Asinex	4k Clickable	liquid-based (60μM)		1	0	0	0	0	0	0				0			0	0	228.288	30	2	5.08	324.5	0	216.65	70.34		0	0	1
118	DP 01417	migrazole-A	Maybridge	Maybridge Bio	solid-based (25μM)		1	0	0	1	1	1	0				0			2	0	272.753	27	2	4.08	331.14	25.78	219.85	83.78		24	1	0.08
1603	F1365-3014	wact-354	Life Chemicals	4k Clickable	liquid-based (60μM)		1	0	0	0	0	0	0				0			6	1	429.513	48	5	2.86	558.4	102.06	359.61	114.4		525	1	0.00380228
1597	STK019003	wact-356	Vitas	4k Clickable	liquid-based (60μM)		1	0	0	0	0	0	0				0			3	1	416.656	36	3	3.69	430.9	61.77	295	99.19		113	0	0.00877193
1599	STK027936	wact-358	Vitas	4k Clickable	liquid-based (60μM)		1	0	0	0	0	0	0				0			3	0	408.47	49	4	3.2	546.46	68.61	355.64	125.82		114	1	0.0173913
1598	STK066883	wact-357	Vitas	4k Clickable	liquid-based (60μM)		1	0	0	1	0	0	0				0			1	0	261.114	24	2	3.8	285.27	9.23	191.01	64.17		18	0	0.0526316
1602	STK197039	wact-359	Vitas	4k Clickable	liquid-based (60μM)		1	0	0	0	0	0	0				0			4	1	458.893	52	7	5.21	594.1	73.06	387.91	124.47		26	0	0.037037
1613	T5641850	HBAC-A	Enamine	4k Clickable	liquid-based (60μM)		1	0	0	0	0	0	1				0			4	2	365.406	41	4	2.88	479.36	88.16	309.06	100.46		147	0	0.00675676
1600	T5854830	wact-350	Enamine	4k Clickable	liquid-based (60μM)		1	0	0	0	0	0	0				0			4	1	497.969	55	4	4.75	640.74	69.72	412.59	130.28		140	0	0.0070922
1571	T6080927	wact-346	Enamine	4k Clickable	liquid-based (60μM)		1	0	0	0	0	0	0				0			4	2	447.478	45	5	4.43	548.62	88.16	354.49	111.16		32	0	0.030303
1576	T6122378	wact-348	Enamine	4k Clickable	liquid-based (60μM)		1	0	0	0	0	0	0				0			1	1	281.736	32	3	4.33	357.14	29.1	245.17	81.31		71	1	0.0277778
1575	T6141724	wact-347	Enamine	4k Clickable	liquid-based (60μM)		1	0	0	1	0	0	0				0			4	0	407.27	38	6	5.07	464.79	57.38	314.8	114.15		4	0	0.2
1624	T6193922	clearyn	Enamine	4k Clickable	liquid-based (60μM)		1	0	0	0	0	0	0				0			3	1	347.455	40	5	2.75	457.48	68.02	294.71	103.71		0	0	1
6992	5483768		Chembridge	10k Diverset	solid-based (25μM)		0	0	1		0	0	0				0			5	1	317.38	46	5	2.47	496.65	64.63	301.56	88.29
7521	5527882		Chembridge	10k Diverset	solid-based (25μM)		0	0	1		0	0	0				0			3	1	321.169	32	4	4.39	384.89	57.85	239.35	80.85
9000	5549760		Chembridge	10k Diverset	solid-based (25μM)		0	0	1		0	1	0				0			3	1	316.234	40	7	3.8	455.25	30.49	266.86	78.07
9689	5568155		Chembridge	10k Diverset	solid-based (25μM)		0	0	1		1	0	0				0			4	1	238.266	26	3	-0.99	319.74	76.88	193.45	61.84
10382	5613613		Chembridge	10k Diverset	solid-based (25μM)		0	0	1		0	0	0				0			5	1	331.366	45	4	-0.01	483.78	92.94	297.99	86.69
13009	5688518		Chembridge	10k Diverset	solid-based (25μM)		0	0	1		0	0	0				0			3	2	310.347	41	4	2.33	445.5	67.43	279.27	86.88
15135	5785609		Chembridge	10k Diverset	solid-based (25μM)		0	0	1		1	0	0				0			3	1	327.762	37	3	2.86	411.17	57.61	273.65	88.97
15591	47290984		Chembridge	Yactives NOVAcore	solid-based (25μM)		0	0	1		0	0	1				0			4	1	448.529	62	7	4.9	675.52	50.8	415.2	129.54
15604	44129793		Chembridge	Yactives NOVAcore	solid-based (25μM)		0	0	1		0	0	1				0			4	1	404.548	62	7	4.08	656.29	44.53	396.91	123.77
15807	82804962		Chembridge	Yactives NOVAcore	solid-based (25μM)		0	0	1		0	0	0				0			3	1	392.492	49	6	4.87	551.31	42.74	345.75	111.36
16300	40061436		Chembridge	Yactives NOVAcore	solid-based (25μM)		0	0	1		0	1	1				0			4	0	445.553	64	5	3.46	688.15	58.81	419.44	139.09
16494	23420063		Chembridge	Yactives NOVAcore	solid-based (25μM)		0	0	1		0	0	1				0			3	2	363.496	56	6	3.45	587.99	42.5	356.14	112.1
16703	47234994		Chembridge	Yactives NOVAcore	solid-based (25μM)		0	0	1		0	0	1				0			3	1	380.569	64	6	4.64	662.32	33.09	391.22	129.34
16874	51610209		Chembridge	Yactives NOVAcore	solid-based (25μM)		0	0	1		0	0	0				0			4	0	421.55	63	8	4.68	679.57	28.6	407.53	124.22
17276	93163934		Chembridge	Yactives NOVAcore	solid-based (25μM)		0	0	1		0	0	1				0			3	0	390.518	59	3	3.44	612.96	40.62	376.22	116.76
17408	41084454		Chembridge	Yactives NOVAcore	solid-based (25μM)		0	0	1		0	1	1				0			2	1	396.47	50	6	4.74	558.07	32.34	344.53	102.74
17750	21838906		Chembridge	Yactives NOVAcore	solid-based (25μM)		0	0	1		0	0	0				0			3	0	368.492	50	5	4.42	552.99	38.5	338.46	115.03
17948	77090200		Chembridge	Yactives NOVAcore	solid-based (25μM)		0	0	1		0	0	1				0			3	2	395.513	59	6	4.1	626.87	42.5	377.53	117.35
18169	49601915		Chembridge	Yactives NOVAcore	solid-based (25μM)		0	0	1		0	0	1				0			3	1	406.908	52	4	4.45	573.17	57.95	357.21	124.99
18364	40177546		Chembridge	Yactives NOVAcore	solid-based (25μM)		0	0	1		0	1	1				0			3	0	392.469	54	4	3.77	588.43	41.37	360.16	113.68
18410	37709557		Chembridge	Yactives NOVAcore	solid-based (25μM)		0	0	1		0	0	1				0			4	1	383.489	54	6	4.18	593.26	55.63	361.59	116.88
18671	58274715		Chembridge	Yactives NOVAcore	solid-based (25μM)		0	0	1		0	0	0				0			3	1	334.84	46	5	2.42	507.34	39.85	307.49	93.69
18963	26358267		Chembridge	Yactives NOVAcore	solid-based (25μM)		0	0	1		0	0	0				0			3	0	381.898	51	4	4.92	565.81	32.51	347.57	120.81
18970	37376116		Chembridge	Yactives NOVAcore	solid-based (25μM)		0	0	1		0	1	1				0			5	0	422.517	61	7	4.32	669.81	56.96	399.9	130.85
19092	35433049		Chembridge	Yactives NOVAcore	solid-based (25μM)		0	0	1		0	0	0				0			4	0	379.492	52	6	3.04	585.26	55.2	345.23	101.59
19395	28612641		Chembridge	Yactives NOVAcore	solid-based (25μM)		0	0	1		0	0	0				0			4	1	396.407	51	7	3.01	566.1	71.26	342.61	110.25
19470	51875363		Chembridge	Yactives NOVAcore	solid-based (25μM)		0	0	1		0	1	1				0			2	0	376.491	56	4	4.91	599.34	46.34	362.63	111.97
19481	48985341		Chembridge	Yactives NOVAcore	solid-based (25μM)		0	0	1		0	1	1				0			2	1	370.873	49	5	3.91	538.79	49.41	336.95	104.05
19490	70364258		Chembridge	Yactives NOVAcore	solid-based (25μM)		0	0	1		0	0	0				0			3	1	381.491	50	5	3.2	550.9	58.37	343.28	108.07
19494	64661479		Chembridge	Yactives NOVAcore	solid-based (25μM)		0	0	1		0	0	1				0			4	1	433.515	55	7	3.23	615.13	52.74	378.32	123.85
19730	58322207		Chembridge	Yactives NOVAcore	solid-based (25μM)		0	0	1		0	0	1				0			5	1	383.507	52	7	3.56	568.39	58.48	351.78	108.81
19758	72856748		Chembridge	Yactives NOVAcore	solid-based (25μM)		0	0	1		0	0	0				0			5	0	407.462	55	6	2.98	606.55	68.04	370.77	113.75
19788	79393708		Chembridge	Yactives NOVAcore	solid-based (25μM)		0	0	1		0	0	1				0			3	0	330.423	47	4	3.67	502.82	33.2	314.84	100.94
19813	78213693		Chembridge	Yactives NOVAcore	solid-based (25μM)		0	0	1		0	0	1				0			4	1	440.641	67	10	4.71	724.32	35.94	437.18	128.88
19827	99405798		Chembridge	Yactives NOVAcore	solid-based (25μM)		0	0	1		0	0	0				0			4	0	392.491	57	6	4.55	624.93	47.73	372.39	124.83
19892	17750577		Chembridge	Yactives NOVAcore	solid-based (25μM)		0	0	1		0	0	1				0			4	1	424.579	67	9	3.37	711.99	57.67	420.42	125.19
19913	99593933		Chembridge	Yactives NOVAcore	solid-based (25μM)		0	0	1		0	0	0				0			6	0	383.419	50	5	2.64	559.31	67.52	338.44	114.88
20177	48341926		Chembridge	Yactives NOVAcore	solid-based (25μM)		0	0	1		0	0	0				0			3	0	371.47	56	7	3.49	595.3	55.84	358.77	105.3
20186	54677584		Chembridge	Yactives NOVAcore	solid-based (25μM)		0	0	1		0	0	1				0			4	0	446.541	63	5	2.89	671.84	69.89	413.14	127.45
20270	24001468		Chembridge	Yactives NOVAcore	solid-based (25μM)		0	0	1		0	1	1				0			3	0	417.972	61	8	4.58	664.89	49.58	398.73	119.26
20297	33481656		Chembridge	Yactives NOVAcore	solid-based (25μM)		0	0	1		0	0	0				0			5	1	390.435	51	5	2.61	553.25	88.42	345.45	109.85
20726	7825760		Chembridge	50k DIVERSet	liquid-based (60μM)		0	0	1		0	1	1				0			3	2	451.823	43	8	5.27	529.37	79.11	338.68	104.92
20793	7633476		Chembridge	50k DIVERSet	liquid-based (60μM)		0	0	1		0	1	0				0			2	0	305.167	31	4	3.87	368.35	26.3	233.04	75.16
21340	6885764		Chembridge	50k DIVERSet	liquid-based (60μM)		0	0	1		0	0	0				0			0	2	228.742	27	3	2.66	315.74	24.06	198.79	65.09
21462	7809352		Chembridge	50k DIVERSet	liquid-based (60μM)		0	0	1		0	0	0				0			5	2	407.51	48	3	2.07	554.41	96.45	344.13	108.74
21602	7825246		Chembridge	50k DIVERSet	liquid-based (60μM)		0	0	1		0	1	1				0			3	1	453.521	57	7	4.51	640.88	36.97	393.16	120.64
22143	6858097		Chembridge	50k DIVERSet	liquid-based (60μM)		0	0	1		0	0	0				0			3	1	361.823	45	4	2.21	506.88	65.79	314.15	97.58
22228	7632134		Chembridge	50k DIVERSet	liquid-based (60μM)		0	0	1		0	0	0				0			3	1	234.251	31	5	2.24	345.54	74.92	213.34	65.15
22368	7956023		Chembridge	50k DIVERSet	liquid-based (60μM)		0	0	1		0	0	0				0			3	0	349.155	31	4	4.76	381.9	48.15	244.95	90.33
22455	7744877		Chembridge	50k DIVERSet	liquid-based (60μM)		0	0	1		0	1	1				0			2	1	284.74	33	3	3.93	380.21	38.05	241.89	80.8
22697	5155858		Chembridge	50k DIVERSet	liquid-based (60μM)		0	0	1		0	0	0				0			3	0	291.162	26	2	1.36	331.11	43.37	201.77	60.7
23523	7744347		Chembridge	50k DIVERSet	liquid-based (60μM)		0	0	1		0	0	0				0			2	0	334.368	43	4	3.12	474.14	51.54	295.62	94.85
24251	7755899		Chembridge	50k DIVERSet	liquid-based (60μM)		0	0	1		0	0	1				0			4	2	280.321	37	3	3.14	408.26	54.38	254.55	81.5
24836	7778327		Chembridge	50k DIVERSet	liquid-based (60μM)		0	0	1		0	0	0				0			2	1	315.339	41	6	4.3	465.54	55.4	284.07	87.44
25047	7781362		Chembridge	50k DIVERSet	liquid-based (60μM)		0	0	1		0	0	0				0			2	1	436.072	33	4	5.43	419.56	38.33	278.96	94.35
25116	7783029		Chembridge	50k DIVERSet	liquid-based (60μM)		0	0	1		1	0	0				0			4	3	442.486	50	6	5.37	563.3	95.5	374.35	126.41
25144	7784326		Chembridge	50k DIVERSet	liquid-based (60μM)		0	0	1		0	0	0				0			1	2	332.439	44	4	4.09	475.57	41.88	297.15	107.23
25159	7785327		Chembridge	50k DIVERSet	liquid-based (60μM)		0	0	1		0	0	0				0			1	1	288.365	36	1	2.73	390.5	41.57	252.25	84.7
25940	7808244		Chembridge	50k DIVERSet	liquid-based (60μM)		0	0	1		0	0	1				0			1	2	396.246	33	3	4.5	395.03	41.13	265.36	97.81
26116	7816043		Chembridge	50k DIVERSet	liquid-based (60μM)		0	0	1		0	0	0				0			2	3	433.523	54	8	5.17	601.14	79.46	385.27	129.41
26265	7823948		Chembridge	50k DIVERSet	liquid-based (60μM)		0	0	1		0	0	0				0			1	2	224.326	31	2	2.37	332.89	41.88	204.02	78.12
26554	7835831		Chembridge	50k DIVERSet	liquid-based (60μM)		0	0	1		0	0	0				0			0	2	330.511	44	5	6.33	489.74	24.06	308.57	105.59
26566	7836493		Chembridge	50k DIVERSet	liquid-based (60μM)		0	0	1		0	0	0				0			3	1	344.448	53	6	2.98	557.87	58.64	334.25	98.27
26908	7889351		Chembridge	50k DIVERSet	liquid-based (60μM)		0	0	1		0	1	0				0			3	0	363.238	40	5	4.37	468.03	41.9	300.46	97.86
27401	5948727		Chembridge	50k DIVERSet	liquid-based (60μM)		0	0	1		0	0	0				0			3	1	418.894	47	6	2.76	562.97	79.62	348.25	108.03
27701	6160874		Chembridge	50k DIVERSet	liquid-based (60μM)		0	0	1		0	0	0				0			3	1	409.297	41	4	5.09	478.54	68.29	307.82	97.32
27771	5679155		Chembridge	50k DIVERSet	liquid-based (60μM)		0	0	1		0	1	0				0			2	0	274.381	37	0	3.64	390	32.67	246.5	78.07
27910	7940583		Chembridge	50k DIVERSet	liquid-based (60μM)		0	0	1		0	0	0				0			3	1	326.391	43	1	3.29	443.22	41.99	293.99	101.31
28279	7964943		Chembridge	50k DIVERSet	liquid-based (60μM)		0	0	1		0	0	0				0			5	0	372.46	44	3	-0.86	526.72	91.83	311.4	89.43
28740	7992602		Chembridge	50k DIVERSet	liquid-based (60μM)		0	0	1		0	0	0				0			4	1	346.83	41	4	1.1	483.86	89.7	292.02	84.23
28830	7992342		Chembridge	50k DIVERSet	liquid-based (60μM)		0	0	1		0	1	0				0			2	0	329.395	44	3	4.04	464.06	37.6	300.3	103.43
28851	7993472		Chembridge	50k DIVERSet	liquid-based (60μM)		0	0	1		0	0	0				0			5	1	313.369	40	4	1.3	462.42	83.91	275.46	77.6
29405	9009986		Chembridge	50k DIVERSet	liquid-based (60μM)		0	0	1		0	0	0				0			2	1	314.139	30	3	4.26	373.3	38.33	242.33	77.88
29670	9014905		Chembridge	50k DIVERSet	liquid-based (60μM)		0	0	1		0	0	0				0			2	0	287.312	35	1	4.08	387.7	37.38	251.27	85.48
29854	9015945		Chembridge	50k DIVERSet	liquid-based (60μM)		0	0	1		0	0	0				0			3	1	309.362	42	3	4	469.12	68.02	284.6	100.85
30162	9018880		Chembridge	50k DIVERSet	liquid-based (60μM)		0	0	1		0	0	0				0			2	1	287.4	46	6	3.42	499.36	46.92	289.03	84.78
30198	9019127		Chembridge	50k DIVERSet	liquid-based (60μM)		0	0	1		0	0	1				0			3	0	362.282	40	2	3.37	475.54	46.61	282.95	83.75
30421	9020358		Chembridge	50k DIVERSet	liquid-based (60μM)		0	0	1		0	0	0				0			2	1	252.268	31	2	2.41	347.69	55.13	220.32	72.5
30571	9021767		Chembridge	50k DIVERSet	liquid-based (60μM)		0	0	1		0	0	0				0			4	0	333.385	47	5	0.34	515.74	72.08	302.27	102.69
30692	9023040		Chembridge	50k DIVERSet	liquid-based (60μM)		0	0	1		0	0	0				0			2	1	227.302	34	5	3.1	373.32	21.26	224.96	70.38
31156	9027420		Chembridge	50k DIVERSet	liquid-based (60μM)		0	0	1		0	0	0				0			3	1	386.508	53	3	3.02	578.49	66.48	351.88	105.82
31201	9027970		Chembridge	50k DIVERSet	liquid-based (60μM)		0	0	1		0	0	0				0			1	1	257.351	33	4	3.3	372.31	29.1	236.35	77.45
31410	9031785		Chembridge	50k DIVERSet	liquid-based (60μM)		0	0	1		0	1	0				0			2	1	241.285	33	4	2.9	365.52	52.32	225.95	71.25
32032	9034749		Chembridge	50k DIVERSet	liquid-based (60μM)		0	0	1		0	0	0				0			2	1	288.388	31	3	3.99	359.62	41.46	239	81.51
32080	9034315		Chembridge	50k DIVERSet	liquid-based (60μM)		0	0	1		0	0	0				0			7	2	395.889	50	5	4.36	550.08	83.2	346.51	115.01
32815	9039227		Chembridge	50k DIVERSet	liquid-based (60μM)		0	0	1		0	0	0				0			2	0	296.339	39	3	3.92	424.8	27.05	262.91	82.87
33286	9042750		Chembridge	50k DIVERSet	liquid-based (60μM)		0	0	1		0	0	0				0			3	2	300.352	42	5	3.76	463.85	59.59	281.27	88.62
33616	9044295		Chembridge	50k DIVERSet	liquid-based (60μM)		0	0	1		0	1	0				0			2	2	306.264	34	4	3.41	393.14	67.43	250.04	78.51
33704	9044547		Chembridge	50k DIVERSet	liquid-based (60μM)		0	0	1		0	1	0				0			1	2	292.736	34	4	3.86	392.17	41.13	247.79	78.88
33968	9045920		Chembridge	50k DIVERSet	liquid-based (60μM)		0	0	1		0	0	0				0			3	2	238.283	35	5	1.67	390.77	59.59	227.36	66.69
34992	9051766		Chembridge	50k DIVERSet	liquid-based (60μM)		0	0	1		0	0	0				0			4	1	407.866	51	5	3.33	577.81	54.04	353.82	108
35035	9052187		Chembridge	50k DIVERSet	liquid-based (60μM)		0	0	1		0	0	0				0			1	1	229.678	28	4	3.12	327.61	29.1	199.71	58.93
35288	9053751		Chembridge	50k DIVERSet	liquid-based (60μM)		0	0	1		0	1	1				0			2	2	278.254	32	3	3.25	368	50.36	230.88	72.95
35303	9054113		Chembridge	50k DIVERSet	liquid-based (60μM)		0	0	1		0	0	0				0			3	1	338.445	40	4	3.12	477.52	66.48	291.3	90.01
35588	9056594		Chembridge	50k DIVERSet	liquid-based (60μM)		0	0	1		0	0	0				0			2	3	261.32	38	3	1.75	397.8	84.22	245.45	74.59
35950	9060876		Chembridge	50k DIVERSet	liquid-based (60μM)		0	0	1		0	0	0				0			4	0	332.459	50	3	0.27	551.53	66.92	316.8	85.17
36278	9067919		Chembridge	50k DIVERSet	liquid-based (60μM)		0	0	1		0	0	0				0			4	1	297.309	37	4	2.21	405.75	73.22	258	82.15
36427	7994440		Chembridge	50k DIVERSet	liquid-based (60μM)		0	0	1		0	0	0				0			4	0	314.788	35	4	2.41	433.89	61.19	259.18	77.12
36637	9051589		Chembridge	50k DIVERSet	liquid-based (60μM)		0	0	1		0	0	0				0			3	1	345.436	52	4	3.62	547.32	61.88	331.75	98.48
37146	5230624		Chembridge	50k DIVERSet	liquid-based (60μM)		0	0	1		1	0	0				0			3	1	167.162	21	3	0.07	244.75	59.42	148.47	42.22
37153	5185379		Chembridge	50k DIVERSet	liquid-based (60μM)		0	0	1		0	0	0				0			3	0	310.39	45	4	3.19	490.33	32.78	296.6	91.81
37685	5356378		Chembridge	50k DIVERSet	liquid-based (60μM)		0	0	1		0	0	0				0			2	3	265.351	42	3	1.39	420.41	84.22	255.14	70.83
37812	5398380		Chembridge	50k DIVERSet	liquid-based (60μM)		0	0	1		0	0	1				0			3	1	335.357	42	2	2.92	463.93	81.92	290.74	94.75
38177	5678184		Chembridge	50k DIVERSet	liquid-based (60μM)		0	0	1		0	0	0				0			3	0	400.806	38	3	3.95	461.57	50.5	296.07	102.12
38320	5820494		Chembridge	50k DIVERSet	liquid-based (60μM)		0	0	1		0	0	0				0			4	2	329.48	55	4	1.31	560.84	38.74	334.96	98.24
38594	7135691		Chembridge	50k DIVERSet	liquid-based (60μM)		0	0	1		0	0	0				0			4	1	302.325	40	3	0.67	421.77	81.86	267.57	80.65
38612	7221970		Chembridge	50k DIVERSet	liquid-based (60μM)		0	0	1		0	0	0				0			2	0	320.181	33	1	3.09	357.45	37.38	239.64	76.79
38737	7690736		Chembridge	50k DIVERSet	liquid-based (60μM)		0	0	1		0	0	1				0			4	3	357.402	46	1	4.27	472	69.56	315.38	106.48
39209	7959428		Chembridge	50k DIVERSet	liquid-based (60μM)		0	0	1		0	0	0				0			2	1	256.364	37	2	1.26	394.79	41.57	239.57	70.85
39442	7977059		Chembridge	50k DIVERSet	liquid-based (60μM)		0	0	1		0	0	0				0			5	1	342.392	47	6	1.56	500.08	74.24	311.95	96.14
39875	9006616		Chembridge	50k DIVERSet	liquid-based (60μM)		0	0	1		0	0	0				0			3	0	239.192	28	1	1.21	322.04	38.77	189.22	47.17
39965	9010835		Chembridge	50k DIVERSet	liquid-based (60μM)		0	0	1		0	0	1				0			3	0	289.413	48	7	3.18	510.8	29.54	299.04	87.07
40188	9021899		Chembridge	50k DIVERSet	liquid-based (60μM)		0	0	1		0	0	0				0			4	1	343.463	54	5	2.21	556.29	44.81	334.64	99.43
40560	9041832		Chembridge	50k DIVERSet	liquid-based (60μM)		0	0	1		0	0	0				0			2	2	257.328	38	6	2.54	400.63	45.4	248.9	77.11
41476	5113175		Chembridge	50k DIVERSet	liquid-based (60μM)		0	0	1		0	0	0				0			4	2	370.146	30	4	1.96	360.28	79.37	235.01	81.63
41658	5133302		Chembridge	50k DIVERSet	liquid-based (60μM)		0	0	1		0	0	1				0			2	2	282.38	43	1	4.42	436.83	48.38	269.45	85.3
41870	5154508		Chembridge	50k DIVERSet	liquid-based (60μM)		0	0	1		0	0	0				0			3	1	275.323	32	3	2.02	382.11	63.24	236.3	73.29
42265	5192687		Chembridge	50k DIVERSet	liquid-based (60μM)		0	0	1		0	0	1				0			2	1	352.323	41	7	4.76	454.62	37.3	295.53	86.41
43089	5253555		Chembridge	50k DIVERSet	liquid-based (60μM)		0	0	1		0	1	0				0			5	2	279.297	34	3	3.3	375.06	99.94	241.54	93.47
44586	5316825		Chembridge	50k DIVERSet	liquid-based (60μM)		0	0	1		0	0	0				0			2	1	301.382	42	6	4.7	455.81	29.1	288.31	95.14
44720	5322879		Chembridge	50k DIVERSet	liquid-based (60μM)		0	0	1		0	0	0				0			2	0	279.333	38	3	4.31	414.49	23.39	254.83	81.62
44873	5325606		Chembridge	50k DIVERSet	liquid-based (60μM)		0	0	1		0	0	0				0			3	1	228.248	32	2	-1.02	343.25	67.33	202.1	54.88
44897	5326088		Chembridge	50k DIVERSet	liquid-based (60μM)		0	0	1		0	0	0				0			2	1	307.175	32	4	4.15	382.47	41.46	250.06	81.9
45537	5349350		Chembridge	50k DIVERSet	liquid-based (60μM)		0	0	1		0	0	0				0			2	1	265.303	30	2	3.12	364.79	46.17	221.89	68.15
45692	5356523		Chembridge	50k DIVERSet	liquid-based (60μM)		0	0	1		0	0	0				0			2	1	255.312	36	4	3.13	399.26	38.33	243.36	76.15
45732	5366027		Chembridge	50k DIVERSet	liquid-based (60μM)		0	0	1		0	1	1				0			1	1	285.768	36	5	4.17	397.49	29.1	257.8	83.95
45995	5373289		Chembridge	50k DIVERSet	liquid-based (60μM)		0	0	1		0	0	0				0			3	2	240.322	32	5	3.2	332.7	61.69	219.79	75.87
46399	5379718		Chembridge	50k DIVERSet	liquid-based (60μM)		0	0	1		0	0	0				0			3	1	338.2	36	3	2.33	408.69	61.77	257.98	80.74
46463	5379631		Chembridge	50k DIVERSet	liquid-based (60μM)		0	0	1		0	0	0				0			2	2	313.19	35	4	2.98	405.35	58.2	247.02	75.2
46501	5402328		Chembridge	50k DIVERSet	liquid-based (60μM)		0	0	1		0	1	0				0			1	1	221.254	28	2	3.35	308.05	32.86	198.48	68.74
48274	6537590		Chembridge	50k DIVERSet	liquid-based (60μM)		0	0	1		0	1	0				0			2	1	283.348	33	5	4.02	380.52	50.8	243.25	82.05
48552	7107173		Chembridge	50k DIVERSet	liquid-based (60μM)		0	0	1		0	0	0				0			4	0	358.772	40	5	3.6	464.35	61.83	299.15	93.46
48845	7498965		Chembridge	50k DIVERSet	liquid-based (60μM)		0	0	1		0	0	0				0			5	1	355.388	47	5	3.24	524.65	87.39	319.32	101.57
49006	7538972		Chembridge	50k DIVERSet	liquid-based (60μM)		0	0	1		0	0	0				0			3	0	408.877	50	4	4.45	541.65	49.85	354.65	114.88
49321	7568129		Chembridge	50k DIVERSet	liquid-based (60μM)		0	0	1		0	0	0				0			3	2	402.469	47	4	5.05	528.27	80.05	344.35	128.65
49442	7579984		Chembridge	50k DIVERSet	liquid-based (60μM)		0	0	1		0	0	0				0			4	0	382.368	43	3	4.03	481.67	76.04	318.29	108.88
50607	7661432		Chembridge	50k DIVERSet	liquid-based (60μM)		0	0	1		0	0	0				0			2	0	280.383	39	3	4.87	437.15	43.37	263.57	73.97
50653	7664509		Chembridge	50k DIVERSet	liquid-based (60μM)		0	0	1		0	0	0				0			4	1	334.37	32	3	3.34	407.49	91.99	257.83	82.93
51341	7693013		Chembridge	50k DIVERSet	liquid-based (60μM)		0	0	1		0	0	0				0			3	2	270.348	36	4	0.67	415.7	75.27	245.62	70.46
52346	5586947		Chembridge	50k DIVERSet	liquid-based (60μM)		0	0	1		0	0	0				0			3	2	398.499	45	5	5	512.03	67.43	332.33	109.56
52561	5659673		Chembridge	50k DIVERSet	liquid-based (60μM)		0	0	1		0	1	0				0			3	1	285.338	40	5	3.71	445.8	47.56	269.59	84.16
52650	5755750		Chembridge	50k DIVERSet	liquid-based (60μM)		0	0	1		0	1	0				0			3	1	297.777	40	5	2.76	451.52	47.56	269.08	78.47
52716	5851930		Chembridge	50k DIVERSet	liquid-based (60μM)		0	0	1		0	0	0				0			3	2	404.482	49	7	3.79	557.3	89.26	356.58	109.4
53093	6062202		Chembridge	50k DIVERSet	liquid-based (60μM)		0	0	1		0	0	0				0			3	1	350.411	48	4	2.7	523.32	66.48	324.17	101.78
54321	6874036		Chembridge	50k DIVERSet	liquid-based (60μM)		0	0	1		0	0	0				0			2	2	234.294	35	5	2.42	381.85	58.2	228.09	68.35
54707	7358486		Chembridge	50k DIVERSet	liquid-based (60μM)		0	0	1		0	1	1				0			3	0	362.299	39	4	4.26	448.73	52.6	290.53	88.43
54709	7369509		Chembridge	50k DIVERSet	liquid-based (60μM)		0	0	1		0	0	0				0			6	0	412.433	54	8	3.64	606.65	80.29	371.19	111.23
55269	7577346		Chembridge	50k DIVERSet	liquid-based (60μM)		0	0	1		0	0	0				0			4	2	334.797	42	6	3.16	484.3	59.59	294.92	93.39
55925	7657090		Chembridge	50k DIVERSet	liquid-based (60μM)		0	0	1		1	0	0				0			2	0	220.655	24	1	2.19	288.39	34.89	182.56	59.08
55937	7651748		Chembridge	50k DIVERSet	liquid-based (60μM)		0	0	1		0	0	0				0			4	1	278.309	35	2	4.3	385.87	73.8	246.05	93.49
56034	7661425		Chembridge	50k DIVERSet	liquid-based (60μM)		0	0	1		0	0	0				0			6	1	480.314	49	4	3.43	547.12	89.35	359.8	131.58
57498	5355155		Chembridge	50k DIVERSet	liquid-based (60μM)		0	0	1		0	0	0				0			2	0	269.338	39	5	3.19	433.84	29.54	261.27	80.75
57882	5806618		Chembridge	50k DIVERSet	liquid-based (60μM)		0	0	1		0	0	0				0			3	1	263.332	40	4	2.46	431.98	61.55	255.93	73.19
57967	5814492		Chembridge	50k DIVERSet	liquid-based (60μM)		0	0	1		0	0	0				0			4	0	452.501	58	4	2.12	583.13	74.76	393.58	124.78
58145	5916444		Chembridge	50k DIVERSet	liquid-based (60μM)		0	0	1		0	0	0				0			3	0	290.358	43	5	0.11	436.59	57.69	272.29	79.43
58600	5838314		Chembridge	50k DIVERSet	liquid-based (60μM)		0	0	1		0	0	0				0			3	2	354.443	52	9	4.61	567.83	67.43	342.2	106.02
58935	6034949		Chembridge	50k DIVERSet	liquid-based (60μM)		0	0	1		0	0	0				0			3	1	279.333	33	3	3.59	387.36	54.88	239.23	74.76
58969	6048471		Chembridge	50k DIVERSet	liquid-based (60μM)		0	0	1		0	0	1				0			3	1	291.428	50	5	3.91	523.6	32.7	305.88	87.56
59433	6438122		Chembridge	50k DIVERSet	liquid-based (60μM)		0	0	1		0	0	0				0			3	0	272.339	40	7	4.17	449.92	27.69	264.72	79.33
59557	6437716		Chembridge	50k DIVERSet	liquid-based (60μM)		0	0	1		0	1	0				0			4	1	449.929	56	6	4.37	627.24	61.88	394.61	127.11
59614	6260128		Chembridge	50k DIVERSet	liquid-based (60μM)		0	0	1		0	0	0				0			8	0	317.346	42	3	1.76	460.03	81.43	275.88	87.73
59755	6334020		Chembridge	50k DIVERSet	liquid-based (60μM)		0	0	1		0	0	0				0			3	1	360.267	38	3	2.96	439.72	55.4	270.86	80.83
60371	6402981		Chembridge	50k DIVERSet	liquid-based (60μM)		0	0	1		0	0	0				0			3	2	419.519	46	4	5.62	528.93	63.25	351.01	130.46
60381	6403123		Chembridge	50k DIVERSet	liquid-based (60μM)		0	0	1		0	0	0				0			1	1	276.377	30	2	3.39	351.21	32.34	233.17	77.83
60733	6419718		Chembridge	50k DIVERSet	liquid-based (60μM)		0	0	1		0	0	0				0			2	2	355.239	34	3	4.66	420.48	50.36	277.69	93.9
61147	6465543		Chembridge	50k DIVERSet	liquid-based (60μM)		0	0	1		0	1	0				0			2	1	292.784	32	5	3.03	383.53	41.99	245.95	80.58
62319	6879400		Chembridge	50k DIVERSet	liquid-based (60μM)		0	0	1		0	0	0				0			3	2	298.401	42	8	2.05	473.03	51.75	280.39	86.07
62338	6864979		Chembridge	50k DIVERSet	liquid-based (60μM)		0	0	1		0	0	1				0			3	1	352.513	58	2	4.18	608.14	36.36	358.13	107.75
62733	7247100		Chembridge	50k DIVERSet	liquid-based (60μM)		0	0	1		0	0	0				0			2	0	204.268	31	1	1.27	332.9	33.2	200.01	59.39
62895	7356581		Chembridge	50k DIVERSet	liquid-based (60μM)		0	0	1		0	0	0				0			3	1	373.426	45	6	1.88	507.42	75.02	319.38	101.1
62930	7242572		Chembridge	50k DIVERSet	liquid-based (60μM)		0	0	1		0	0	0				0			3	1	297.37	39	5	4.17	436.68	64.63	266.04	77.61
63429	7577165		Chembridge	50k DIVERSet	liquid-based (60μM)		0	0	1		0	0	0				0			5	1	294.326	34	4	0.93	413.27	77.52	248.15	73.66
63529	7582436		Chembridge	50k DIVERSet	liquid-based (60μM)		0	0	1		0	0	0				0			4	2	347.432	45	5	1.83	519.99	88.16	312.34	92.97
63642	7602096		Chembridge	50k DIVERSet	liquid-based (60μM)		0	0	1		0	0	0				0			5	0	428.912	55	4	4.51	613.93	72.61	375.79	120.18
63761	7626076		Chembridge	50k DIVERSet	liquid-based (60μM)		0	0	1		0	0	0				0			3	2	344.38	46	6	2.84	516.85	67.43	312.81	95.1
64552	7657959		Chembridge	50k DIVERSet	liquid-based (60μM)		0	0	1		0	0	0				0			3	0	304.338	42	5	3.12	469.12	61.83	282.39	81.99
65141	7681617		Chembridge	50k DIVERSet	liquid-based (60μM)		0	0	1		0	0	0				0			3	0	439.567	60	5	4.13	671.69	67.59	403.65	123.09
66451	7727924		Chembridge	50k DIVERSet	liquid-based (60μM)		0	0	1		0	0	0				0			6	2	278.264	34	5	0.2	391.04	98.36	236.86	73.63
66605	7726488		Chembridge	50k DIVERSet	liquid-based (60μM)		0	0	1		0	0	0				0			4	2	265.313	35	4	3.1	378.37	68.76	238.43	82.52
1	XBX 00150		Maybridge	Maybridge Bio	solid-based (25μM)				0								0			3	1	224.258	29	1	2.52	315.14	48.14	201.09	67.22
2	BTB 04463		Maybridge	Maybridge Bio	solid-based (25μM)				0								0			2	1	334.595	28	2	5.07	340.46	32.59	236.86	80.97
3	RH 00511		Maybridge	Maybridge Bio	solid-based (25μM)				0								0			3	2	206.284	33	4	3.53	351.1	44.62	208.95	64.14
4	RJC 01734		Maybridge	Maybridge Bio	solid-based (25μM)				0								0			2	0	300.783	38	2	3.83	423.07	17.4	262.51	85.08
5	SPB 03034		Maybridge	Maybridge Bio	solid-based (25μM)				0								0			5	2	407.267	39	7	5.25	466.72	85.94	298.39	82.41
6	SEW 05400		Maybridge	Maybridge Bio	solid-based (25μM)				0								0			2	0	252.334	30	2	3.99	347.94	25.78	222.78	84.02
7	HTS 02734		Maybridge	Maybridge Cyto	solid-based (25μM)				0								0			2	1	455.098	27	3	5.43	407.03	46.17	269.45	81.52
8	KM 04515		Maybridge	Maybridge Cyto	solid-based (25μM)				0								0			3	2	455.229	42	5	5.78	504.02	68.18	321.29	110.41
9	SP 01076		Maybridge	Maybridge Cyto	solid-based (25μM)				0								0			3	1	421.724	38	5	6.27	467.73	53.07	300.56	86.99
10	SPB 05914		Maybridge	Maybridge Cyto	solid-based (25μM)				0								0			2	1	313.126	23	3	5.23	316.41	24.92	211.02	64.44
12	BTB 08317		Maybridge	Maybridge Bio	solid-based (25μM)				0								0			3	2	365.231	34	5	4.21	415.8	63.25	263.56	72.94
13	CD 08368		Maybridge	Maybridge Bio	solid-based (25μM)				0								0			2	1	329.245	34	3	5.55	421.31	41.99	266.76	84.18
14	CD 09821		Maybridge	Maybridge Bio	solid-based (25μM)				0								0			4	0	466.141	33	6	4.96	492.81	86.74	315.45	94.32
15	CD 02452		Maybridge	Maybridge Bio	solid-based (25μM)				0								0			2	2	330.463	46	4	6.93	508.27	35.88	311.72	111.4
16	HAN 00373		Maybridge	Maybridge Bio	solid-based (25μM)				0								0			5	1	449.449	49	5	6.16	564.88	70.59	359.19	118.92
17	MGH 00233		Maybridge	Maybridge Bio	solid-based (25μM)				0								0			3	1	310.683	30	4	3.98	361.15	64.68	237.88	74.14
18	ML 00034		Maybridge	Maybridge Bio	solid-based (25μM)				0								0			2	0	317.204	27	2	4.24	336.32	25.78	224.24	86.6
19	ML 00079		Maybridge	Maybridge Bio	solid-based (25μM)				0								0			2	0	317.204	27	2	4.24	336.55	25.78	224.31	86.6
20	KM 06760		Maybridge	Maybridge Bio	solid-based (25μM)				0								0			5	1	316.699	31	4	3.04	365.91	103.6	243.69	79.78
21	RF 05472		Maybridge	Maybridge Bio	solid-based (25μM)				0								0			2	0	398.101	29	4	4.43	381.12	41.61	247.87	84.74
22	SEW 04981		Maybridge	Maybridge Bio	solid-based (25μM)				0								0			4	1	238.169	22	3	3.47	268.33	71.97	180.44	55.45
23	SPB 05768		Maybridge	Maybridge Bio	solid-based (25μM)				0								0			2	0	340.751	30	3	4.95	380.77	25.78	251.8	89.75
24	BTB 06877		Maybridge	Maybridge Cyto	solid-based (25μM)				0								0			4	1	324.71	33	4	4.48	396.49	50.69	255.33	79.8
25	AW 00178		Maybridge	Maybridge Cyto	solid-based (25μM)				0								0			1	2	410.844	41	4	6.01	490.66	41.88	317.73	108.1
26	BTB 05019		Maybridge	Maybridge Cyto	solid-based (25μM)				0								0			1	0	273.689	28	2	4.38	337.97	22.12	219.46	71.24
27	BTB 03767		Maybridge	Maybridge Cyto	solid-based (25μM)				0								0			1	1	394.239	36	6	5.53	456.22	29.1	295.82	93.65
28	BTB 12860		Maybridge	Maybridge Cyto	solid-based (25μM)				0								0			2	2	486.252	42	7	5.87	520.02	40.46	332.23	85.75
29	CD 04007		Maybridge	Maybridge Cyto	solid-based (25μM)				0								0			3	1	310.683	30	4	3.98	360.46	64.68	237.84	74.14
30	CD 10814		Maybridge	Maybridge Cyto	solid-based (25μM)				0								0			2	1	452.199	36	5	5.49	488.51	46.17	309.54	89.28
31	CD 07986		Maybridge	Maybridge Cyto	solid-based (25μM)				0								0			3	2	363.647	30	2	4.25	397.83	70.02	263.86	95.34
32	HTS 00031		Maybridge	Maybridge Cyto	solid-based (25μM)				0								0			2	0	278.78	24	2	4.02	311.66	25.78	211.43	79.83
33	HTS 05115		Maybridge	Maybridge Cyto	solid-based (25μM)				0								0			3	2	321.254	33	4	4.41	389.56	74.15	252.6	74.84
34	GK 02915		Maybridge	Maybridge Cyto	solid-based (25μM)				0								0			3	1	289.783	31	4	3.98	367.44	37.81	238.25	80.69
35	HTS 03696		Maybridge	Maybridge Cyto	solid-based (25μM)				0								0			4	1	407.386	49	4	3.4	546.12	54.04	338.02	101.79
36	JFD 01634		Maybridge	Maybridge Cyto	solid-based (25μM)				0								0			3	0	393.264	44	4	3.8	513.31	42.01	320.77	98.85
37	KM 09750		Maybridge	Maybridge Cyto	solid-based (25μM)				0								0			3	2	322.242	32	3	3.35	375.79	80.05	242.44	78.1
38	RDR 03963		Maybridge	Maybridge Cyto	solid-based (25μM)				0								0			2	0	272.753	27	2	4.08	332.23	25.78	219.92	83.78
39	S 04201		Maybridge	Maybridge Cyto	solid-based (25μM)				0								0			1	1	367.648	28	0	4.89	352.4	32.34	245.7	88.87
40	BTB 05486		Maybridge	Maybridge Bio	solid-based (25μM)				0								0			4	0	272.213	28	2	2.96	337.61	97.62	212.98	70.12
41	BTB 07002		Maybridge	Maybridge Bio	solid-based (25μM)				0								0			2	1	324.296	30	3	5.36	368.28	24.92	241.47	74.86
42	AW 00564		Maybridge	Maybridge Bio	solid-based (25μM)				0								0			3	1	450.309	44	3	5.24	529.87	44.29	342.9	110.62
43	AW 00594		Maybridge	Maybridge Bio	solid-based (25μM)				0								0			2	1	451.436	48	2	6.56	561.69	31.4	366.75	123.99
44	BTB 00803		Maybridge	Maybridge Bio	solid-based (25μM)				0								0			1	0	372.697	34	2	5.5	427.45	20.31	284.11	93.59
45	AW 00430		Maybridge	Maybridge Bio	solid-based (25μM)				0								0			3	1	449.793	33	3	4.59	453.85	59.06	298.06	95.78
46	BTB 03305		Maybridge	Maybridge Bio	solid-based (25μM)				0								0			2	0	293.403	45	5	4.16	481.08	20.31	292.81	91.87
47	BTB 04231		Maybridge	Maybridge Bio	solid-based (25μM)				0								0			2	1	333.665	30	4	5.11	376.14	38.33	243.33	73.32
48	BTB 04719		Maybridge	Maybridge Bio	solid-based (25μM)				0								0			0	2	297.203	28	2	5.22	344.06	24.06	232.53	83.65
49	BTB 05066		Maybridge	Maybridge Bio	solid-based (25μM)				0								0			2	1	394.292	47	5	6.79	546.16	55.4	341.64	104.09
50	AW 00255		Maybridge	Maybridge Bio	solid-based (25μM)				0								0			3	1	443.824	42	6	6	530.98	64.63	334.75	97.01
51	AW 00421		Maybridge	Maybridge Bio	solid-based (25μM)				0								0			3	1	364.505	39	3	4.25	481.19	59.06	299.76	93.44
52	BTB 07082		Maybridge	Maybridge Bio	solid-based (25μM)				0								0			2	1	289.252	31	3	4.6	351.76	44.02	236.5	74.45
53	BTB 11850		Maybridge	Maybridge Bio	solid-based (25μM)				0								0			2	1	331.408	46	6	4.36	493.91	34.39	308.82	99.99
54	BTB 10323		Maybridge	Maybridge Bio	solid-based (25μM)				0								0			1	0	289.394	43	3	0.05	455.2	7.12	284.7	96.07
55	AW 00475		Maybridge	Maybridge Bio	solid-based (25μM)				0								0			4	0	399.775	35	5	4.58	448.48	68.88	292.23	102.65
56	AW 00480		Maybridge	Maybridge Bio	solid-based (25μM)				0								0			5	0	448.342	40	6	4.15	505.84	81.77	322.89	105.88
57	AW 00519		Maybridge	Maybridge Bio	solid-based (25μM)				0								0			1	1	412.352	46	3	5.2	533.37	18.51	342.61	112.74
58	AW 00603		Maybridge	Maybridge Bio	solid-based (25μM)				0								0			3	1	472.912	51	4	5.95	599.4	64.33	377.39	121.94
59	AW 00637		Maybridge	Maybridge Bio	solid-based (25μM)				0								0			4	1	426.962	52	5	4.85	577.73	44.53	366.2	117.92
60	AW 00845		Maybridge	Maybridge Bio	solid-based (25μM)				0								0			3	0	339.292	31	4	4.69	391.77	63.64	249.04	79.37
61	BR 00082		Maybridge	Maybridge Bio	solid-based (25μM)				0								0			3	0	332.159	27	5	4.65	368.63	76.03	239.47	77.62
62	BTB 00693		Maybridge	Maybridge Bio	solid-based (25μM)				0								0			2	1	280.149	29	3	4.55	347.15	32.59	228.13	75.8
63	BTB 01259		Maybridge	Maybridge Bio	solid-based (25μM)				0								0			6	3	590.261	56	9	6.93	652.63	111.71	425.87	143.33
64	BTB 01345		Maybridge	Maybridge Bio	solid-based (25μM)				0								0			3	1	338.185	35	5	5.11	423.43	58.89	273.59	89.75
65	BTB 01397		Maybridge	Maybridge Bio	solid-based (25μM)				0								0			1	2	384.854	40	4	6.86	469.73	41.13	313.28	109.64
66	BTB 01431		Maybridge	Maybridge Bio	solid-based (25μM)				0								0			1	1	464.818	40	3	8.17	504.68	28.16	348.18	121.9
67	BTB 01473		Maybridge	Maybridge Bio	solid-based (25μM)				0								0			4	2	469.769	44	4	4.65	519.7	75.27	357.49	120.99
68	BTB 01480		Maybridge	Maybridge Bio	solid-based (25μM)				0								0			7	0	484.505	49	5	5.97	613.54	143.6	380.45	124.88
69	BTB 01594		Maybridge	Maybridge Bio	solid-based (25μM)				0								0			5	3	587.281	57	6	9.14	678.94	94.28	459.04	160.47
70	BTB 02800		Maybridge	Maybridge Bio	solid-based (25μM)				0								0			2	1	393.808	40	4	4.36	500.8	55.4	305.88	89.84
71	BTB 02837		Maybridge	Maybridge Bio	solid-based (25μM)				0								0			3	2	439.24	38	5	5.94	486.41	73.12	316.4	113.98
72	BTB 03433		Maybridge	Maybridge Bio	solid-based (25μM)				0								0			2	1	295.164	31	4	3.05	374.61	41.99	241.25	76.85
73	BTB 03574		Maybridge	Maybridge Bio	solid-based (25μM)				0								0			1	1	367.177	34	3	4.93	417.05	34.03	276.08	101.39
74	BTB 03608		Maybridge	Maybridge Bio	solid-based (25μM)				0								0			2	2	404.31	41	5	6.22	492.29	49.33	326.24	110.6
75	BTB 03925		Maybridge	Maybridge Bio	solid-based (25μM)				0								0			2	3	344.271	37	3	3.92	426.69	56.65	267.91	87.58
76	BTB 04194		Maybridge	Maybridge Bio	solid-based (25μM)				0								0			2	1	376.594	32	4	5.11	414.54	55.4	275.72	85.57
77	BTB 04275		Maybridge	Maybridge Bio	solid-based (25μM)				0								0			2	3	331.837	40	4	2.51	426.07	53.16	282.98	102.27
78	BTB 04953		Maybridge	Maybridge Bio	solid-based (25μM)				0								0			2	1	333.331	33	4	4.93	395.9	52.47	259.39	83.56
79	BTB 05122		Maybridge	Maybridge Bio	solid-based (25μM)				0								0			1	2	329.384	40	3	5.03	442.42	36.42	278.57	86.87
80	BTB 05144		Maybridge	Maybridge Bio	solid-based (25μM)				0								0			3	1	342.287	38	4	6.13	454.44	37.28	286.43	90.78
81	BTB 05336		Maybridge	Maybridge Bio	solid-based (25μM)				0								0			5	0	292.289	34	2	2.89	390.3	61.31	246.05	79.29
82	BTB 05340		Maybridge	Maybridge Bio	solid-based (25μM)				0								0			3	0	246.263	29	0	3.72	327.12	42.85	210.86	71.4
83	BTB 05419		Maybridge	Maybridge Bio	solid-based (25μM)				0								0			3	0	325.239	33	5	4.97	407.48	72.12	253.07	76.2
84	BTB 05499		Maybridge	Maybridge Bio	solid-based (25μM)				0								0			7	1	322.23	33	8	1.66	415.75	156	249.03	76.82
85	BTB 05661		Maybridge	Maybridge Bio	solid-based (25μM)				0								0			3	0	345.658	30	5	5.06	390.16	72.12	249.61	75.96
86	BTB 05727		Maybridge	Maybridge Bio	solid-based (25μM)				0								0			4	1	338.336	37	7	4.2	450.4	114.36	274.54	83.18
87	BTB 06084		Maybridge	Maybridge Bio	solid-based (25μM)				0								0			5	0	390.334	31	3	4.94	416.55	54.27	280.66	96.03
88	BTB 06237		Maybridge	Maybridge Bio	solid-based (25μM)				0								0			4	0	427.183	33	5	6.64	459.89	91.64	293.98	94.02
89	BTB 06387		Maybridge	Maybridge Bio	solid-based (25μM)				0								0			2	1	355.239	34	3	4.32	413.03	54.98	273.41	90.42
90	BTB 06428		Maybridge	Maybridge Bio	solid-based (25μM)				0								0			3	1	247.27	26	3	3.8	319.54	66.05	202.88	68.05
91	BTB 06691		Maybridge	Maybridge Bio	solid-based (25μM)				0								0			3	1	523.248	42	5	5.98	534.65	64.63	361.95	117.68
92	BTB 06791		Maybridge	Maybridge Bio	solid-based (25μM)				0								0			2	0	328.674	30	2	3.36	362.67	44.12	238.99	73.77
93	BTB 07328		Maybridge	Maybridge Bio	solid-based (25μM)				0								0			5	0	448.097	27	4	4.73	417.51	102.08	270.69	83.67
94	BTB 07385		Maybridge	Maybridge Bio	solid-based (25μM)				0								0			5	1	315.259	33	4	1.88	388.01	116.53	251.19	80.44
95	BTB 07880		Maybridge	Maybridge Bio	solid-based (25μM)				0								0			1	1	305.251	32	4	4.61	374.85	42.09	239.52	74.92
96	BTB 08239		Maybridge	Maybridge Bio	solid-based (25μM)				0								0			3	0	364.486	30	4	5.55	386.31	58.71	273.25	109.92
97	BTB 08363		Maybridge	Maybridge Bio	solid-based (25μM)				0								0			2	2	473.392	45	7	6.84	547.65	63.25	352.72	109.41
98	BTB 08370		Maybridge	Maybridge Bio	solid-based (25μM)				0								0			3	1	383.411	37	6	4.8	454.71	39.94	293.9	105.09
99	BTB 08512		Maybridge	Maybridge Bio	solid-based (25μM)				0								0			6	1	475.374	50	9	5.25	593.38	128.96	374.6	114.9
100	BTB 08537		Maybridge	Maybridge Bio	solid-based (25μM)				0								0			3	2	310.39	45	4	4.05	488.42	61.69	299.38	92.7
101	BTB 08545		Maybridge	Maybridge Bio	solid-based (25μM)				0								0			2	0	280.361	41	4	4.54	454.45	34.14	277.93	85.7
102	BTB 08601		Maybridge	Maybridge Bio	solid-based (25μM)				0								0			3	0	341.58	28	2	3.34	347.42	50.49	244.57	93.7
103	BTB 09041		Maybridge	Maybridge Bio	solid-based (25μM)				0								0			5	2	359.231	34	6	4.45	415.35	89.6	274.69	88.13
104	BTB 10282		Maybridge	Maybridge Bio	solid-based (25μM)				0								0			4	0	276.268	27	4	4.04	348.82	91.64	217.51	73.39
105	BTB 10320		Maybridge	Maybridge Bio	solid-based (25μM)				0								0			1	0	325.426	46	2	0.42	460.77	7.12	309.19	110.34
106	BTB 10396		Maybridge	Maybridge Bio	solid-based (25μM)				0								0			1	0	405.659	37	3	6.43	458.05	35.53	308.31	101.18
107	BTB 10539		Maybridge	Maybridge Bio	solid-based (25μM)				0								0			3	0	307.451	46	9	6.37	501.29	38.66	298.73	86.36
108	BTB 10705		Maybridge	Maybridge Bio	solid-based (25μM)				0								0			2	1	241.242	29	4	3.02	332.05	55.4	211.42	66.72
109	BTB 11052		Maybridge	Maybridge Bio	solid-based (25μM)				0								0			4	1	368.254	43	7	5.01	504.57	51.05	314.04	96.49
110	BTB 11704		Maybridge	Maybridge Bio	solid-based (25μM)				0								0			12	4	545.33	44	2	0.96	529.16	203.96	375.68	129.09
111	BTB 11781		Maybridge	Maybridge Bio	solid-based (25μM)				0								0			2	0	331.84	31	4	5.33	377.23	29.96	261.63	89.23
112	BTB 12055		Maybridge	Maybridge Bio	solid-based (25μM)				0								0			4	1	334.39	41	9	3.46	472.27	88.42	296.57	100.66
113	BTB 12761		Maybridge	Maybridge Bio	solid-based (25μM)				0								0			6	0	279.249	33	4	3.41	390.92	113.23	232.56	70.98
114	BTB 12931		Maybridge	Maybridge Bio	solid-based (25μM)				0								0			4	2	216.19	24	2	2.28	271.04	74.6	181.67	57.02
115	BTB 13088		Maybridge	Maybridge Bio	solid-based (25μM)				0								0			1	1	320.23	32	4	4.75	380.34	20.23	241.9	69.1
116	BTB 13702		Maybridge	Maybridge Bio	solid-based (25μM)				0								0			2	0	264.318	36	2	4.21	385.81	26.3	247.42	81.16
117	CD 06608		Maybridge	Maybridge Bio	solid-based (25μM)				0								0			4	1	298.125	28	4	3.7	357.91	70.74	227.89	75.96
119	CD 03254		Maybridge	Maybridge Bio	solid-based (25μM)				0								0			2	3	476.224	38	5	6.57	483.83	56.65	326.93	104.23
120	CD 09291		Maybridge	Maybridge Bio	solid-based (25μM)				0								0			7	1	375.77	40	6	4.7	471.84	120.32	297.05	107.34
121	CD 10788		Maybridge	Maybridge Bio	solid-based (25μM)				0								0			2	1	452.199	36	5	5.49	489.17	46.17	309.48	89.28
122	CD 05404		Maybridge	Maybridge Bio	solid-based (25μM)				0								0			3	1	355.259	30	4	3.67	381.03	54.88	246.49	72.21
123	CD 11359		Maybridge	Maybridge Bio	solid-based (25μM)				0								0			4	3	293.196	22	2	3.64	290.5	74.79	203.3	76.67
124	CD 06834		Maybridge	Maybridge Bio	solid-based (25μM)				0								0			2	2	361.018	27	2	4.74	349.26	49.33	238.11	80.8
125	CD 06872		Maybridge	Maybridge Bio	solid-based (25μM)				0								0			2	2	316.567	27	2	4.57	345.06	49.33	233.77	77.99
126	DP 01415		Maybridge	Maybridge Bio	solid-based (25μM)				0								0			2	0	272.753	27	2	4.08	331.37	25.78	219.94	83.78
127	CD 02044		Maybridge	Maybridge Bio	solid-based (25μM)				0								0			1	2	279.424	35	3	3.34	368.17	36.42	243.58	79.65
128	BTB 13588		Maybridge	Maybridge Bio	solid-based (25μM)				0								0			4	2	457.854	45	8	5.55	544.77	80.32	350.9	105.71
129	BTB 13761		Maybridge	Maybridge Bio	solid-based (25μM)				0								0			2	1	373.233	39	3	5.56	453.01	54.45	296.91	98.7
130	BTB 13763		Maybridge	Maybridge Bio	solid-based (25μM)				0								0			4	0	393.519	60	7	6.95	647.22	47.89	388.68	116.26
131	BTB 13765		Maybridge	Maybridge Bio	solid-based (25μM)				0								0			4	0	406.302	48	6	6.61	548.6	47.89	347.82	107.21
132	BTB 13845		Maybridge	Maybridge Bio	solid-based (25μM)				0								0			1	0	348.266	42	4	5.85	481.68	20.31	302.64	95.72
133	BTB 14058		Maybridge	Maybridge Bio	solid-based (25μM)				0								0			3	1	293.36	41	0	5.13	433.11	32.7	271.31	88.92
134	BTB 14154		Maybridge	Maybridge Bio	solid-based (25μM)				0								0			2	0	265.911	14	0	4.1	232.43	47.58	171.74	56.72
135	BTB 14688		Maybridge	Maybridge Bio	solid-based (25μM)				0								0			2	1	355.669	30	3	6.21	390.7	24.92	263.71	88.56
136	BTB 14851		Maybridge	Maybridge Bio	solid-based (25μM)				0								0			3	1	321.413	47	3	4.51	489.53	38.33	307.12	94.13
137	BTB 14852		Maybridge	Maybridge Bio	solid-based (25μM)				0								0			3	1	329.392	44	4	4.43	472.72	38.33	303.86	97.73
138	BTB 14910		Maybridge	Maybridge Bio	solid-based (25μM)				0								0			5	1	380.272	38	5	3.73	443.42	82.06	291.43	88.04
139	BTBG 00025		Maybridge	Maybridge Bio	solid-based (25μM)				0								0			4	0	312.32	39	6	4.92	449.24	84.48	276.75	86.63
140	CD 00707		Maybridge	Maybridge Bio	solid-based (25μM)				0								0			1	2	306.466	47	3	4.51	500.98	33.29	302.39	93.54
141	CD 00752		Maybridge	Maybridge Bio	solid-based (25μM)				0								0			3	1	266.252	30	2	3.21	336.14	74.92	220.62	77.06
142	CD 00756		Maybridge	Maybridge Bio	solid-based (25μM)				0								0			2	1	251.28	32	2	3.11	344.2	38.33	223.85	76.19
143	CD 00758		Maybridge	Maybridge Bio	solid-based (25μM)				0								0			1	1	271.313	34	1	4.25	358.48	29.1	240.61	86.18
144	CD 00759		Maybridge	Maybridge Bio	solid-based (25μM)				0								0			1	1	255.699	28	1	3.87	312.04	29.1	211.54	74.54
145	CD 00823		Maybridge	Maybridge Bio	solid-based (25μM)				0								0			1	2	260.29	32	1	3.36	334.62	44.89	224.28	80.82
146	CD 00995		Maybridge	Maybridge Bio	solid-based (25μM)				0								0			1	1	290.144	28	1	4.47	327.12	29.1	225.26	79.34
147	CD 01737		Maybridge	Maybridge Bio	solid-based (25μM)				0								0			1	1	254.367	41	2	5.56	439	20.23	264.2	82.36
148	CD 01803		Maybridge	Maybridge Bio	solid-based (25μM)				0								0			3	1	440.362	53	4	8.78	606.23	49.66	386.41	128.76
149	CD 01912		Maybridge	Maybridge Bio	solid-based (25μM)				0								0			2	0	460.227	36	6	7.72	479.21	47.58	339.63	124.68
150	CD 02158		Maybridge	Maybridge Bio	solid-based (25μM)				0								0			5	0	262.261	33	4	3.63	376.7	84.48	228.74	69.22
151	CD 02448		Maybridge	Maybridge Bio	solid-based (25μM)				0								0			2	2	329.22	31	4	5.57	382.32	35.88	254.61	95.8
152	CD 02506		Maybridge	Maybridge Bio	solid-based (25μM)				0								0			0	4	431.801	39	3	4.51	436.36	48.12	306.63	109.19
153	CD 02717		Maybridge	Maybridge Bio	solid-based (25μM)				0								0			6	2	454.094	36	4	5	455.43	112.76	329.48	112.35
154	CD 02744		Maybridge	Maybridge Bio	solid-based (25μM)				0								0			3	3	336.237	35	6	2.81	418.51	65.88	269.61	86.63
155	CD 02745		Maybridge	Maybridge Bio	solid-based (25μM)				0								0			3	3	346.243	35	6	2.37	406.23	65.88	259.94	84.64
156	CD 02761		Maybridge	Maybridge Bio	solid-based (25μM)				0								0			4	2	268.723	26	4	2.86	314.71	88.79	207.39	89.9
157	CD 02830		Maybridge	Maybridge Bio	solid-based (25μM)				0								0			4	1	294.76	30	4	3.27	357.51	63.31	230.33	87.19
158	CD 02841		Maybridge	Maybridge Bio	solid-based (25μM)				0								0			2	3	303.168	26	3	2.34	331.69	76.95	226.81	75.39
159	CD 02860		Maybridge	Maybridge Bio	solid-based (25μM)				0								0			2	3	320.238	34	5	4.12	402.53	56.65	260.45	84.59
160	CD 02966		Maybridge	Maybridge Bio	solid-based (25μM)				0								0			4	2	371.539	55	4	5.52	592.11	71.5	357.67	107.75
161	CD 03308		Maybridge	Maybridge Bio	solid-based (25μM)				0								0			1	1	374.494	25	4	4.72	356.18	29.1	235.63	68.38
162	CD 03678		Maybridge	Maybridge Bio	solid-based (25μM)				0								0			5	1	354.145	32	5	4.24	404.5	110.5	264.74	85.84
163	CD 04032		Maybridge	Maybridge Bio	solid-based (25μM)				0								0			5	1	436.654	34	6	5.03	469.85	120.74	307.14	103.77
164	CD 04236		Maybridge	Maybridge Bio	solid-based (25μM)				0								0			6	0	581.319	48	5	7.45	608.4	124.31	398.05	133.2
165	CD 04254		Maybridge	Maybridge Bio	solid-based (25μM)				0								0			0	2	400.29	34	4	6.05	426.83	24.06	278.19	86.42
166	CD 04583		Maybridge	Maybridge Bio	solid-based (25μM)				0								0			5	1	359.42	51	4	3.25	564.96	95.23	330.65	99.56
167	CD 04975		Maybridge	Maybridge Bio	solid-based (25μM)				0								0			3	2	238.697	22	3	3.05	265.49	74.2	186.03	65.12
168	CD 05071		Maybridge	Maybridge Bio	solid-based (25μM)				0								0			2	1	415.933	50	8	6.65	580.63	51.47	361.83	115.37
169	CD 05259		Maybridge	Maybridge Bio	solid-based (25μM)				0								0			3	0	348.214	30	4	4.23	364.38	50.09	250.58	82.91
170	CD 05753		Maybridge	Maybridge Bio	solid-based (25μM)				0								0			3	1	469.401	61	13	7.67	697.94	81.43	419.99	123.05
171	CD 06082		Maybridge	Maybridge Bio	solid-based (25μM)				0								0			3	3	466.169	39	6	5.37	500.06	74.75	339.95	114.06
172	CD 06678		Maybridge	Maybridge Bio	solid-based (25μM)				0								0			2	0	282.165	31	3	5.29	370.87	40.86	240.19	74.98
173	CD 06681		Maybridge	Maybridge Bio	solid-based (25μM)				0								0			4	1	348.227	38	2	3.93	422.91	82.83	290.67	101.7
174	CD 06828		Maybridge	Maybridge Bio	solid-based (25μM)				0								0			2	2	265.667	27	2	3.51	319.17	49.33	210.87	68.59
175	CD 06919		Maybridge	Maybridge Bio	solid-based (25μM)				0								0			2	2	283.658	27	2	3.65	325.91	49.33	215.75	68.81
176	CD 07342		Maybridge	Maybridge Bio	solid-based (25μM)				0								0			2	1	243.089	23	1	2.87	288.76	38.05	185.57	71.57
177	CD 08396		Maybridge	Maybridge Bio	solid-based (25μM)				0								0			2	2	309.814	36	3	5	424.38	54.02	264.3	83.83
178	CD 08635		Maybridge	Maybridge Bio	solid-based (25μM)				0								0			4	2	338.488	44	4	5.61	489.53	86.18	305.58	92.61
179	CD 09658		Maybridge	Maybridge Bio	solid-based (25μM)				0								0			3	1	290.771	30	2	2.98	356.35	56.73	231.84	98.79
180	CD 09661		Maybridge	Maybridge Bio	solid-based (25μM)				0								0			3	1	313.154	31	4	4.34	374.9	47.61	244.69	78
181	CD 10699		Maybridge	Maybridge Bio	solid-based (25μM)				0								0			3	1	419.281	39	4	5.03	496.15	79.19	324.45	104.46
182	CD 10742		Maybridge	Maybridge Bio	solid-based (25μM)				0								0			2	1	383.309	36	5	4.28	456.62	46.17	281.51	79.67
183	DFP 00056		Maybridge	Maybridge Bio	solid-based (25μM)				0								0			3	1	282.703	25	3	3.56	323.94	74.92	211.51	69.99
184	DFP 00315		Maybridge	Maybridge Bio	solid-based (25μM)				0								0			3	1	360.212	33	4	3.67	429.99	72.47	273.25	84.53
185	DP 00330		Maybridge	Maybridge Bio	solid-based (25μM)				0								0			2	0	342.24	34	1	4	425.11	37.38	269.3	85.54
186	DP 00453		Maybridge	Maybridge Bio	solid-based (25μM)				0								0			3	1	317.406	41	3	2.23	454.45	65.36	287.58	91.3
187	DP 00477		Maybridge	Maybridge Bio	solid-based (25μM)				0								0			2	2	397.802	37	5	4.7	447.58	64.92	303.65	99.58
188	DP 00750		Maybridge	Maybridge Bio	solid-based (25μM)				0								0			2	2	351.254	34	4	5.01	406.01	48.78	276.67	96.94
189	DP 00881		Maybridge	Maybridge Bio	solid-based (25μM)				0								0			2	0	177.223	19	3	1.81	235.52	40.86	153.97	50.05
190	DP 01887		Maybridge	Maybridge Bio	solid-based (25μM)				0								0			4	3	324.162	32	3	3.69	373.77	87.71	252.91	84.53
191	DP 01888		Maybridge	Maybridge Bio	solid-based (25μM)				0								0			4	3	334.168	32	3	3.25	362.29	87.71	243.13	82.54
192	DP 02004		Maybridge	Maybridge Bio	solid-based (25μM)				0								0			2	1	271.698	29	2	4.13	334.99	45.73	221.83	73.98
193	HAN 00069		Maybridge	Maybridge Bio	solid-based (25μM)				0								0			2	1	472.617	33	4	6.03	471.73	46.17	305.75	89.25
194	GK 00584		Maybridge	Maybridge Bio	solid-based (25μM)				0								0			2	0	284.399	31	3	4.01	371.56	25.78	241.8	80.92
195	GK 02386		Maybridge	Maybridge Bio	solid-based (25μM)				0								0			2	1	357.399	41	4	4.62	487.1	55.4	301.59	94.39
196	GK 02445		Maybridge	Maybridge Bio	solid-based (25μM)				0								0			6	1	453.759	42	7	4.52	514.95	128.32	333.12	105.24
197	HTS 00002		Maybridge	Maybridge Bio	solid-based (25μM)				0								0			2	1	292.807	27	3	5.34	338.08	24.92	227.25	74.84
198	HTS 04041		Maybridge	Maybridge Bio	solid-based (25μM)				0								0			3	1	467.46	44	5	5.3	546.91	63.99	348.92	108.97
199	HTS 01796		Maybridge	Maybridge Bio	solid-based (25μM)				0								0			2	1	332.277	35	4	3.35	409.06	55.13	262.82	82.81
200	GK 00860		Maybridge	Maybridge Bio	solid-based (25μM)				0								0			1	2	380.308	35	5	4.75	418.46	41.13	276.58	83.01
201	GK 02688		Maybridge	Maybridge Bio	solid-based (25μM)				0								0			3	1	437.505	47	3	5.28	543.09	44.29	349.51	114.89
202	HTS 05483		Maybridge	Maybridge Bio	solid-based (25μM)				0								0			2	1	262.306	34	2	4.33	375.35	41.99	239.21	80.87
203	GK 02719		Maybridge	Maybridge Bio	solid-based (25μM)				0								0			3	1	437.505	47	3	5.26	542.8	44.29	349.1	115.22
204	GK 03380		Maybridge	Maybridge Bio	solid-based (25μM)				0								0			3	1	309.429	41	3	5.09	444.96	37.81	280.97	92.97
205	HTS 03942		Maybridge	Maybridge Bio	solid-based (25μM)				0								0			5	0	421.578	66	7	4.66	696.3	52.57	416.95	125.88
206	HTS 04228		Maybridge	Maybridge Bio	solid-based (25μM)				0								0			3	1	361.843	40	5	3.94	473.21	47.56	301	95.72
207	HTS 07280		Maybridge	Maybridge Bio	solid-based (25μM)				0								0			1	0	242.704	28	1	3.91	325.86	17.3	206.43	70.55
208	HTS 01155		Maybridge	Maybridge Bio	solid-based (25μM)				0								0			3	1	434.842	48	3	4.7	549.33	48.47	349.84	110.64
209	DSHS 00540		Maybridge	Maybridge Bio	solid-based (25μM)				0								0			3	1	441.759	42	5	5.3	533.25	59.06	342.54	109.06
210	EN 00070		Maybridge	Maybridge Bio	solid-based (25μM)				0								0			4	2	354.254	35	4	5.18	424.45	53.49	280.38	104.38
211	EN 00220		Maybridge	Maybridge Bio	solid-based (25μM)				0								0			3	0	299.752	35	5	5.28	395.27	38.66	260.3	85.06
212	FM 00211		Maybridge	Maybridge Bio	solid-based (25μM)				0								0			4	0	402.847	48	3	5.77	517.52	64.69	334.93	102.91
213	FM 00217		Maybridge	Maybridge Bio	solid-based (25μM)				0								0			1	2	219.306	28	1	2.26	299.06	50.41	195.14	65.92
214	FM 00281		Maybridge	Maybridge Bio	solid-based (25μM)				0								0			4	0	426.409	46	6	4.81	545.25	75.36	340.76	103.96
215	GK 00898		Maybridge	Maybridge Bio	solid-based (25μM)				0								0			3	1	433.346	36	6	4.13	476.65	72.47	300.31	83.75
216	GK 01359		Maybridge	Maybridge Bio	solid-based (25μM)				0								0			1	2	334.745	31	3	5.06	383.1	41.13	249.15	78.14
217	GK 01594		Maybridge	Maybridge Bio	solid-based (25μM)				0								0			3	0	357.857	40	6	5.34	473.85	47.78	301.51	99.9
218	GK 02006		Maybridge	Maybridge Bio	solid-based (25μM)				0								0			1	2	300.299	31	3	4.46	370.6	41.13	234.96	73.33
219	GK 02221		Maybridge	Maybridge Bio	solid-based (25μM)				0								0			4	1	302.782	31	3	4.83	365.67	50.17	243.32	84.5
220	GK 02598		Maybridge	Maybridge Bio	solid-based (25μM)				0								0			4	1	491.203	37	7	5.37	478.82	73.91	313.23	91.83
221	GK 02714		Maybridge	Maybridge Bio	solid-based (25μM)				0								0			4	1	453.504	48	4	5.46	559.68	61.36	358.35	114.24
222	HAN 00102		Maybridge	Maybridge Bio	solid-based (25μM)				0								0			2	1	421.718	33	4	4.96	445.42	46.17	282.67	79.86
223	HAN 00332		Maybridge	Maybridge Bio	solid-based (25μM)				0								0			5	1	417.191	34	6	3.36	451.52	99.57	286.88	94.92
224	HAN 00369		Maybridge	Maybridge Bio	solid-based (25μM)				0								0			5	1	304.23	29	4	3.94	346.4	89.79	230.63	73.44
225	HAN 00388		Maybridge	Maybridge Bio	solid-based (25μM)				0								0			5	1	412.571	52	7	4.81	579.13	52.49	366.7	129.46
226	HR 00030		Maybridge	Maybridge Bio	solid-based (25μM)				0								0			3	1	309.384	40	6	3.51	461.07	78.16	278.81	87.03
227	HTS 00332		Maybridge	Maybridge Bio	solid-based (25μM)				0								0			2	1	335.443	50	5	5.32	538.06	46.92	325.2	114.55
228	HTS 00945		Maybridge	Maybridge Bio	solid-based (25μM)				0								0			5	1	368.334	36	6	5.07	435.46	73.06	279.42	84.94
229	HTS 01021		Maybridge	Maybridge Bio	solid-based (25μM)				0								0			3	1	366.24	30	4	3.59	409.9	72.47	264.61	81.41
230	HTS 01365		Maybridge	Maybridge Bio	solid-based (25μM)				0								0			4	1	395.427	51	5	4.83	569.66	65.38	347.19	119.26
231	HTS 01522		Maybridge	Maybridge Bio	solid-based (25μM)				0								0			3	2	400.298	46	3	6.55	522.9	41.49	337.63	110.44
232	HTS 01570		Maybridge	Maybridge Bio	solid-based (25μM)				0								0			3	2	309.814	36	4	4.8	424.07	54.02	265.1	82.6
233	HTS 01707		Maybridge	Maybridge Bio	solid-based (25μM)				0								0			2	0	362.508	57	4	5.65	593.63	23.55	361.26	111.93
234	HTS 01770		Maybridge	Maybridge Bio	solid-based (25μM)				0								0			3	1	311.355	35	3	3.4	400.23	47.56	258.12	83.54
235	HTS 01884		Maybridge	Maybridge Bio	solid-based (25μM)				0								0			2	2	380.748	38	5	5.04	455.6	54.27	293.03	93
236	HTS 01888		Maybridge	Maybridge Bio	solid-based (25μM)				0								0			5	1	420.893	40	3	4.95	503	97.98	321.03	103.32
237	HTS 02290		Maybridge	Maybridge Bio	solid-based (25μM)				0								0			2	0	421.942	49	6	5.52	566.53	38.13	361.22	119.36
238	HTS 02696		Maybridge	Maybridge Bio	solid-based (25μM)				0								0			3	1	397.33	44	6	5.41	523.17	59.06	315.86	97.16
239	HTS 03200		Maybridge	Maybridge Bio	solid-based (25μM)				0								0			1	1	246.616	22	2	3.71	278.06	28.68	177.32	55.17
240	HTS 03395		Maybridge	Maybridge Bio	solid-based (25μM)				0								0			3	1	359.439	46	6	4.31	530	72.47	318.18	96.92
241	HTS 03520		Maybridge	Maybridge Bio	solid-based (25μM)				0								0			2	1	345.438	49	5	4.41	524.81	46.92	323.68	105.02
242	HTS 03640		Maybridge	Maybridge Bio	solid-based (25μM)				0								0			3	2	279.722	33	3	2.74	384.44	67.16	236.94	75.85
243	HTS 03642		Maybridge	Maybridge Bio	solid-based (25μM)				0								0			2	2	266.747	28	3	3.96	337.19	41.13	217.83	71.55
244	HTS 03649		Maybridge	Maybridge Bio	solid-based (25μM)				0								0			2	2	301.192	28	3	4.56	351.87	41.13	231.81	76.36
245	HTS 03656		Maybridge	Maybridge Bio	solid-based (25μM)				0								0			4	2	282.749	29	3	2.9	350.84	66.91	225.82	73.34
246	HTS 03658		Maybridge	Maybridge Bio	solid-based (25μM)				0								0			3	2	251.669	27	3	2.33	321.45	67.16	203.16	65.98
247	HTS 03826		Maybridge	Maybridge Bio	solid-based (25μM)				0								0			4	2	326.35	42	4	2.84	470.18	77.41	286.84	104.52
248	HTS 03843		Maybridge	Maybridge Bio	solid-based (25μM)				0								0			2	1	403.901	46	3	4.69	525.22	35.58	335.97	107.58
249	HTS 03872		Maybridge	Maybridge Bio	solid-based (25μM)				0								0			2	2	345.643	28	3	4.73	355.56	41.13	236.07	79.18
250	HTS 04271		Maybridge	Maybridge Bio	solid-based (25μM)				0								0			4	2	492.92	47	7	3.76	572.42	84.5	370.43	115.76
251	HTS 04496		Maybridge	Maybridge Bio	solid-based (25μM)				0								0			3	2	332.805	35	4	4.38	414.68	50.36	270.21	89.21
252	HTS 04857		Maybridge	Maybridge Bio	solid-based (25μM)				0								0			3	0	401.906	47	3	4.75	539.79	38.77	341.54	108.13
253	HTS 05029		Maybridge	Maybridge Bio	solid-based (25μM)				0								0			3	2	221.188	24	3	1.35	279.75	67.16	177.31	56.35
254	HTS 05109		Maybridge	Maybridge Bio	solid-based (25μM)				0								0			2	2	287.315	35	2	3.96	387.91	64.92	254.65	88.22
255	HTS 05340		Maybridge	Maybridge Bio	solid-based (25μM)				0								0			1	1	365.873	36	5	5.07	439.06	29.1	289.69	96.42
256	HTS 05532		Maybridge	Maybridge Bio	solid-based (25μM)				0								0			4	2	441.351	41	5	5.52	522.84	75.27	338.51	109.89
257	HTS 05534		Maybridge	Maybridge Bio	solid-based (25μM)				0								0			3	2	382.887	50	6	5.53	563.03	58.95	345.21	121.31
258	HTS 05535		Maybridge	Maybridge Bio	solid-based (25μM)				0								0			3	2	354.833	44	6	4.78	496.07	58.95	310.72	102.26
259	HTS 05583		Maybridge	Maybridge Bio	solid-based (25μM)				0								0			2	1	271.745	33	3	4.36	373.96	29.33	235.24	79.18
260	HTS 05647		Maybridge	Maybridge Bio	solid-based (25μM)				0								0			2	2	282.673	28	3	3.82	339.07	41.13	219.34	70.05
261	HTS 05668		Maybridge	Maybridge Bio	solid-based (25μM)				0								0			2	2	288.701	25	3	3.73	316.73	41.13	210.54	66.94
262	HTS 05759		Maybridge	Maybridge Bio	solid-based (25μM)				0								0			5	2	451.374	49	8	4.22	575.24	104.77	355.88	111.34
263	HTS 06154		Maybridge	Maybridge Bio	solid-based (25μM)				0								0			3	2	253.205	27	3	2.16	319.14	67.16	198.94	61.47
264	HTS 06155		Maybridge	Maybridge Bio	solid-based (25μM)				0								0			4	2	270.259	26	3	2.06	316.89	66.91	204.69	63.92
265	HTS 06168		Maybridge	Maybridge Bio	solid-based (25μM)				0								0			2	2	337.244	40	4	5.68	467.56	41.13	292.21	93.09
266	HTS 06170		Maybridge	Maybridge Bio	solid-based (25μM)				0								0			4	2	303.168	26	3	2.99	334	66.91	223.01	73.1
267	HTS 06460		Maybridge	Maybridge Bio	solid-based (25μM)				0								0			3	2	414.646	37	3	5.48	467.24	67.16	306.33	100.8
268	HTS 06578		Maybridge	Maybridge Bio	solid-based (25μM)				0								0			3	1	398.455	41	5	3.84	499.6	81.43	318.59	101.64
269	HTS 06803		Maybridge	Maybridge Bio	solid-based (25μM)				0								0			3	3	376.376	46	6	3.62	517.08	69.81	316.89	99.49
270	HTS 07134		Maybridge	Maybridge Bio	solid-based (25μM)				0								0			3	0	266.295	34	1	2.82	377.15	35.76	233.45	76.7
271	HTS 07278		Maybridge	Maybridge Bio	solid-based (25μM)				0								0			2	0	238.285	32	2	3.15	357.67	26.53	218.79	72.2
272	KM 00593		Maybridge	Maybridge Bio	solid-based (25μM)				0								0			5	1	463.334	46	7	5.01	565.21	98.82	365.62	117.04
273	KM 02190		Maybridge	Maybridge Bio	solid-based (25μM)				0								0			4	1	281.233	30	5	4.35	347.56	65.25	222.26	67.43
274	JFD 02170		Maybridge	Maybridge Bio	solid-based (25μM)				0								0			3	3	416.779	44	7	4.18	520.03	87.66	329.12	98.44
275	JP 00319		Maybridge	Maybridge Bio	solid-based (25μM)				0								0			1	1	292.16	30	3	4.78	352.23	29.1	237.7	80.95
276	KM 00512		Maybridge	Maybridge Bio	solid-based (25μM)				0								0			2	2	353.845	45	4	5.64	506.6	57.78	315.64	102.77
277	JP 00336		Maybridge	Maybridge Bio	solid-based (25μM)				0								0			3	1	346.175	33	3	3.96	378.16	47.56	251.59	84.73
278	JFD 03033		Maybridge	Maybridge Bio	solid-based (25μM)				0								0			3	0	424.337	35	4	5.82	419.05	60.47	306.33	108.17
279	JFD 02584		Maybridge	Maybridge Bio	solid-based (25μM)				0								0			1	0	349.509	57	5	6.18	594.73	20.31	361.05	108.73
280	KM 06072		Maybridge	Maybridge Bio	solid-based (25μM)				0								0			3	1	422.949	46	5	4.38	535.49	67.76	347.42	113.2
281	KM 06357		Maybridge	Maybridge Bio	solid-based (25μM)				0								0			2	1	418.715	42	4	4.92	497.19	46.92	316.57	117.28
282	HTS 07401		Maybridge	Maybridge Bio	solid-based (25μM)				0								0			2	0	377.288	38	5	4.62	464.17	33.2	303.8	98.5
283	HTS 07682		Maybridge	Maybridge Bio	solid-based (25μM)				0								0			2	0	312.452	37	2	5.95	420.1	25.78	271.27	90.98
284	HTS 07814		Maybridge	Maybridge Bio	solid-based (25μM)				0								0			4	1	348.398	46	4	3.04	498.94	59.39	311.96	103.46
285	HTS 07816		Maybridge	Maybridge Bio	solid-based (25μM)				0								0			3	1	278.309	35	4	1.64	389.49	59.81	246.61	80.85
286	HTS 08734		Maybridge	Maybridge Bio	solid-based (25μM)				0								0			1	1	352.169	34	5	3.69	421.89	64.61	270.31	84.53
287	HTS 09993		Maybridge	Maybridge Bio	solid-based (25μM)				0								0			4	3	344.367	42	3	3.26	450.52	107.17	296.32	100.74
288	JA 00093		Maybridge	Maybridge Bio	solid-based (25μM)				0								0			4	2	423.059	31	2	3.94	375.95	74.05	260.03	92.86
289	JA 00122		Maybridge	Maybridge Bio	solid-based (25μM)				0								0			3	1	283.712	30	2	3.31	340.44	53.82	228.99	80.44
290	JA 00123		Maybridge	Maybridge Bio	solid-based (25μM)				0								0			4	1	286.713	31	2	2.98	327.43	65.61	237.15	80.58
291	JFD 00022		Maybridge	Maybridge Bio	solid-based (25μM)				0								0			3	2	346.175	33	4	3.4	375.98	66.4	255.83	86.29
292	JFD 00150		Maybridge	Maybridge Bio	solid-based (25μM)				0								0			4	0	319.354	41	6	3.32	449.59	59.32	290.13	92.55
293	JFD 00422		Maybridge	Maybridge Bio	solid-based (25μM)				0								0			0	2	296.311	31	3	4.89	364.49	24.06	236.6	80.02
294	JFD 00597		Maybridge	Maybridge Bio	solid-based (25μM)				0								0			2	0	273.35	34	2	3.56	377.63	43.1	240.4	77.25
295	JFD 00950		Maybridge	Maybridge Bio	solid-based (25μM)				0								0			3	0	388.029	29	2	4.98	379.88	43.37	271.12	91.62
296	JFD 00972		Maybridge	Maybridge Bio	solid-based (25μM)				0								0			2	0	375.247	33	4	5.58	401.89	47.58	290.51	99.83
297	JFD 01192		Maybridge	Maybridge Bio	solid-based (25μM)				0								0			7	0	431.401	49	6	3.78	566.49	159.53	362.14	127.12
298	JFD 01208		Maybridge	Maybridge Bio	solid-based (25μM)				0								0			4	1	345.978	22	2	1.6	286.23	63.3	195.41	70.97
299	JFD 01516		Maybridge	Maybridge Bio	solid-based (25μM)				0								0			3	0	351.439	51	9	5.92	550.84	47.89	340.52	107.97
300	JFD 01755		Maybridge	Maybridge Bio	solid-based (25μM)				0								0			2	1	288.424	49	0	3.36	477.98	37.3	293.3	84.66
301	JFD 01898		Maybridge	Maybridge Bio	solid-based (25μM)				0								0			4	0	296.347	33	5	3.24	385.96	60.67	249.45	85.27
302	JFD 01986		Maybridge	Maybridge Bio	solid-based (25μM)				0								0			5	0	334.37	32	4	3.45	411.88	92.85	259.12	82.46
303	JFD 02062		Maybridge	Maybridge Bio	solid-based (25μM)				0								0			9	6	411.454	55	9	0.47	566.23	139.95	361.61	129.29
304	JFD 02125		Maybridge	Maybridge Bio	solid-based (25μM)				0								0			4	0	344.746	37	4	3.64	432.76	61.83	281.53	89.27
305	JFD 02331		Maybridge	Maybridge Bio	solid-based (25μM)				0								0			4	2	359.375	44	5	4.67	481.97	75.63	312.92	102.81
306	JFD 02393		Maybridge	Maybridge Bio	solid-based (25μM)				0								0			1	1	324.415	45	3	6.14	483.13	20.23	310.53	104.8
307	JFD 02882		Maybridge	Maybridge Bio	solid-based (25μM)				0								0			2	0	288.224	28	3	3.68	330.2	60.72	225.03	70.47
308	JFD 03027		Maybridge	Maybridge Bio	solid-based (25μM)				0								0			5	1	312.757	35	5	3.59	400.16	67.99	258.55	89.39
309	JFD 03028		Maybridge	Maybridge Bio	solid-based (25μM)				0								0			5	1	314.293	35	5	3.27	398.44	67.99	254.35	85.02
310	JFD 03155		Maybridge	Maybridge Bio	solid-based (25μM)				0								0			2	1	269.449	45	12	4.98	488.26	41.57	279.52	82.19
311	JFD 03196		Maybridge	Maybridge Bio	solid-based (25μM)				0								0			2	3	384.28	39	5	4.47	467.9	62.39	307.15	100.52
312	JFD 03398		Maybridge	Maybridge Bio	solid-based (25μM)				0								0			2	1	226.297	26	0	3.15	289.56	49.81	194.07	65.95
313	JFD 03446		Maybridge	Maybridge Bio	solid-based (25μM)				0								0			2	2	343.379	43	4	3.72	460.02	61.44	296.64	99.32
314	JFD 03520		Maybridge	Maybridge Bio	solid-based (25μM)				0								0			2	0	214.24	21	0	2.83	249.79	34.14	170.92	58.04
315	JFD 03916		Maybridge	Maybridge Bio	solid-based (25μM)				0								0			5	2	215.208	25	2	3.15	286.86	78.07	182.88	62.5
316	JP 00414		Maybridge	Maybridge Bio	solid-based (25μM)				0								0			1	1	284.204	28	3	4.6	343.06	26.02	227.57	77.79
317	JP 00451		Maybridge	Maybridge Bio	solid-based (25μM)				0								0			2	1	381.875	42	5	5.98	485.41	38.33	317.82	107.88
318	JP 00512		Maybridge	Maybridge Bio	solid-based (25μM)				0								0			3	1	425.21	35	6	5.5	459.15	74.92	302.03	96.88
319	JP 00697		Maybridge	Maybridge Bio	solid-based (25μM)				0								0			3	0	273.307	30	4	3.66	365.61	62.89	230.72	76.47
320	KM 00261		Maybridge	Maybridge Bio	solid-based (25μM)				0								0			2	1	423.52	33	4	4.82	423.97	46.92	279.64	93.66
321	KM 00313		Maybridge	Maybridge Bio	solid-based (25μM)				0								0			4	2	302.802	40	6	2.91	445.4	71.64	280.96	86.92
322	KM 00369		Maybridge	Maybridge Bio	solid-based (25μM)				0								0			4	1	247.68	27	4	4.08	314.07	65.25	204.43	66.26
323	KM 00691		Maybridge	Maybridge Bio	solid-based (25μM)				0								0			5	1	354.211	31	4	4.78	402.61	82.32	266.47	86.6
324	KM 00694		Maybridge	Maybridge Bio	solid-based (25μM)				0								0			5	1	337.757	31	4	4.31	394.04	82.32	257.33	82.01
325	KM 00792		Maybridge	Maybridge Bio	solid-based (25μM)				0								0			2	0	283.797	27	4	4.19	336.73	40.86	229.68	85.78
326	KM 00799		Maybridge	Maybridge Bio	solid-based (25μM)				0								0			3	0	279.378	31	5	3.43	369.37	50.09	241.64	87.44
327	KM 00887		Maybridge	Maybridge Bio	solid-based (25μM)				0								0			4	1	432.868	39	6	5	493.55	69.96	324.87	112.59
328	KM 01046		Maybridge	Maybridge Bio	solid-based (25μM)				0								0			2	1	409.755	30	4	4.93	420.68	46.17	269.07	75.07
329	KM 01284		Maybridge	Maybridge Bio	solid-based (25μM)				0								0			3	0	388.27	36	3	5.27	450.88	58.68	302.93	101.79
330	KM 02067		Maybridge	Maybridge Bio	solid-based (25μM)				0								0			3	1	426.715	37	3	4.29	471.13	63.99	299.54	108.99
331	KM 02224		Maybridge	Maybridge Bio	solid-based (25μM)				0								0			4	0	412.912	40	5	5.27	493.43	70.82	330.9	111.2
332	KM 02231		Maybridge	Maybridge Bio	solid-based (25μM)				0								0			4	0	415.916	41	5	4.09	503.65	75.75	332.08	110.15
333	KM 03772		Maybridge	Maybridge Bio	solid-based (25μM)				0								0			3	0	384.921	36	4	4.81	450.08	51.21	297.59	97.76
334	KM 03965		Maybridge	Maybridge Bio	solid-based (25μM)				0								0			3	0	356.523	42	5	3.72	498.88	51.21	308.65	105.84
335	KM 04019		Maybridge	Maybridge Bio	solid-based (25μM)				0								0			3	0	372.546	38	6	4.73	483.94	51.21	304.46	96.12
336	KM 04031		Maybridge	Maybridge Bio	solid-based (25μM)				0								0			4	1	377.868	36	4	4.08	452.01	71.42	293.62	94.78
337	KM 04069		Maybridge	Maybridge Bio	solid-based (25μM)				0								0			4	1	475.027	54	4	6	625.13	68.51	396.86	128.12
338	KM 04177		Maybridge	Maybridge Bio	solid-based (25μM)				0								0			4	2	329.784	39	3	3.37	447.38	71.84	278.69	102.59
339	KM 04680		Maybridge	Maybridge Bio	solid-based (25μM)				0								0			3	0	447.273	40	6	4.09	497.9	56.74	312.15	110.06
340	KM 04879		Maybridge	Maybridge Bio	solid-based (25μM)				0								0			5	1	333.265	34	6	5.55	400.99	74.48	263.08	77.39
341	KM 04991		Maybridge	Maybridge Bio	solid-based (25μM)				0								0			3	1	388.171	35	4	5.99	434.34	53.07	282.72	85.82
342	KM 05302		Maybridge	Maybridge Bio	solid-based (25μM)				0								0			4	0	436.608	52	6	4.18	617.87	68.28	378.78	115.4
343	KM 05362		Maybridge	Maybridge Bio	solid-based (25μM)				0								0			2	1	297.398	31	3	4.39	369.63	52.47	246.07	84.18
344	KM 05490		Maybridge	Maybridge Bio	solid-based (25μM)				0								0			2	0	289.23	25	4	4.24	328.11	55.05	207.95	61.86
345	KM 05662		Maybridge	Maybridge Bio	solid-based (25μM)				0								0			3	0	246.242	23	3	3.22	295.54	78.84	192.62	61.61
346	KM 05872		Maybridge	Maybridge Bio	solid-based (25μM)				0								0			2	0	301.791	32	5	4.33	387.66	40.86	255.2	84.01
347	KM 05969		Maybridge	Maybridge Bio	solid-based (25μM)				0								0			4	0	382.261	37	5	3.76	462.01	67.16	302.82	96.71
348	KM 05978		Maybridge	Maybridge Bio	solid-based (25μM)				0								0			3	0	425.034	47	8	5.09	567.97	43.6	356.11	115.94
349	KM 05992		Maybridge	Maybridge Bio	solid-based (25μM)				0								0			3	1	407.961	39	7	4.42	481.64	54.35	321	105.8
350	KM 06408		Maybridge	Maybridge Bio	solid-based (25μM)				0								0			4	1	461.74	46	6	4.94	541.43	82.5	347.08	124.59
351	KM 06494		Maybridge	Maybridge Bio	solid-based (25μM)				0								0			3	0	432.32	43	5	4.98	530.85	55.73	346.3	113.93
352	MBE 00086		Maybridge	Maybridge Bio	solid-based (25μM)				0								0			1	0	305.822	36	2	4.15	414.13	20.31	263.26	83.9
353	KM 08871		Maybridge	Maybridge Bio	solid-based (25μM)				0								0			4	1	442.43	53	8	6.68	593.36	50.8	373.82	110.23
354	KM 08488		Maybridge	Maybridge Bio	solid-based (25μM)				0								0			2	3	337.161	32	3	3.81	388.05	82.95	253.7	85.76
355	KM 11083		Maybridge	Maybridge Bio	solid-based (25μM)				0								0			3	0	401.888	49	2	4.76	545.06	36.44	349.05	116.65
356	KM 06623		Maybridge	Maybridge Bio	solid-based (25μM)				0								0			5	1	330.766	38	4	4.08	435.85	59.92	276.66	89.14
357	KM 08487		Maybridge	Maybridge Bio	solid-based (25μM)				0								0			2	3	353.226	32	3	4.53	395.3	69.81	263.79	90.26
358	PD 00617		Maybridge	Maybridge Bio	solid-based (25μM)				0								0			2	1	306.382	36	2	3.97	402.32	41.99	263.52	89.52
359	XAX 00144		Maybridge	Maybridge Bio	solid-based (25μM)				0								0			4	1	410.291	48	4	4.18	526.28	78.62	343.92	115.19
360	KM 06986		Maybridge	Maybridge Bio	solid-based (25μM)				0								0			5	2	405.37	47	5	4.72	518.32	85.94	332.45	103.73
361	KM 08355		Maybridge	Maybridge Bio	solid-based (25μM)				0								0			2	1	366.336	40	5	4.85	455.82	41.99	302.5	93.24
362	NH 00699		Maybridge	Maybridge Bio	solid-based (25μM)				0								0			1	1	236.118	20	2	3.93	265.22	21.26	176.5	60.15
363	KM 06859		Maybridge	Maybridge Bio	solid-based (25μM)				0								0			4	1	342.369	38	4	2.4	436.6	73.59	280.33	86.52
364	KM 08103		Maybridge	Maybridge Bio	solid-based (25μM)				0								0			3	2	381.684	39	5	6.02	464.06	44.62	308.48	100.3
365	KM 08197		Maybridge	Maybridge Bio	solid-based (25μM)				0								0			2	0	204.227	24	0	3.36	270.73	36.68	180.83	61.78
366	KM 10261		Maybridge	Maybridge Bio	solid-based (25μM)				0								0			1	2	345.244	35	6	3.63	428.49	54.27	273.73	88.44
367	KM 10431		Maybridge	Maybridge Bio	solid-based (25μM)				0								0			3	2	280.245	31	2	3.22	345.03	44.62	221.38	78.51
368	ML 00059		Maybridge	Maybridge Bio	solid-based (25μM)				0								0			3	0	268.334	31	3	3.31	363.3	35.01	232.17	85.44
369	ML 00080		Maybridge	Maybridge Bio	solid-based (25μM)				0								0			2	0	266.361	33	2	4.5	379.73	25.78	239.83	89.06
370	MWP 00776		Maybridge	Maybridge Bio	solid-based (25μM)				0								0			0	1	283.411	32	2	5.48	366.93	12.03	244.74	87.75
371	MWP 00898		Maybridge	Maybridge Bio	solid-based (25μM)				0								0			3	1	304.728	34	3	3.85	390.13	63.83	248.94	79.78
372	MWP 00917		Maybridge	Maybridge Bio	solid-based (25μM)				0								0			2	0	367.27	30	4	5.53	391.4	34.14	271.41	95.81
373	RDR 01178		Maybridge	Maybridge Bio	solid-based (25μM)				0								0			2	1	303.745	32	2	4.44	363.19	63.37	252.53	88
374	KM 10139		Maybridge	Maybridge Bio	solid-based (25μM)				0								0			1	2	388.835	41	5	5.79	489.13	41.13	310.42	98.86
375	KM 11072		Maybridge	Maybridge Bio	solid-based (25μM)				0								0			2	1	398.601	29	2	5.25	365.94	24.92	246.47	86.85
376	RDR 00913		Maybridge	Maybridge Bio	solid-based (25μM)				0								0			0	2	382.906	45	5	6.24	511.98	33.29	332.59	112.56
377	MGH 00152		Maybridge	Maybridge Bio	solid-based (25μM)				0								0			5	1	293.663	28	4	5.2	356.71	103.67	223.98	74
378	PD 00616		Maybridge	Maybridge Bio	solid-based (25μM)				0								0			2	0	388.525	52	3	4.96	563.93	23.55	355.24	115.68
379	PHG 01048		Maybridge	Maybridge Bio	solid-based (25μM)				0								0			4	2	364.418	42	5	3.11	471.57	69.64	308.81	113.55
380	KM 06508		Maybridge	Maybridge Bio	solid-based (25μM)				0								0			3	0	440.41	46	9	5.38	565.48	39.94	358.33	118.31
381	KM 06529		Maybridge	Maybridge Bio	solid-based (25μM)				0								0			4	1	366.267	25	2	3.93	362.6	71.95	245.06	78.41
382	KM 06598		Maybridge	Maybridge Bio	solid-based (25μM)				0								0			5	0	381.496	39	6	3.02	483.79	82.79	304.95	110.17
383	KM 06944		Maybridge	Maybridge Bio	solid-based (25μM)				0								0			4	1	267.258	30	4	4.26	340.87	65.25	226.92	74.54
384	KM 06947		Maybridge	Maybridge Bio	solid-based (25μM)				0								0			4	1	205.188	23	3	2.84	266.9	65.25	173.05	54.27
385	KM 07115		Maybridge	Maybridge Bio	solid-based (25μM)				0								0			3	1	303.74	35	3	3.03	400.88	47.56	255.59	79.55
386	KM 07522		Maybridge	Maybridge Bio	solid-based (25μM)				0								0			3	0	460.268	40	6	4.6	502.78	60.92	318.33	111.58
387	KM 07972		Maybridge	Maybridge Bio	solid-based (25μM)				0								0			4	2	411.809	45	5	5.49	528.53	71.32	328.5	110.49
388	KM 08102		Maybridge	Maybridge Bio	solid-based (25μM)				0								0			3	2	278.348	39	5	4.2	417.6	44.62	266.51	85.88
389	KM 08240		Maybridge	Maybridge Bio	solid-based (25μM)				0								0			3	0	311.398	39	5	3.57	438.13	38.66	278.35	91.15
390	KM 08451		Maybridge	Maybridge Bio	solid-based (25μM)				0								0			2	1	328.816	35	5	5.82	411.97	33.62	271.2	92.32
391	KM 08947		Maybridge	Maybridge Bio	solid-based (25μM)				0								0			2	0	275.344	38	5	4	407.43	20.31	265.05	82.65
392	KM 09016		Maybridge	Maybridge Bio	solid-based (25μM)				0								0			5	1	377.228	39	2	2.67	461.6	85.15	300.96	96.9
393	KM 09752		Maybridge	Maybridge Bio	solid-based (25μM)				0								0			3	2	366.318	34	3	3.84	405.13	80.05	271.48	89.88
394	KM 09853		Maybridge	Maybridge Bio	solid-based (25μM)				0								0			1	3	334.847	32	3	4.82	383.42	52.74	259.72	93.44
395	KM 10126		Maybridge	Maybridge Bio	solid-based (25μM)				0								0			1	2	320.837	38	4	4.92	439.99	41.13	278.64	92.88
396	KM 10376		Maybridge	Maybridge Bio	solid-based (25μM)				0								0			2	0	293.244	31	2	3.43	358.8	43.33	223.2	79.24
397	KM 10664		Maybridge	Maybridge Bio	solid-based (25μM)				0								0			3	1	365.178	36	2	4.03	428.34	36.36	275.13	83.34
398	KM 11032		Maybridge	Maybridge Bio	solid-based (25μM)				0								0			3	2	337.373	44	5	4.71	491.36	90.71	301.41	98.67
399	KM 11080		Maybridge	Maybridge Bio	solid-based (25μM)				0								0			2	1	286.731	32	2	4.83	371.83	24.92	238.76	78.53
400	MGH 00136		Maybridge	Maybridge Bio	solid-based (25μM)				0								0			3	2	291.69	30	3	3.66	363.87	86.95	231.82	78.18
401	ML 00220		Maybridge	Maybridge Bio	solid-based (25μM)				0								0			3	2	277.104	27	4	2.99	334.31	70.92	214.08	65.53
402	ML 00239		Maybridge	Maybridge Bio	solid-based (25μM)				0								0			1	3	311.325	33	4	4.75	379	36.09	248	83.24
403	MWP 00307		Maybridge	Maybridge Bio	solid-based (25μM)				0								0			3	2	358.266	30	3	3.78	381.35	68.01	261.61	85.73
404	MWP 00545		Maybridge	Maybridge Bio	solid-based (25μM)				0								0			4	1	382.842	35	3	4.56	456.84	91.99	288.5	92.56
405	MWP 00695		Maybridge	Maybridge Bio	solid-based (25μM)				0								0			6	1	401.365	38	6	4.85	456.63	91.03	307.28	108.07
406	MWP 00820		Maybridge	Maybridge Bio	solid-based (25μM)				0								0			2	1	333.836	38	2	3.39	443.63	46.92	279.27	90.21
407	MWP 00918		Maybridge	Maybridge Bio	solid-based (25μM)				0								0			2	0	326.433	36	4	5.35	423.13	34.14	277.23	96.28
408	NH 00081		Maybridge	Maybridge Bio	solid-based (25μM)				0								0			2	2	361.267	31	2	4.57	407.12	58.2	268.51	90.51
409	NH 00308		Maybridge	Maybridge Bio	solid-based (25μM)				0								0			2	1	338.157	27	2	3.95	369.85	46.17	237.94	72.93
410	NH 00472		Maybridge	Maybridge Bio	solid-based (25μM)				0								0			3	3	348.248	36	3	4.36	433.89	73.72	279.94	89.09
411	P 00093		Maybridge	Maybridge Bio	solid-based (25μM)				0								0			2	0	209.265	25	3	2.83	295.72	45.82	183.68	60.63
412	PD 00357		Maybridge	Maybridge Bio	solid-based (25μM)				0								0			1	2	287.355	34	3	4.56	381	36.42	248.34	85.95
413	PD 00637		Maybridge	Maybridge Bio	solid-based (25μM)				0								0			1	1	283.41	35	7	3.36	412.46	38.33	254.18	80.68
414	PHG 00723		Maybridge	Maybridge Bio	solid-based (25μM)				0								0			2	1	271.316	34	3	4.22	354.94	52.47	244.78	85.2
415	PHG 00954		Maybridge	Maybridge Bio	solid-based (25μM)				0								0			4	0	504.576	66	5	5.61	707.64	74.76	456.41	146.98
416	RB 00030		Maybridge	Maybridge Bio	solid-based (25μM)				0								0			2	0	292.418	46	3	5.64	484.65	15.6	294.93	96.35
417	RDR 00184		Maybridge	Maybridge Bio	solid-based (25μM)				0								0			2	0	320.794	34	3	3.91	401.78	45.81	259.76	86.03
418	RDR 00515		Maybridge	Maybridge Bio	solid-based (25μM)				0								0			0	4	368.88	37	3	5.24	436.07	48.12	292.27	103.64
419	RDR 00803		Maybridge	Maybridge Bio	solid-based (25μM)				0								0			2	3	299.391	38	4	3.73	413.13	56.65	269.37	90.14
420	RDR 00835		Maybridge	Maybridge Bio	solid-based (25μM)				0								0			2	2	310.118	27	2	3.67	323.73	49.33	215.16	71.41
421	RDR 00909		Maybridge	Maybridge Bio	solid-based (25μM)				0								0			2	3	292.185	28	3	3.15	340.87	56.65	226.22	75.47
422	RDR 01044		Maybridge	Maybridge Bio	solid-based (25μM)				0								0			3	1	308.762	35	0	5.38	400.08	46.01	259.24	86.47
423	RDR 01070		Maybridge	Maybridge Bio	solid-based (25μM)				0								0			2	3	409.14	34	3	4.18	414.11	56.65	269.21	90.16
424	RDR 01132		Maybridge	Maybridge Bio	solid-based (25μM)				0								0			4	3	415.915	44	5	3.59	539.81	88.69	335.66	106.98
425	RDR 01267		Maybridge	Maybridge Bio	solid-based (25μM)				0								0			3	1	372.63	35	5	5.72	437.89	58.89	287.3	94.56
426	RDR 01299		Maybridge	Maybridge Bio	solid-based (25μM)				0								0			3	1	399.293	38	3	7.12	458.58	45.48	312.01	108.87
427	RDR 01685		Maybridge	Maybridge Bio	solid-based (25μM)				0								0			0	1	355.336	43	2	5.57	478.54	15.27	294.78	95.68
428	RDR 02630		Maybridge	Maybridge Bio	solid-based (25μM)				0								0			2	2	636.564	50	11	9.77	652.77	24.06	432.59	135.99
429	RDR 03667		Maybridge	Maybridge Bio	solid-based (25μM)				0								0			3	2	425.804	40	8	4.4	496.12	54.02	316.19	95.75
430	RDR 03804		Maybridge	Maybridge Bio	solid-based (25μM)				0								0			3	2	425.804	40	8	4.4	494.82	54.02	315.99	95.75
431	RF 03487		Maybridge	Maybridge Bio	solid-based (25μM)				0								0			3	0	441.759	42	5	5.07	535.96	50.27	344.17	109.49
432	RH 01143		Maybridge	Maybridge Bio	solid-based (25μM)				0								0			3	1	326.37	37	3	4.04	423.86	64.36	270.82	88.11
433	RF 01765		Maybridge	Maybridge Bio	solid-based (25μM)				0								0			4	1	460.353	54	6	6.42	627.18	90.71	391.39	122.58
434	RF 04939		Maybridge	Maybridge Bio	solid-based (25μM)				0								0			3	1	379.161	35	6	4.15	439.59	51.22	282.09	84.33
435	RH 00102		Maybridge	Maybridge Bio	solid-based (25μM)				0								0			2	1	315.365	41	1	3.91	426.01	42.23	280.04	94.63
436	RH 01676		Maybridge	Maybridge Bio	solid-based (25μM)				0								0			2	1	431.497	45	6	5.26	531.02	30.71	345	125.71
437	RJC 00252		Maybridge	Maybridge Bio	solid-based (25μM)				0								0			2	1	308.346	40	5	4.56	445.18	29.46	280.38	88.02
438	RDR 03443		Maybridge	Maybridge Bio	solid-based (25μM)				0								0			1	2	422.388	44	8	5.27	522.36	41.13	328.5	98.23
439	RF 03928		Maybridge	Maybridge Bio	solid-based (25μM)				0								0			4	1	340.764	37	5	5.11	429.1	68.51	278.92	93.53
440	RJC 00245		Maybridge	Maybridge Bio	solid-based (25μM)				0								0			2	1	377.236	40	5	5.77	478.11	29.46	308.5	97.63
441	RJC 02711		Maybridge	Maybridge Bio	solid-based (25μM)				0								0			3	2	436.209	42	7	4.73	514.35	75.63	331.41	98.78
442	RF 05391		Maybridge	Maybridge Bio	solid-based (25μM)				0								0			5	0	248.152	22	3	1.53	284.63	123.91	176.34	77.48
443	RH 01669		Maybridge	Maybridge Bio	solid-based (25μM)				0								0			2	1	365.47	51	7	5.61	552.81	42.82	347.92	115.39
444	RDR 01792		Maybridge	Maybridge Bio	solid-based (25μM)				0								0			1	0	369.696	33	4	6.05	423.76	17.82	280.71	105.31
445	RDR 01818		Maybridge	Maybridge Bio	solid-based (25μM)				0								0			2	2	263.291	33	2	3.75	358.51	49.33	235.24	80.02
446	RDR 02549		Maybridge	Maybridge Bio	solid-based (25μM)				0								0			3	2	295.164	31	3	4.55	365.47	44.62	239.82	79.79
447	RDR 03295		Maybridge	Maybridge Bio	solid-based (25μM)				0								0			2	2	301.446	44	7	4.23	479.34	32.26	293.57	93.46
448	RDR 03520		Maybridge	Maybridge Bio	solid-based (25μM)				0								0			3	1	401.791	37	6	5.76	452.93	46.09	297.69	89.67
449	RDR 03950		Maybridge	Maybridge Bio	solid-based (25μM)				0								0			4	1	310.781	37	4	3.84	425.51	50.7	269.71	100.49
450	RDR 03984		Maybridge	Maybridge Bio	solid-based (25μM)				0								0			3	0	327.831	36	4	5.21	431.35	38.67	276.96	102.74
451	RF 00040		Maybridge	Maybridge Bio	solid-based (25μM)				0								0			2	1	383.312	49	4	5.46	567.38	55.13	341.76	102.95
452	RF 00797		Maybridge	Maybridge Bio	solid-based (25μM)				0								0			4	1	429.872	51	5	5.98	585.49	90.71	365.21	113.95
453	RF 01585		Maybridge	Maybridge Bio	solid-based (25μM)				0								0			2	4	426.553	54	7	5.04	615.64	100.72	379.1	119.66
454	RF 02458		Maybridge	Maybridge Bio	solid-based (25μM)				0								0			1	1	362.725	30	4	6.91	394.94	12.03	270.82	95.91
455	RF 02465		Maybridge	Maybridge Bio	solid-based (25μM)				0								0			2	1	346.659	30	4	6.02	389.14	29.1	261.23	87.92
456	RF 03281		Maybridge	Maybridge Bio	solid-based (25μM)				0								0			2	0	336.815	41	5	4.11	469.57	33.2	298.6	96.8
457	RF 03485		Maybridge	Maybridge Bio	solid-based (25μM)				0								0			2	0	351.27	43	5	4.66	504.69	33.2	310.91	94.64
458	RF 03973		Maybridge	Maybridge Bio	solid-based (25μM)				0								0			2	1	335.109	28	3	3.93	360.89	41.99	239.08	75.02
459	RF 04603		Maybridge	Maybridge Bio	solid-based (25μM)				0								0			2	0	445.977	24	4	3.44	332	52.6	221.26	75.94
460	RF 04999		Maybridge	Maybridge Bio	solid-based (25μM)				0								0			3	2	370.878	38	4	2.81	463.52	76.02	296.24	95.32
461	RF 05131		Maybridge	Maybridge Bio	solid-based (25μM)				0								0			3	2	281.137	28	2	4.28	333.56	44.62	222.7	75.02
462	RH 00127		Maybridge	Maybridge Bio	solid-based (25μM)				0								0			5	2	265.288	29	4	2.36	336.76	83.81	216.55	67.57
463	RH 00151		Maybridge	Maybridge Bio	solid-based (25μM)				0								0			3	0	332.422	40	3	5.53	456.75	43.08	289.89	122.17
464	RH 00463		Maybridge	Maybridge Bio	solid-based (25μM)				0								0			3	0	218.209	26	2	1.81	293.68	66.13	184.99	59.32
465	RH 00590		Maybridge	Maybridge Bio	solid-based (25μM)				0								0			3	1	351.465	46	5	4.78	511	39.94	316.03	104.55
466	RH 00646		Maybridge	Maybridge Bio	solid-based (25μM)				0								0			4	1	310.347	41	6	3.56	460.76	56.37	280.73	88.51
467	RH 00679		Maybridge	Maybridge Bio	solid-based (25μM)				0								0			2	1	311.333	37	1	3.71	391.7	42.23	266.76	93.45
468	RH 00801		Maybridge	Maybridge Bio	solid-based (25μM)				0								0			0	1	236.108	23	0	3.61	263.66	15.79	165.83	57.68
469	RH 01057		Maybridge	Maybridge Bio	solid-based (25μM)				0								0			3	0	300.422	41	3	3.29	446.11	43.07	276.78	91.1
470	RH 01393		Maybridge	Maybridge Bio	solid-based (25μM)				0								0			3	1	353.481	48	4	5.28	510.19	65.25	328.75	103.88
471	RH 01446		Maybridge	Maybridge Bio	solid-based (25μM)				0								0			4	1	368.254	43	7	5.01	504.14	51.05	313.86	96.49
472	RH 01505		Maybridge	Maybridge Bio	solid-based (25μM)				0								0			3	0	586.293	58	6	8.18	702.27	57.69	466.22	152.65
473	RH 01625		Maybridge	Maybridge Bio	solid-based (25μM)				0								0			2	0	345.434	49	3	4.37	525.13	29.54	327.35	104.63
474	RH 01646		Maybridge	Maybridge Bio	solid-based (25μM)				0								0			1	3	395.541	48	6	4.91	539.15	53.16	348.78	119.09
475	RH 01739		Maybridge	Maybridge Bio	solid-based (25μM)				0								0			3	0	351.465	46	5	4.59	516.59	39.94	316.22	114.78
476	RH 01796		Maybridge	Maybridge Bio	solid-based (25μM)				0								0			3	1	303.697	31	3	3.61	373.71	79.19	239.26	78
477	RH 01805		Maybridge	Maybridge Bio	solid-based (25μM)				0								0			3	1	345.348	41	4	4.66	465.02	79.19	295.97	98.34
478	RH 01818		Maybridge	Maybridge Bio	solid-based (25μM)				0								0			2	1	310.39	45	3	4.41	469.13	54.45	288.9	89.62
479	RH 02105		Maybridge	Maybridge Bio	solid-based (25μM)				0								0			3	1	390.907	40	4	5.14	496.84	59.06	316.1	103.58
480	RH 02128		Maybridge	Maybridge Bio	solid-based (25μM)				0								0			4	0	279.679	29	4	2.57	361.94	80.71	222.48	70.69
481	RJC 00145		Maybridge	Maybridge Bio	solid-based (25μM)				0								0			2	0	242.293	27	1	3.28	301.67	26.3	204.38	68.1
482	RJC 00155		Maybridge	Maybridge Bio	solid-based (25μM)				0								0			1	1	291.367	34	1	4.15	366.69	32.86	249.17	88.64
483	RJC 00331		Maybridge	Maybridge Bio	solid-based (25μM)				0								0			3	1	361.478	43	4	3.77	490.18	39.72	312.89	103.58
484	RJC 00417		Maybridge	Maybridge Bio	solid-based (25μM)				0								0			5	0	381.135	32	6	4.35	418.46	117.94	262.25	84.97
485	RJC 00588		Maybridge	Maybridge Bio	solid-based (25μM)				0								0			1	2	282.402	41	3	2.81	419.87	50.36	262.79	77.59
486	RJC 00807		Maybridge	Maybridge Bio	solid-based (25μM)				0								0			5	1	306.319	37	3	3.37	400.56	77.62	265.64	89.86
487	RJC 00994		Maybridge	Maybridge Bio	solid-based (25μM)				0								0			4	0	260.242	31	4	1.7	339.63	61.83	221.93	70.16
488	RJC 01442		Maybridge	Maybridge Bio	solid-based (25μM)				0								0			4	2	368.428	48	6	3.5	510.77	58.2	333.53	112.21
489	RJC 01539		Maybridge	Maybridge Bio	solid-based (25μM)				0								0			3	2	356.701	36	7	3.01	441.68	67.43	271.54	74.71
490	RJC 01781		Maybridge	Maybridge Bio	solid-based (25μM)				0								0			6	0	327.248	33	4	3.14	404.69	130.3	253.14	83.33
491	RJC 01829		Maybridge	Maybridge Bio	solid-based (25μM)				0								0			4	2	435.302	46	4	4.76	508.58	58.2	354.72	125.88
492	RJC 02988		Maybridge	Maybridge Bio	solid-based (25μM)				0								0			5	0	314.332	41	6	2.81	417.42	77.51	281.66	89.04
493	RJC 03048		Maybridge	Maybridge Bio	solid-based (25μM)				0								0			2	1	360.28	43	3	4.96	485.72	22.27	306.57	101.85
494	RJC 03423		Maybridge	Maybridge Bio	solid-based (25μM)				0								0			3	1	370.227	41	5	3.08	461.45	64.63	304.58	94.45
495	RJC 03612		Maybridge	Maybridge Bio	solid-based (25μM)				0								0			2	1	375.478	54	3	5.35	571.24	23.47	359.05	111.41
496	RJC 03734		Maybridge	Maybridge Bio	solid-based (25μM)				0								0			0	1	233.308	33	2	4.93	346.33	15.79	222.83	77.64
497	RJC 04020		Maybridge	Maybridge Bio	solid-based (25μM)				0								0			3	1	487.205	42	5	6.97	504.63	58.89	329.98	109.07
498	RJC 04043		Maybridge	Maybridge Bio	solid-based (25μM)				0								0			3	1	384.47	53	3	5.33	557.79	55.56	353.68	115.99
499	RJC 04107		Maybridge	Maybridge Bio	solid-based (25μM)				0								0			3	0	322.401	46	3	3.77	498.57	41.9	305.01	95.25
500	RJF 00096		Maybridge	Maybridge Bio	solid-based (25μM)				0								0			4	1	346.211	36	3	5.3	431.46	58.9	280.97	101.84
501	RJF 00101		Maybridge	Maybridge Bio	solid-based (25μM)				0								0			6	2	512.729	60	15	5.85	706.08	60.98	444.1	147.11
502	RJF 00177		Maybridge	Maybridge Bio	solid-based (25μM)				0								0			3	0	352.238	33	3	3.72	405.98	45.56	271.01	91.25
503	RJF 00373		Maybridge	Maybridge Bio	solid-based (25μM)				0								0			0	2	317.257	28	3	4.84	356.35	24.06	240.72	83.6
504	RJF 00692		Maybridge	Maybridge Bio	solid-based (25μM)				0								0			1	2	496.375	50	4	7.97	590.88	27.3	387.18	131.98
505	S 10770		Maybridge	Maybridge Bio	solid-based (25μM)				0								0			0	2	346.897	37	4	5.48	432.04	24.06	287.29	100
506	S 11729		Maybridge	Maybridge Bio	solid-based (25μM)				0								0			1	0	391.331	37	4	4.94	446.51	20.31	289.25	86.09
507	S 15517		Maybridge	Maybridge Bio	solid-based (25μM)				0								0			1	0	395.44	44	2	6.86	487.55	12.36	323.49	109.67
508	S 02850		Maybridge	Maybridge Bio	solid-based (25μM)				0								0			1	2	298.403	39	3	4.86	432.68	41.13	274.8	92.02
509	SEW 01917		Maybridge	Maybridge Bio	solid-based (25μM)				0								0			2	1	373.876	36	3	5.96	433.61	38.33	292.71	99.68
510	SEW 03236		Maybridge	Maybridge Bio	solid-based (25μM)				0								0			0	2	446.432	41	5	7.32	498.72	24.06	330.31	108.02
511	SEW 01145		Maybridge	Maybridge Bio	solid-based (25μM)				0								0			0	1	385.374	41	3	6.48	482.92	15.27	315.63	105.46
512	SEW 00578		Maybridge	Maybridge Bio	solid-based (25μM)				0								0			4	1	413.717	37	2	4.52	455.89	58.53	294.1	97.02
513	RJF 00962		Maybridge	Maybridge Bio	solid-based (25μM)				0								0			3	3	301.364	36	4	3.45	400.13	65.88	261.23	89.13
514	RJF 01592		Maybridge	Maybridge Bio	solid-based (25μM)				0								0			4	0	340.825	39	5	4.12	453.14	66.81	284.29	85.99
515	RJF 01611		Maybridge	Maybridge Bio	solid-based (25μM)				0								0			5	0	369.777	36	6	3.24	464.41	106.26	287.82	88.75
516	RJF 01673		Maybridge	Maybridge Bio	solid-based (25μM)				0								0			4	1	255.315	36	5	4.25	387.02	58.9	242.66	86.01
517	RJF 01707		Maybridge	Maybridge Bio	solid-based (25μM)				0								0			3	2	451.323	45	5	4.41	556.28	84.5	355.31	113.6
518	RJF 01809		Maybridge	Maybridge Bio	solid-based (25μM)				0								0			4	1	269.342	39	5	4.35	423	58.9	255.34	88.71
519	RJF 01910		Maybridge	Maybridge Bio	solid-based (25μM)				0								0			2	1	284.282	34	2	3.9	374.56	46.53	244.14	77.08
520	S 00827		Maybridge	Maybridge Bio	solid-based (25μM)				0								0			3	1	356.013	25	2	4.46	316.71	45.48	215.53	76.77
521	S 00988		Maybridge	Maybridge Bio	solid-based (25μM)				0								0			2	2	335.188	20	2	3.98	261.45	36.42	189.44	74.14
522	S 02187		Maybridge	Maybridge Bio	solid-based (25μM)				0								0			3	0	338.745	35	2	4.56	411.97	64.69	270.24	92.27
523	S 02337		Maybridge	Maybridge Bio	solid-based (25μM)				0								0			4	1	393.499	51	8	4.5	568.52	61.55	358.72	115.43
524	S 02347		Maybridge	Maybridge Bio	solid-based (25μM)				0								0			3	0	375.483	48	4	5.52	530.76	30.82	338.93	113.41
525	S 02357		Maybridge	Maybridge Bio	solid-based (25μM)				0								0			1	0	384.322	40	2	7.04	463.4	12.36	315.09	110.1
526	S 02362		Maybridge	Maybridge Bio	solid-based (25μM)				0								0			3	0	360.429	42	3	5.78	475.07	58.18	309.9	107.81
527	S 02991		Maybridge	Maybridge Bio	solid-based (25μM)				0								0			1	1	322.305	31	2	4.4	365.53	32.34	245.47	82.42
528	S 03341		Maybridge	Maybridge Bio	solid-based (25μM)				0								0			5	0	263.246	32	4	0.77	359.99	65.07	225.34	67.42
529	S 03463		Maybridge	Maybridge Bio	solid-based (25μM)				0								0			2	0	298.381	41	5	5.72	438.32	24.72	284.85	96.57
530	S 03549		Maybridge	Maybridge Bio	solid-based (25μM)				0								0			5	2	196.203	26	3	0.58	288.3	77.07	175.8	52.01
531	S 03773		Maybridge	Maybridge Bio	solid-based (25μM)				0								0			3	2	350.82	38	4	3.9	452.43	59.59	289.98	95.56
532	S 03882		Maybridge	Maybridge Bio	solid-based (25μM)				0								0			2	1	274.767	32	3	2.5	380.37	33.73	234.96	75.11
533	S 04283		Maybridge	Maybridge Bio	solid-based (25μM)				0								0			4	0	237.252	32	5	2.24	366.35	64.28	217.13	65.54
534	S 04361		Maybridge	Maybridge Bio	solid-based (25μM)				0								0			4	1	292.378	42	0	1.79	410.17	97.39	280.1	86.04
535	S 04527		Maybridge	Maybridge Bio	solid-based (25μM)				0								0			1	3	312.218	30	3	5.08	362.53	36.09	244.09	86.88
536	S 04718		Maybridge	Maybridge Bio	solid-based (25μM)				0								0			3	2	401.243	41	5	5.37	485.34	70.92	321.63	106.07
537	S 04720		Maybridge	Maybridge Bio	solid-based (25μM)				0								0			3	2	411.249	41	5	4.93	473.99	70.92	311.95	104.08
538	S 04777		Maybridge	Maybridge Bio	solid-based (25μM)				0								0			3	1	271.099	25	2	3.91	313.17	58.62	204.79	69.88
539	S 04914		Maybridge	Maybridge Bio	solid-based (25μM)				0								0			0	2	410.544	28	2	6.59	376.36	24.06	264.99	96.08
540	S 07044		Maybridge	Maybridge Bio	solid-based (25μM)				0								0			2	0	325.213	30	2	3.17	371.06	33.2	249.2	81.59
541	S 07358		Maybridge	Maybridge Bio	solid-based (25μM)				0								0			3	1	364.87	36	6	5.43	442.67	51.22	289.66	94.94
542	S 08525		Maybridge	Maybridge Bio	solid-based (25μM)				0								0			2	2	348.243	34	4	4.64	402.43	55.12	258.09	78.24
543	S 08581		Maybridge	Maybridge Bio	solid-based (25μM)				0								0			2	0	380.288	39	3	4.59	464.79	37.38	307.52	98.57
544	S 09920		Maybridge	Maybridge Bio	solid-based (25μM)				0								0			2	0	239.63	23	1	2.39	274.03	37.38	182.22	57.4
545	S 10991		Maybridge	Maybridge Bio	solid-based (25μM)				0								0			2	0	155.174	15	2	1.91	188.48	45.82	122.82	39.15
546	S 11074		Maybridge	Maybridge Bio	solid-based (25μM)				0								0			2	2	194.257	23	2	0.68	255.85	63.3	168.11	55.52
547	S 11082		Maybridge	Maybridge Bio	solid-based (25μM)				0								0			4	0	207.183	24	2	1.82	277.63	64.28	171.33	53.63
548	S 11468		Maybridge	Maybridge Bio	solid-based (25μM)				0								0			2	0	167.137	18	2	2.27	215.73	45.82	136.18	42.26
549	S 11644		Maybridge	Maybridge Bio	solid-based (25μM)				0								0			2	0	304.795	33	2	3.13	382.62	33.2	252.55	81.28
550	S 11645		Maybridge	Maybridge Bio	solid-based (25μM)				0								0			2	0	306.33	33	2	2.82	380.97	33.2	248.04	76.91
551	S 12164		Maybridge	Maybridge Bio	solid-based (25μM)				0								0			6	1	334.327	42	5	0.37	458.1	121.69	289.63	94.94
552	S 12785		Maybridge	Maybridge Bio	solid-based (25μM)				0								0			4	0	310.352	38	3	4.5	427.95	51.56	276.38	105
553	S 13087		Maybridge	Maybridge Bio	solid-based (25μM)				0								0			3	0	271.192	27	3	3.07	314.26	46.61	204.77	55.45
554	S 13216		Maybridge	Maybridge Bio	solid-based (25μM)				0								0			5	3	525.799	53	9	4.24	627.48	105.09	393.65	100.88
555	S 13644		Maybridge	Maybridge Bio	solid-based (25μM)				0								0			5	3	552.26	53	9	4.26	627.13	105.09	392.93	103.48
556	S 13711		Maybridge	Maybridge Bio	solid-based (25μM)				0								0			1	0	272.701	29	1	4.64	329.5	17.07	221.99	74.89
557	S 14382		Maybridge	Maybridge Bio	solid-based (25μM)				0								0			2	0	304.263	33	2	4.24	371.97	26.3	244.8	77.18
558	S 14676		Maybridge	Maybridge Bio	solid-based (25μM)				0								0			3	0	374.52	47	6	4.42	534.75	24.94	334.99	108.32
559	S 14817		Maybridge	Maybridge Bio	solid-based (25μM)				0								0			3	0	205.21	26	5	2.7	288.26	55.05	183.86	57.67
560	S 14963		Maybridge	Maybridge Bio	solid-based (25μM)				0								0			3	1	206.198	25	3	1.37	284.92	74.92	178.83	56.91
561	S 15169		Maybridge	Maybridge Bio	solid-based (25μM)				0								0			2	0	235.28	31	1	3.35	329.12	29.96	216.66	71.87
562	S 15318		Maybridge	Maybridge Bio	solid-based (25μM)				0								0			5	1	355.454	46	5	3.67	507.03	57.42	319.02	104.33
563	SEW 00547		Maybridge	Maybridge Bio	solid-based (25μM)				0								0			2	1	381.718	35	2	5.79	415.07	24.39	276.73	96.04
564	SEW 00747		Maybridge	Maybridge Bio	solid-based (25μM)				0								0			4	2	384.28	39	7	4.73	471.09	76.71	306.2	99.31
565	SEW 00834		Maybridge	Maybridge Bio	solid-based (25μM)				0								0			3	2	329.735	30	4	3.46	381.39	86.95	244.84	77.72
566	SEW 01049		Maybridge	Maybridge Bio	solid-based (25μM)				0								0			1	2	227.714	24	2	2.78	280.39	50.41	186.56	64.08
567	SEW 01165		Maybridge	Maybridge Bio	solid-based (25μM)				0								0			4	0	352.816	31	4	4.42	406.61	69.15	264.88	84.81
568	SEW 01297		Maybridge	Maybridge Bio	solid-based (25μM)				0								0			3	0	307.798	34	2	4.75	400.4	45.56	252.67	78.54
569	SEW 01395		Maybridge	Maybridge Bio	solid-based (25μM)				0								0			4	2	424.321	38	5	3.3	447.12	73.8	300.82	89.92
570	SEW 01771		Maybridge	Maybridge Bio	solid-based (25μM)				0								0			1	1	331.376	33	6	4.47	404.42	29.1	259.48	80.17
571	SEW 01818		Maybridge	Maybridge Bio	solid-based (25μM)				0								0			2	0	253.748	28	1	2.64	323.15	20.31	212.13	70.3
572	SEW 02447		Maybridge	Maybridge Bio	solid-based (25μM)				0								0			1	1	358.357	43	2	4.58	476.49	36.1	299.33	93.98
573	SEW 02506		Maybridge	Maybridge Bio	solid-based (25μM)				0								0			6	2	491.413	50	7	2.96	604	124.1	374.74	117.46
574	SEW 02609		Maybridge	Maybridge Bio	solid-based (25μM)				0								0			1	0	354.681	31	2	5.66	380.26	12.36	267.58	95.88
575	SEW 02632		Maybridge	Maybridge Bio	solid-based (25μM)				0								0			2	0	324.872	28	4	4.99	365.15	25.78	247.04	95.3
576	SEW 02680		Maybridge	Maybridge Bio	solid-based (25μM)				0								0			5	3	422.441	55	4	5.94	607.12	74.08	369.65	110.46
577	SEW 02817		Maybridge	Maybridge Bio	solid-based (25μM)				0								0			2	1	348.342	35	4	5.01	416.99	41.99	272.67	87.53
578	SEW 02955		Maybridge	Maybridge Bio	solid-based (25μM)				0								0			2	1	379.439	46	7	6.56	524.33	40.92	329.85	110.67
579	SEW 02957		Maybridge	Maybridge Bio	solid-based (25μM)				0								0			5	2	441.735	47	8	3.93	540.7	63.08	355.76	112.4
580	SEW 02973		Maybridge	Maybridge Bio	solid-based (25μM)				0								0			4	0	324.807	40	4	4.87	461.4	41.91	287.9	104.36
581	SEW 03124		Maybridge	Maybridge Bio	solid-based (25μM)				0								0			2	2	356.31	41	7	4.56	485.18	32.26	305.46	96.57
582	SEW 03231		Maybridge	Maybridge Bio	solid-based (25μM)				0								0			2	1	547.228	34	4	6.55	481.61	46.17	321.67	101.56
583	SEW 03247		Maybridge	Maybridge Bio	solid-based (25μM)				0								0			3	1	402.411	39	4	3.59	488.19	72.2	304.23	92.07
584	SEW 03591		Maybridge	Maybridge Bio	solid-based (25μM)				0								0			2	1	479.131	30	4	5.06	429.14	46.17	277.72	84.37
585	SEW 04461		Maybridge	Maybridge Bio	solid-based (25μM)				0								0			5	1	336.193	29	6	4.26	365.28	81.2	238.32	67.37
586	SEW 05894		Maybridge	Maybridge Bio	solid-based (25μM)				0								0			1	1	327.365	38	4	5.53	444.4	29.1	274.49	82.91
587	SP 01057		Maybridge	Maybridge Bio	solid-based (25μM)				0								0			3	0	449.853	50	4	4.78	580.92	49.58	363.19	113.09
588	SPB 00506		Maybridge	Maybridge Bio	solid-based (25μM)				0								0			4	1	435.208	34	5	6.51	457.7	87.39	299.72	109.56
589	SEW 06562		Maybridge	Maybridge Bio	solid-based (25μM)				0								0			1	1	373.82	39	7	4.94	470.63	29.1	298.98	92.6
590	SEW 03887		Maybridge	Maybridge Bio	solid-based (25μM)				0								0			3	0	279.269	28	5	2.67	342.49	85.26	219.32	68.37
591	SEW 04022		Maybridge	Maybridge Bio	solid-based (25μM)				0								0			6	2	376.45	55	8	4.21	603.87	129.36	358.05	102.85
592	SEW 04397		Maybridge	Maybridge Bio	solid-based (25μM)				0								0			4	1	491.603	32	4	4.4	457.19	64.63	294.14	91.29
593	SEW 04401		Maybridge	Maybridge Bio	solid-based (25μM)				0								0			1	2	408.416	49	6	5.54	542.76	44.89	346.84	111.03
594	SEW 04443		Maybridge	Maybridge Bio	solid-based (25μM)				0								0			1	0	248.276	31	2	3.89	325.43	26.3	221.61	76.23
595	SEW 04667		Maybridge	Maybridge Bio	solid-based (25μM)				0								0			1	1	323.697	31	2	4.75	361.36	29.1	243.04	80.51
596	SEW 05143		Maybridge	Maybridge Bio	solid-based (25μM)				0								0			0	2	433.199	34	4	6.97	441.08	24.06	296.46	95.6
597	SEW 05288		Maybridge	Maybridge Bio	solid-based (25μM)				0								0			1	0	284.348	33	1	4.7	366.9	17.07	244.3	82.81
598	SEW 05290		Maybridge	Maybridge Bio	solid-based (25μM)				0								0			3	1	417.356	45	3	3.89	507.11	56.41	324.39	100.64
599	SEW 05298		Maybridge	Maybridge Bio	solid-based (25μM)				0								0			2	0	300.347	34	2	4.03	382.5	26.3	253.47	84.24
600	SEW 05335		Maybridge	Maybridge Bio	solid-based (25μM)				0								0			5	1	225.158	23	3	1.09	291.4	120.74	175.55	55.57
601	SEW 05540		Maybridge	Maybridge Bio	solid-based (25μM)				0								0			2	1	314.337	38	3	4.14	411.52	51.22	273.15	94.13
602	SEW 05596		Maybridge	Maybridge Bio	solid-based (25μM)				0								0			7	0	404.417	39	5	3.79	508.46	126.99	313.88	98.92
603	SEW 05604		Maybridge	Maybridge Bio	solid-based (25μM)				0								0			3	0	380.523	60	6	5.06	640.74	32.78	382.51	115.36
604	SEW 05885		Maybridge	Maybridge Bio	solid-based (25μM)				0								0			2	1	310.436	35	4	5.49	406.06	38.91	267.7	94.6
605	SEW 05914		Maybridge	Maybridge Bio	solid-based (25μM)				0								0			2	2	410.334	39	6	6.16	477.16	42.52	303.59	89.55
606	SEW 05917		Maybridge	Maybridge Bio	solid-based (25μM)				0								0			3	1	572.335	47	6	9.43	579.33	45.48	394.29	142.45
607	SEW 05918		Maybridge	Maybridge Bio	solid-based (25μM)				0								0			3	1	483.433	47	6	9.1	571.52	45.48	385.82	136.82
608	SEW 05919		Maybridge	Maybridge Bio	solid-based (25μM)				0								0			4	1	523.465	51	7	8.5	607.36	54.71	402.15	141.29
609	SEW 05920		Maybridge	Maybridge Bio	solid-based (25μM)				0								0			4	2	507.648	55	6	7.34	656.94	88.16	422.41	141.79
610	SEW 05965		Maybridge	Maybridge Bio	solid-based (25μM)				0								0			5	1	323.316	39	3	2.62	433.28	58.28	268.35	84.02
611	SEW 06158		Maybridge	Maybridge Bio	solid-based (25μM)				0								0			2	0	365.303	40	3	5.36	459.09	57.53	291.05	96.98
612	SEW 06266		Maybridge	Maybridge Bio	solid-based (25μM)				0								0			3	0	369.769	40	3	3.87	469.49	36.44	294.52	90.41
613	SEW 06339		Maybridge	Maybridge Bio	solid-based (25μM)				0								0			3	0	381.303	41	4	6.16	475.52	66.76	300.27	94.08
614	SEW 06408		Maybridge	Maybridge Bio	solid-based (25μM)				0								0			3	1	385.46	41	4	2.88	494.01	77.13	310.54	110.19
615	SEW 06561		Maybridge	Maybridge Bio	solid-based (25μM)				0								0			1	1	314.38	42	2	4.35	446.76	34.03	285.63	109.78
616	SEW 06581		Maybridge	Maybridge Bio	solid-based (25μM)				0								0			5	1	298.32	31	4	3.51	374.37	83.63	240.89	79.16
617	SJC 00125		Maybridge	Maybridge Bio	solid-based (25μM)				0								0			3	1	413.103	32	3	4.43	444	63.24	292.25	92.51
618	SJC 00128		Maybridge	Maybridge Bio	solid-based (25μM)				0								0			3	1	342.604	31	3	4.91	388.86	49.66	261.42	88.19
619	SJC 00146		Maybridge	Maybridge Bio	solid-based (25μM)				0								0			3	1	431.506	31	3	5.24	396.81	49.66	269.94	93.82
620	SJC 00180		Maybridge	Maybridge Bio	solid-based (25μM)				0								0			5	0	514.806	50	7	7.07	634.12	74.19	401.35	128.65
621	SJC 00207		Maybridge	Maybridge Bio	solid-based (25μM)				0								0			7	0	554.804	58	10	6.53	710.8	84.81	445.96	139.92
622	SJC 00209		Maybridge	Maybridge Bio	solid-based (25μM)				0								0			5	0	528.305	53	9	7.12	648.76	66.35	411.7	128.16
623	SJC 00210		Maybridge	Maybridge Bio	solid-based (25μM)				0								0			7	0	505.304	52	9	6.18	640.01	112.17	402.8	129.51
624	SJC 00213		Maybridge	Maybridge Bio	solid-based (25μM)				0								0			8	0	530.314	53	9	6.04	656.87	135.96	419.44	135.24
625	SJC 00393		Maybridge	Maybridge Bio	solid-based (25μM)				0								0			2	3	251.348	34	3	2.64	373.42	56.65	232.89	74.92
626	SP 00221		Maybridge	Maybridge Bio	solid-based (25μM)				0								0			2	2	323.389	45	4	4.34	496.25	70.92	299.53	96.81
627	SP 00413		Maybridge	Maybridge Bio	solid-based (25μM)				0								0			1	0	344.45	50	3	3.89	535.21	25.24	329.88	116.99
628	SP 00988		Maybridge	Maybridge Bio	solid-based (25μM)				0								0			4	1	492.35	48	5	5.86	597.34	73.22	379.8	121.56
629	SP 00994		Maybridge	Maybridge Bio	solid-based (25μM)				0								0			2	1	421.275	43	3	5.09	496.28	56.98	304.3	102.71
630	SP 01006		Maybridge	Maybridge Bio	solid-based (25μM)				0								0			3	1	525.358	41	4	5.52	522.78	63.99	341.79	115.74
631	SP 01086		Maybridge	Maybridge Bio	solid-based (25μM)				0								0			2	1	275.369	36	3	3.69	417.2	65.61	250.02	78.45
632	SP 01104		Maybridge	Maybridge Bio	solid-based (25μM)				0								0			4	1	346.339	40	3	3.13	451.64	92.21	289.39	109.42
633	SP 01325		Maybridge	Maybridge Bio	solid-based (25μM)				0								0			3	0	318.329	38	3	2.36	428.98	65.85	270.61	90.6
634	SP 01345		Maybridge	Maybridge Bio	solid-based (25μM)				0								0			3	2	288.309	39	2	3.41	390.64	44.62	244.58	77.54
635	SP 01461		Maybridge	Maybridge Bio	solid-based (25μM)				0								0			3	2	322.37	33	2	2.53	352.17	44.62	242.93	86.82
636	SPB 00192		Maybridge	Maybridge Bio	solid-based (25μM)				0								0			3	2	431.1	37	3	5.94	472.58	67.16	315.55	105.39
637	SPB 00258		Maybridge	Maybridge Bio	solid-based (25μM)				0								0			1	3	361.889	44	4	5.18	503.45	53.16	318.5	104.6
638	SPB 00265		Maybridge	Maybridge Bio	solid-based (25μM)				0								0			3	0	399.937	49	6	5.61	570.72	47.78	352.96	134.81
639	SPB 00414		Maybridge	Maybridge Bio	solid-based (25μM)				0								0			2	1	405.129	32	4	6.27	428.97	41.57	289.79	110.44
640	SPB 00429		Maybridge	Maybridge Bio	solid-based (25μM)				0								0			2	1	327.249	28	4	3.99	357.52	41.57	227.07	78.51
641	SPB 00432		Maybridge	Maybridge Bio	solid-based (25μM)				0								0			2	1	455.78	38	6	6.35	486.19	41.57	316.55	108.19
642	SPB 00525		Maybridge	Maybridge Bio	solid-based (25μM)				0								0			4	2	316.097	27	4	3.22	353.77	100.09	227.59	73.4
643	SPB 00526		Maybridge	Maybridge Bio	solid-based (25μM)				0								0			2	2	407.034	28	3	5.06	367.65	41.13	248.02	87.79
644	SPB 00828		Maybridge	Maybridge Bio	solid-based (25μM)				0								0			3	1	338.788	39	5	4.66	443.45	64.68	288.15	94.21
645	SPB 00849		Maybridge	Maybridge Bio	solid-based (25μM)				0								0			1	0	308.439	31	4	4.61	373.1	26.3	249.42	82.63
646	SPB 00970		Maybridge	Maybridge Bio	solid-based (25μM)				0								0			5	2	377.438	40	5	3.4	462.65	113.66	303.67	100.53
647	SPB 01018		Maybridge	Maybridge Bio	solid-based (25μM)				0								0			3	0	387.43	39	5	4.78	469.25	85.26	305.6	101.16
648	SPB 01044		Maybridge	Maybridge Bio	solid-based (25μM)				0								0			3	1	303.422	42	8	4.02	470.33	58.64	284.11	99.79
649	SPB 01291		Maybridge	Maybridge Bio	solid-based (25μM)				0								0			3	2	270.371	31	4	1.26	353.12	64.35	227.8	72.8
650	SPB 01674		Maybridge	Maybridge Bio	solid-based (25μM)				0								0			3	1	388.792	37	7	4.71	454.9	64.68	295.35	91.42
651	SPB 01895		Maybridge	Maybridge Bio	solid-based (25μM)				0								0			5	0	453.187	40	8	5.44	527.18	140.31	332.32	104.84
652	SPB 02109		Maybridge	Maybridge Bio	solid-based (25μM)				0								0			2	1	383.315	35	5	4.9	441.42	41.99	294.37	95.14
653	SPB 02129		Maybridge	Maybridge Bio	solid-based (25μM)				0								0			4	2	512.17	41	3	5.07	551.24	93.09	359.4	114.33
654	SPB 02138		Maybridge	Maybridge Bio	solid-based (25μM)				0								0			3	2	397.395	36	5	3.81	443.82	71.09	294.8	101.47
655	SPB 02669		Maybridge	Maybridge Bio	solid-based (25μM)				0								0			6	0	351.407	36	5	2.3	449.98	107.24	274.71	110.67
656	SPB 02720		Maybridge	Maybridge Bio	solid-based (25μM)				0								0			3	0	368.234	34	5	4.4	427.94	46.61	280.97	90.76
657	SPB 02722		Maybridge	Maybridge Bio	solid-based (25μM)				0								0			3	0	367.342	37	6	4.07	445.83	46.61	284.88	87.13
658	SPB 03081		Maybridge	Maybridge Bio	solid-based (25μM)				0								0			2	0	325.224	31	4	3.71	380.62	34.89	239.26	90.05
659	SPB 03084		Maybridge	Maybridge Bio	solid-based (25μM)				0								0			4	1	301.34	41	5	3.38	457.21	90.71	275.98	83.79
660	SPB 03086		Maybridge	Maybridge Bio	solid-based (25μM)				0								0			6	1	280.194	28	5	0.93	343.65	149.67	211.24	64.09
661	SPB 03384		Maybridge	Maybridge Bio	solid-based (25μM)				0								0			5	0	361.296	34	6	3.96	434.58	89.94	268.31	88.07
662	SPB 06999		Maybridge	Maybridge Bio	solid-based (25μM)				0								0			2	2	264.731	26	2	3.2	309.14	52.95	210.42	79.54
663	SPB 03788		Maybridge	Maybridge Bio	solid-based (25μM)				0								0			5	1	330.769	38	5	4.94	442.85	91.28	280.67	88.74
664	SPB 08046		Maybridge	Maybridge Bio	solid-based (25μM)				0								0			3	0	425.906	46	7	5.36	543.66	39.94	350.15	127.21
665	SPB 07912		Maybridge	Maybridge Bio	solid-based (25μM)				0								0			2	1	248.106	26	3	3.81	322.37	38.33	200.67	61.32
666	SPB 03738		Maybridge	Maybridge Bio	solid-based (25μM)				0								0			2	2	276.38	30	3	2.58	343.36	63.3	230.22	87.99
667	SPB 03907		Maybridge	Maybridge Bio	solid-based (25μM)				0								0			3	0	364.342	36	5	4.96	439.27	55.99	282.5	89.79
668	SPB 03918		Maybridge	Maybridge Bio	solid-based (25μM)				0								0			5	2	404.795	38	7	3.94	464.78	89.6	302.8	94.03
669	SPB 03922		Maybridge	Maybridge Bio	solid-based (25μM)				0								0			4	1	369.361	39	7	3.99	462.67	77.57	294.08	89.81
670	SPB 03924		Maybridge	Maybridge Bio	solid-based (25μM)				0								0			5	1	360.312	35	7	2.23	427.67	103.6	270.69	80.99
671	SPB 04439		Maybridge	Maybridge Bio	solid-based (25μM)				0								0			4	1	340.32	34	6	5.78	407.25	58.53	264.5	81.83
672	SPB 05266		Maybridge	Maybridge Bio	solid-based (25μM)				0								0			4	0	347.156	31	3	3.39	382.16	91.7	264.81	86.97
673	SPB 05487		Maybridge	Maybridge Bio	solid-based (25μM)				0								0			5	1	245.234	29	4	2.95	336.77	85.2	210.49	74.67
674	SPB 05564		Maybridge	Maybridge Bio	solid-based (25μM)				0								0			3	0	379.328	30	4	6.08	393.62	47.26	259.25	101.58
675	SPB 05679		Maybridge	Maybridge Bio	solid-based (25μM)				0								0			4	1	289.641	26	2	1.91	311.59	54.35	210.05	63.88
676	SPB 05804		Maybridge	Maybridge Bio	solid-based (25μM)				0								0			2	3	409.214	34	4	4.29	433.52	66.05	291.72	94.18
677	SPB 06061		Maybridge	Maybridge Bio	solid-based (25μM)				0								0			3	0	300.332	33	4	3.12	392.84	69.13	248.45	81.57
678	SPB 06907		Maybridge	Maybridge Bio	solid-based (25μM)				0								0			3	1	445.77	37	4	5.24	496.05	59.06	327.24	107.83
679	SPB 06942		Maybridge	Maybridge Bio	solid-based (25μM)				0								0			3	3	380.796	31	4	4.24	392.36	66.05	268.26	86.88
680	SPB 06982		Maybridge	Maybridge Bio	solid-based (25μM)				0								0			3	1	235.329	24	3	2.62	278.04	37.28	192.9	75.14
681	SPB 06987		Maybridge	Maybridge Bio	solid-based (25μM)				0								0			4	2	330.428	36	5	3.1	409.07	66.38	272.94	102.02
682	SPB 06992		Maybridge	Maybridge Bio	solid-based (25μM)				0								0			3	1	248.756	23	2	2.75	284.02	42.21	186.18	83.38
683	SPB 07111		Maybridge	Maybridge Bio	solid-based (25μM)				0								0			6	2	447.271	46	7	4.27	547.02	108.06	355.03	113.52
684	SPB 07119		Maybridge	Maybridge Bio	solid-based (25μM)				0								0			2	2	355.242	34	4	3	411.07	72.53	276.12	91.74
685	SPB 07213		Maybridge	Maybridge Bio	solid-based (25μM)				0								0			5	0	436.475	33	7	5.88	457.25	84.49	302.63	97.58
686	SPB 07246		Maybridge	Maybridge Bio	solid-based (25μM)				0								0			6	2	476.6	48	7	6.18	574.43	108.92	378.99	156.91
687	SPB 07320		Maybridge	Maybridge Bio	solid-based (25μM)				0								0			4	1	363.743	32	5	3.87	400.98	77.57	263.61	78.74
688	SPB 07373		Maybridge	Maybridge Bio	solid-based (25μM)				0								0			4	1	358.842	39	3	4.58	453.8	43.38	293.61	94.77
689	SPB 07384		Maybridge	Maybridge Bio	solid-based (25μM)				0								0			2	1	318.775	32	3	4.12	376.32	46.53	254.91	85
690	SPB 07427		Maybridge	Maybridge Bio	solid-based (25μM)				0								0			5	0	405.314	30	6	4.7	409.1	84.49	266.42	90.87
691	SPB 07504		Maybridge	Maybridge Bio	solid-based (25μM)				0								0			2	1	291.776	38	3	3.74	435.92	46.92	262.18	93.88
692	SPB 07592		Maybridge	Maybridge Bio	solid-based (25μM)				0								0			6	1	315.372	33	6	3.51	406.85	109.65	250.61	77.25
693	SPB 07708		Maybridge	Maybridge Bio	solid-based (25μM)				0								0			3	0	265.351	28	4	3.25	338.74	47.03	220.55	68.68
694	TG 00130		Maybridge	Maybridge Bio	solid-based (25μM)				0								0			5	4	358.782	40	5	3.29	461.04	103.96	292.02	97.92
695	TL 00165		Maybridge	Maybridge Bio	solid-based (25μM)				0								0			2	0	178.299	15	1	2.12	199.53	15.6	136.59	48.81
696	XAX 00021		Maybridge	Maybridge Bio	solid-based (25μM)				0								0			5	2	252.657	26	4	2	309.79	100.5	202.38	63.59
697	XAX 00022		Maybridge	Maybridge Bio	solid-based (25μM)				0								0			4	2	244.292	34	4	3.1	373.71	91.27	230.67	70.99
698	XAX 00043		Maybridge	Maybridge Bio	solid-based (25μM)				0								0			3	1	392.923	42	3	6.11	517.18	59.06	322.3	102.28
699	AW 00227		Maybridge	Maybridge Cyto	solid-based (25μM)				0								0			1	2	456.841	43	6	7.69	523.21	42.52	344.26	108.38
700	AW 00294		Maybridge	Maybridge Cyto	solid-based (25μM)				0								0			2	1	449.321	45	3	5.48	536.95	31.4	347.45	112.54
701	BTB 02045		Maybridge	Maybridge Cyto	solid-based (25μM)				0								0			2	0	280.752	33	1	4.22	350.31	15.6	238.06	83.59
702	BTB 06669		Maybridge	Maybridge Cyto	solid-based (25μM)				0								0			3	1	279.26	32	3	4.94	368.85	50.74	230.04	76.09
703	BTB 05678		Maybridge	Maybridge Cyto	solid-based (25μM)				0								0			4	0	421.726	40	4	5.12	519.28	58.97	324.56	103.25
704	BTB 04176		Maybridge	Maybridge Cyto	solid-based (25μM)				0								0			1	1	378.676	33	5	5.4	428.72	29.1	282.99	92.69
705	BTB 02708		Maybridge	Maybridge Cyto	solid-based (25μM)				0								0			1	1	385.664	32	4	5.57	408.71	29.1	266.04	78.56
706	AW 01237		Maybridge	Maybridge Cyto	solid-based (25μM)				0								0			5	0	462.803	52	4	5.9	609.44	45.15	385.65	134.88
707	BTB 03156		Maybridge	Maybridge Cyto	solid-based (25μM)				0								0			6	0	356.738	32	4	3.93	431.84	125.78	265.47	84.09
708	BTB 05159		Maybridge	Maybridge Cyto	solid-based (25μM)				0								0			4	0	250.252	29	4	3.28	340.72	66.04	221.11	69.33
709	BTB 05178		Maybridge	Maybridge Cyto	solid-based (25μM)				0								0			3	1	293.815	35	4	5.68	409.04	37.28	255.55	82.16
710	AW 00264		Maybridge	Maybridge Cyto	solid-based (25μM)				0								0			2	2	443.341	51	7	5.94	581.68	37.19	372.22	120.18
711	AW 00751		Maybridge	Maybridge Cyto	solid-based (25μM)				0								0			5	1	496.848	52	6	5.2	602.55	48.83	383.26	120.89
712	AW 00786		Maybridge	Maybridge Cyto	solid-based (25μM)				0								0			5	3	424.245	45	10	3.56	534.08	66.41	334.94	99.23
713	AW 00837		Maybridge	Maybridge Cyto	solid-based (25μM)				0								0			7	1	461.962	55	6	4.05	619.45	67.29	388.31	119.03
714	AW 00846		Maybridge	Maybridge Cyto	solid-based (25μM)				0								0			6	0	428.319	45	5	2.98	541.04	128.33	329.12	98.61
715	BR 00076		Maybridge	Maybridge Cyto	solid-based (25μM)				0								0			4	1	304.255	34	6	2.51	408.61	114.36	249.4	77.33
716	BR 00079		Maybridge	Maybridge Cyto	solid-based (25μM)				0								0			3	1	284.628	25	3	2.9	323.88	88.06	206.02	65.58
717	BR 00087		Maybridge	Maybridge Cyto	solid-based (25μM)				0								0			3	1	334.635	28	4	3.64	365.84	88.06	233.01	71.34
718	BTB 00551		Maybridge	Maybridge Cyto	solid-based (25μM)				0								0			3	2	289.374	41	2	3.9	432.52	27.3	270.99	94.71
719	BTB 00807		Maybridge	Maybridge Cyto	solid-based (25μM)				0								0			1	3	429.867	38	4	5.52	465.28	53.16	316.46	105.03
720	BTB 00808		Maybridge	Maybridge Cyto	solid-based (25μM)				0								0			2	3	391.895	39	4	4.49	463.28	62.39	310.75	105.52
721	BTB 01249		Maybridge	Maybridge Cyto	solid-based (25μM)				0								0			1	1	299.676	29	3	4.55	353.36	29.1	229.3	72.37
722	BTB 01592		Maybridge	Maybridge Cyto	solid-based (25μM)				0								0			2	1	362.293	32	4	5.99	396.37	24.92	258.18	77.04
723	BTB 02100		Maybridge	Maybridge Cyto	solid-based (25μM)				0								0			5	2	267.218	23	2	0.8	279.7	121.09	191.88	59.5
724	BTB 02101		Maybridge	Maybridge Cyto	solid-based (25μM)				0								0			4	2	283.284	23	2	1.69	283.92	104.02	201.53	67.49
725	BTB 02102		Maybridge	Maybridge Cyto	solid-based (25μM)				0								0			3	1	272.324	20	2	2.76	264.05	74.92	189.42	67.59
726	BTB 02152		Maybridge	Maybridge Cyto	solid-based (25μM)				0								0			5	0	385.361	40	5	4.63	477.84	70.65	298.67	94.24
727	BTB 02153		Maybridge	Maybridge Cyto	solid-based (25μM)				0								0			5	1	420.408	44	8	5.04	525.02	83.1	332.68	107.56
728	BTB 02162		Maybridge	Maybridge Cyto	solid-based (25μM)				0								0			4	2	247.273	26	2	2.65	305.01	69.88	195	68.04
729	BTB 02163		Maybridge	Maybridge Cyto	solid-based (25μM)				0								0			4	1	282.703	25	2	3.79	317.82	67.08	206.35	68.28
730	BTB 02164		Maybridge	Maybridge Cyto	solid-based (25μM)				0								0			6	1	293.255	27	3	3.13	342.31	112.9	215.41	70.8
731	BTB 02167		Maybridge	Maybridge Cyto	solid-based (25μM)				0								0			3	1	343.228	33	3	4.44	419.6	58.53	266.84	85.97
732	BTB 02215		Maybridge	Maybridge Cyto	solid-based (25μM)				0								0			4	1	262.284	28	2	3.7	333.56	67.08	209.22	68.51
733	BTB 02216		Maybridge	Maybridge Cyto	solid-based (25μM)				0								0			6	2	292.271	28	3	2.76	346.57	115.7	217.72	74.53
734	BTB 02223		Maybridge	Maybridge Cyto	solid-based (25μM)				0								0			5	2	277.299	30	3	2.66	353.82	79.11	220.82	73.66
735	BTB 02227		Maybridge	Maybridge Cyto	solid-based (25μM)				0								0			4	2	265.264	26	2	2.96	312.71	69.88	199.63	67.42
736	BTB 02332		Maybridge	Maybridge Cyto	solid-based (25μM)				0								0			5	3	436.505	49	8	3.31	581.84	117.44	363.97	118.15
737	BTB 02880		Maybridge	Maybridge Cyto	solid-based (25μM)				0								0			6	0	395.435	45	7	4.7	521.77	100.34	327.83	119.61
738	BTB 02908		Maybridge	Maybridge Cyto	solid-based (25μM)				0								0			3	1	341.312	38	5	4.43	429.97	69.61	278.76	99.09
739	BTB 02925		Maybridge	Maybridge Cyto	solid-based (25μM)				0								0			3	2	392.832	40	4	3.88	485.1	81.42	309.75	98.85
740	BTB 02990		Maybridge	Maybridge Cyto	solid-based (25μM)				0								0			3	0	326.822	31	6	4.72	397.43	58.18	255.4	84.83
741	BTB 03006		Maybridge	Maybridge Cyto	solid-based (25μM)				0								0			2	0	225.695	22	3	2.93	283.27	40.86	184.83	59.89
742	BTB 03252		Maybridge	Maybridge Cyto	solid-based (25μM)				0								0			5	1	403.518	48	3	3.62	551.83	69.72	341.19	120.46
743	BTB 03261		Maybridge	Maybridge Cyto	solid-based (25μM)				0								0			4	0	377.478	44	4	4.93	527.84	63.68	321.15	110.61
744	BTB 03984		Maybridge	Maybridge Cyto	solid-based (25μM)				0								0			4	1	397.618	30	4	3.83	427.51	115.21	274.58	86.2
745	BTB 04424		Maybridge	Maybridge Cyto	solid-based (25μM)				0								0			5	0	384.29	33	5	4.04	431.61	108.94	273.04	89.12
746	BTB 04426		Maybridge	Maybridge Cyto	solid-based (25μM)				0								0			5	0	330.319	33	4	3.68	413.96	108.94	257.86	88.18
747	BTB 04487		Maybridge	Maybridge Cyto	solid-based (25μM)				0								0			5	0	441.745	41	5	5.64	521.88	113.76	326.02	101.28
748	BTB 04902		Maybridge	Maybridge Cyto	solid-based (25μM)				0								0			2	1	278.436	36	4	5.32	417.9	24.92	255.35	80.28
749	BTB 04959		Maybridge	Maybridge Cyto	solid-based (25μM)				0								0			1	1	387.218	32	4	5.84	399.19	28.68	260.97	85.46
750	BTB 04965		Maybridge	Maybridge Cyto	solid-based (25μM)				0								0			3	1	400.803	38	4	5.33	461.79	47.14	297.6	93.51
751	BTB 04980		Maybridge	Maybridge Cyto	solid-based (25μM)				0								0			2	1	405.222	34	2	5.82	427.58	38.05	285.89	91.78
752	BTB 05015		Maybridge	Maybridge Cyto	solid-based (25μM)				0								0			1	0	283.752	34	2	4.88	395.42	22.12	248.42	80.66
753	BTB 05131		Maybridge	Maybridge Cyto	solid-based (25μM)				0								0			2	1	353.15	31	3	4.88	382.39	52.89	263.75	86.43
754	BTB 05299		Maybridge	Maybridge Cyto	solid-based (25μM)				0								0			4	0	374.292	34	6	4.86	443.97	100.87	275.23	85.68
755	BTB 05304		Maybridge	Maybridge Cyto	solid-based (25μM)				0								0			5	0	358.226	34	6	4.07	434.2	110.1	265.64	79.39
756	BTB 05335		Maybridge	Maybridge Cyto	solid-based (25μM)				0								0			4	2	405.779	37	7	3.95	455.15	93.78	298.62	90.52
757	BTB 05411		Maybridge	Maybridge Cyto	solid-based (25μM)				0								0			4	0	380.636	30	5	4.98	409.93	100.87	258.33	77.94
758	BTB 05413		Maybridge	Maybridge Cyto	solid-based (25μM)				0								0			4	0	364.181	30	5	4.52	400.3	100.87	249.18	73.35
759	BTB 05417		Maybridge	Maybridge Cyto	solid-based (25μM)				0								0			4	0	397.09	30	5	5.44	419.02	100.87	267.49	82.53
760	BTB 05434		Maybridge	Maybridge Cyto	solid-based (25μM)				0								0			4	0	384.307	42	6	5.78	516.15	100.87	308.03	91.59
761	BTB 05488		Maybridge	Maybridge Cyto	solid-based (25μM)				0								0			6	1	389.24	37	9	3.81	473.84	143.11	285.24	84.63
762	BTB 05562		Maybridge	Maybridge Cyto	solid-based (25μM)				0								0			5	3	399.659	38	5	5.73	454.27	86.08	306.63	101.59
763	BTB 06086		Maybridge	Maybridge Cyto	solid-based (25μM)				0								0			6	0	413.305	43	6	4.12	522.01	113.34	317.84	96.42
764	BTB 06196		Maybridge	Maybridge Cyto	solid-based (25μM)				0								0			1	1	249.668	26	2	3.81	310.27	29.1	202.3	66.61
765	BTB 06254		Maybridge	Maybridge Cyto	solid-based (25μM)				0								0			5	0	347.174	29	3	3.97	402.03	92.85	252.26	79.72
766	BTB 06263		Maybridge	Maybridge Cyto	solid-based (25μM)				0								0			4	0	414.184	33	4	5.47	456.9	79.96	288.08	87.54
767	BTB 06536		Maybridge	Maybridge Cyto	solid-based (25μM)				0								0			3	0	323.752	31	5	4.31	397.21	72.12	253.25	82
768	BTB 06587		Maybridge	Maybridge Cyto	solid-based (25μM)				0								0			3	0	191.14	19	1	1.54	227.4	72.12	149.04	47.84
769	BTB 06671		Maybridge	Maybridge Cyto	solid-based (25μM)				0								0			3	1	299.679	29	3	5.03	352.51	50.74	227.15	75.86
770	BTB 06776		Maybridge	Maybridge Cyto	solid-based (25μM)				0								0			4	2	335.832	31	3	4.79	377.33	57.51	257.98	88.29
771	BTB 06908		Maybridge	Maybridge Cyto	solid-based (25μM)				0								0			3	0	321.779	33	2	2.61	405.73	54.45	256.37	81.27
772	BTB 06938		Maybridge	Maybridge Cyto	solid-based (25μM)				0								0			2	0	223.679	20	3	3.43	258.64	40.86	177.74	59.93
773	BTB 07090		Maybridge	Maybridge Cyto	solid-based (25μM)				0								0			2	1	290.144	28	2	4.93	333.4	44.02	232.67	78.08
774	XBX 00259		Maybridge	Maybridge Cyto	solid-based (25μM)				0								0			3	1	352.598	69	18	6.53	711.91	35.83	401.14	109.56
775	BTB 07887		Maybridge	Maybridge Cyto	solid-based (25μM)				0								0			2	1	342.197	30	3	4.5	391.16	59.16	252.29	81.64
776	BTB 08378		Maybridge	Maybridge Cyto	solid-based (25μM)				0								0			2	3	419.417	40	7	4.81	487.95	62.39	317.48	99.62
777	CD 01177		Maybridge	Maybridge Cyto	solid-based (25μM)				0								0			6	2	327.123	29	4	4.02	366.44	103.33	241.19	81.45
778	BTB 14847		Maybridge	Maybridge Cyto	solid-based (25μM)				0								0			4	0	397.24	36	3	3.09	443.26	69.67	284.08	87.06
779	BTB 11841		Maybridge	Maybridge Cyto	solid-based (25μM)				0								0			0	1	403.895	22	0	5.4	299.47	15.79	206.59	76.34
780	CD 04311		Maybridge	Maybridge Cyto	solid-based (25μM)				0								0			1	3	324.228	31	2	4.83	373.3	47.91	254.3	99.91
781	BTB 11866		Maybridge	Maybridge Cyto	solid-based (25μM)				0								0			2	2	477.973	33	3	4.3	411.18	45.39	275.54	93.49
782	BTB 12794		Maybridge	Maybridge Cyto	solid-based (25μM)				0								0			3	1	369.54	62	6	4.4	617.15	32.7	375.36	109.35
783	BTB 08717		Maybridge	Maybridge Cyto	solid-based (25μM)				0								0			4	0	472.536	63	10	5.36	706.15	88.24	428.11	136.37
784	BTB 07221		Maybridge	Maybridge Cyto	solid-based (25μM)				0								0			2	1	302.799	40	3	4.74	436.89	48.14	273.21	86.15
785	BTB 07256		Maybridge	Maybridge Cyto	solid-based (25μM)				0								0			3	1	296.245	32	5	3.62	373.33	54.45	235.15	70.71
786	BTB 07373		Maybridge	Maybridge Cyto	solid-based (25μM)				0								0			4	0	298.745	30	3	1.11	360.96	66.81	236.11	74.17
787	BTB 07554		Maybridge	Maybridge Cyto	solid-based (25μM)				0								0			1	1	319.185	33	3	4.24	391.53	40.18	255.61	96.36
788	BTB 08347		Maybridge	Maybridge Cyto	solid-based (25μM)				0								0			3	2	266.24	26	5	2.16	318.03	64.35	201.13	57.9
789	BTB 08441		Maybridge	Maybridge Cyto	solid-based (25μM)				0								0			1	1	429.523	36	5	5.88	447.92	29.1	317.05	119.67
790	BTB 09155		Maybridge	Maybridge Cyto	solid-based (25μM)				0								0			6	0	294.283	30	4	2.68	385.84	102.08	233.35	71.85
791	BTB 09198		Maybridge	Maybridge Cyto	solid-based (25μM)				0								0			1	1	305.655	28	3	4.27	346.18	35.25	223.52	67.99
792	BTB 10339		Maybridge	Maybridge Cyto	solid-based (25μM)				0								0			3	2	269.338	39	3	4.68	421.18	52.82	260.3	81.1
793	BTB 10696		Maybridge	Maybridge Cyto	solid-based (25μM)				0								0			2	0	319.422	29	5	5.38	362.63	38.66	247.46	80.95
794	BTB 10821		Maybridge	Maybridge Cyto	solid-based (25μM)				0								0			1	1	290.189	21	1	3.95	274.23	29.1	203.46	73.82
795	BTB 11033		Maybridge	Maybridge Cyto	solid-based (25μM)				0								0			5	0	323.454	47	3	5.21	513.75	64.44	309.1	88.17
796	BTB 11084		Maybridge	Maybridge Cyto	solid-based (25μM)				0								0			1	0	411.537	57	5	7.74	583.82	3.24	389.56	146.83
797	BTB 11110		Maybridge	Maybridge Cyto	solid-based (25μM)				0								0			1	0	335.441	47	4	6.35	476.44	3.24	319.35	123.22
798	BTB 11228		Maybridge	Maybridge Cyto	solid-based (25μM)				0								0			2	1	513.273	47	7	7.34	552.55	24.39	365.34	120.33
799	BTB 11385		Maybridge	Maybridge Cyto	solid-based (25μM)				0								0			3	0	270.349	33	4	2.92	375.61	42.85	242.38	79.68
800	BTB 11831		Maybridge	Maybridge Cyto	solid-based (25μM)				0								0			0	1	236.097	22	0	4.3	271.02	15.79	179.71	63.08
801	BTB 11835		Maybridge	Maybridge Cyto	solid-based (25μM)				0								0			2	2	399.077	33	3	3.53	392.29	45.39	257.22	85.87
802	BTB 12233		Maybridge	Maybridge Cyto	solid-based (25μM)				0								0			3	1	379.28	45	4	3.69	508.38	37.63	318.93	101.03
803	BTB 12258		Maybridge	Maybridge Cyto	solid-based (25μM)				0								0			3	1	547.078	45	4	4.79	533.96	37.63	346.1	114.29
804	BTB 12669		Maybridge	Maybridge Cyto	solid-based (25μM)				0								0			2	2	445.381	43	5	5.76	515.41	46.18	333.34	106.38
805	BTB 12851		Maybridge	Maybridge Cyto	solid-based (25μM)				0								0			1	1	247.505	19	0	4.47	255.47	20.23	175.95	58.9
806	BTB 13385		Maybridge	Maybridge Cyto	solid-based (25μM)				0								0			1	1	363.213	37	1	4.18	436.51	36.1	283.04	93.75
807	BTB 13421		Maybridge	Maybridge Cyto	solid-based (25μM)				0								0			2	0	329.821	43	3	3.99	480.9	29.54	298.13	92.98
808	BTB 13657		Maybridge	Maybridge Cyto	solid-based (25μM)				0								0			3	0	184.173	16	3	1.45	222.99	82.75	138.54	43.78
809	BTB 13756		Maybridge	Maybridge Cyto	solid-based (25μM)				0								0			4	1	300.309	38	6	2.84	438.99	84.15	266.59	83.19
810	BTB 13762		Maybridge	Maybridge Cyto	solid-based (25μM)				0								0			4	0	405.41	51	7	6.28	568.21	47.89	351.31	103.57
811	BTB 13764		Maybridge	Maybridge Cyto	solid-based (25μM)				0								0			6	0	382.41	50	7	5.34	559.39	93.71	342.38	104.92
812	BTB 13766		Maybridge	Maybridge Cyto	solid-based (25μM)				0								0			4	0	343.46	54	6	5.46	565.27	47.89	339.26	98.13
813	BTB 14690		Maybridge	Maybridge Cyto	solid-based (25μM)				0								0			3	1	300.351	34	4	4.39	396.43	34.15	252.69	80.83
814	BTB 14806		Maybridge	Maybridge Cyto	solid-based (25μM)				0								0			2	0	293.94	18	0	2.92	220.99	34.14	161.56	54.96
815	BTB 14887		Maybridge	Maybridge Cyto	solid-based (25μM)				0								0			3	1	304.27	33	3	3.69	379.62	56.73	241.5	87.49
816	BTB 14906		Maybridge	Maybridge Cyto	solid-based (25μM)				0								0			1	0	320.352	42	2	5.25	460.37	17.82	277.75	83.57
817	BTB 15057		Maybridge	Maybridge Cyto	solid-based (25μM)				0								0			1	1	277.245	30	3	3.62	347.74	33.61	218.24	80.11
818	BTBG 00139		Maybridge	Maybridge Cyto	solid-based (25μM)				0								0			3	0	261.316	38	5	2.19	416.68	46.61	250.31	72.94
819	BTBG 00201		Maybridge	Maybridge Cyto	solid-based (25μM)				0								0			3	3	297.476	56	15	4.51	568.71	66.48	332.88	90.14
820	BTBT 00050		Maybridge	Maybridge Cyto	solid-based (25μM)				0								0			4	1	372.17	33	2	3.23	380.1	64.63	258.64	88.49
821	CD 00352		Maybridge	Maybridge Cyto	solid-based (25μM)				0								0			2	1	298.79	31	2	5.64	364.36	24.92	240.49	82.41
822	CD 00749		Maybridge	Maybridge Cyto	solid-based (25μM)				0								0			1	1	263.334	37	2	4.51	388.17	29.1	248.32	83.92
823	CD 00754		Maybridge	Maybridge Cyto	solid-based (25μM)				0								0			2	1	265.307	35	3	3.46	374.91	38.33	240.33	80.94
824	CD 00755		Maybridge	Maybridge Cyto	solid-based (25μM)				0								0			1	1	239.244	28	1	3.41	302.76	29.1	202.52	69.95
825	CD 00757		Maybridge	Maybridge Cyto	solid-based (25μM)				0								0			1	1	255.699	28	1	3.87	310.82	29.1	211.76	74.54
826	CD 01476		Maybridge	Maybridge Cyto	solid-based (25μM)				0								0			2	2	272.369	35	3	2.53	352.44	49.31	240.36	81.34
827	CD 01510		Maybridge	Maybridge Cyto	solid-based (25μM)				0								0			4	1	296.39	37	1	4.19	402.16	64.69	258.77	96.3
828	CD 02142		Maybridge	Maybridge Cyto	solid-based (25μM)				0								0			3	1	329.609	31	4	4.81	383.66	47.61	253.84	82.59
829	CD 02154		Maybridge	Maybridge Cyto	solid-based (25μM)				0								0			4	1	325.19	35	5	4.04	415.36	56.84	265.97	84.25
830	CD 02264		Maybridge	Maybridge Cyto	solid-based (25μM)				0								0			4	0	267.665	28	3	1.53	329.55	55.84	212.82	65.76
831	CD 02543		Maybridge	Maybridge Cyto	solid-based (25μM)				0								0			3	3	357.47	48	4	3.16	478.92	65.88	318.45	104.22
832	CD 02572		Maybridge	Maybridge Cyto	solid-based (25μM)				0								0			3	2	374.221	38	4	4.51	445.37	66.62	296.5	109.58
833	CD 02621		Maybridge	Maybridge Cyto	solid-based (25μM)				0								0			6	1	399.785	42	5	3.91	488.99	109.17	315.35	100.83
834	CD 02715		Maybridge	Maybridge Cyto	solid-based (25μM)				0								0			1	1	302.413	45	1	6.01	481.37	28.68	293.02	106.14
835	CD 03007		Maybridge	Maybridge Cyto	solid-based (25μM)				0								0			2	3	289.396	39	3	3.13	399.59	56.65	260.94	84.74
836	CD 03262		Maybridge	Maybridge Cyto	solid-based (25μM)				0								0			2	2	392.322	36	5	5.12	434.78	49.31	286.27	90.09
837	CD 03380		Maybridge	Maybridge Cyto	solid-based (25μM)				0								0			4	1	435.34	53	1	4.8	572.88	63.6	372.06	115.86
838	CD 03470		Maybridge	Maybridge Cyto	solid-based (25μM)				0								0			2	2	312.365	40	1	4.19	422.36	37.19	276.67	107.15
839	CD 03591		Maybridge	Maybridge Cyto	solid-based (25μM)				0								0			4	0	454.097	30	5	5.16	413.24	100.87	264.14	86.28
840	CD 03594		Maybridge	Maybridge Cyto	solid-based (25μM)				0								0			4	0	410.344	46	6	6.35	541.43	100.87	330.37	99.11
841	CD 03595		Maybridge	Maybridge Cyto	solid-based (25μM)				0								0			5	0	428.316	45	10	4.82	556.33	127.17	335.58	98.35
842	CD 03679		Maybridge	Maybridge Cyto	solid-based (25μM)				0								0			3	1	343.592	30	4	4.9	380.43	64.68	255.83	83.32
843	CD 03704		Maybridge	Maybridge Cyto	solid-based (25μM)				0								0			6	2	342.23	33	5	4.64	403.67	129.69	253.06	79.87
844	CD 03979		Maybridge	Maybridge Cyto	solid-based (25μM)				0								0			0	2	365.201	31	3	6.09	396.13	24.06	264.38	89.63
845	CD 04220		Maybridge	Maybridge Cyto	solid-based (25μM)				0								0			6	0	413.328	38	5	4.6	474.96	113.23	302.84	96.25
846	CD 04228		Maybridge	Maybridge Cyto	solid-based (25μM)				0								0			5	0	329.188	29	5	3.01	380.44	113.76	235.3	70.76
847	CD 04510		Maybridge	Maybridge Cyto	solid-based (25μM)				0								0			3	1	410.801	37	5	5.81	460.39	67.6	299.93	108.09
848	CD 05069		Maybridge	Maybridge Cyto	solid-based (25μM)				0								0			1	2	393.287	39	5	5.57	476.75	54.27	310.29	104.88
849	CD 05102		Maybridge	Maybridge Cyto	solid-based (25μM)				0								0			2	2	302.458	38	6	3.69	413.32	52.04	272.78	95.48
850	CD 05196		Maybridge	Maybridge Cyto	solid-based (25μM)				0								0			4	0	274.252	25	4	2.78	311.39	99.82	210.53	67.7
851	CD 06531		Maybridge	Maybridge Cyto	solid-based (25μM)				0								0			2	2	369.266	37	4	4.12	458.78	61.96	289.44	93.18
852	CD 06603		Maybridge	Maybridge Cyto	solid-based (25μM)				0								0			2	1	339.4	42	2	5.31	493.02	46.17	295.4	88.53
853	CD 09558		Maybridge	Maybridge Cyto	solid-based (25μM)				0								0			2	1	370.702	30	4	4.74	417.16	46.17	268.14	82.32
854	CD 10872		Maybridge	Maybridge Cyto	solid-based (25μM)				0								0			4	0	486.153	33	6	4.08	470.37	86.74	296.15	90.35
855	GK 02599		Maybridge	Maybridge Cyto	solid-based (25μM)				0								0			4	1	391.188	31	5	3.9	392.23	73.91	259.43	80.31
856	CD 10705		Maybridge	Maybridge Cyto	solid-based (25μM)				0								0			3	1	321.587	30	5	3.35	373.43	64.68	241.76	75.31
857	GK 02387		Maybridge	Maybridge Cyto	solid-based (25μM)				0								0			2	1	377.817	38	4	4.71	471.25	55.4	298.67	94.15
858	GK 02713		Maybridge	Maybridge Cyto	solid-based (25μM)				0								0			5	1	437.439	48	4	4.92	552.02	70.59	348.8	104.32
859	DP 00892		Maybridge	Maybridge Cyto	solid-based (25μM)				0								0			3	1	392.325	35	5	6.46	444.47	48.71	301.95	102.71
860	CD 07987		Maybridge	Maybridge Cyto	solid-based (25μM)				0								0			3	2	430.753	36	4	4.79	465.83	70.02	299.75	97.68
861	CD 10980		Maybridge	Maybridge Cyto	solid-based (25μM)				0								0			1	2	342.048	31	4	4	394.06	41.13	253.66	81.02
862	GK 01388		Maybridge	Maybridge Cyto	solid-based (25μM)				0								0			3	1	348.728	30	5	4.48	377.56	64.68	251.09	76.57
863	CD 08622		Maybridge	Maybridge Cyto	solid-based (25μM)				0								0			2	1	449.542	24	2	4.86	369.18	46.17	246.87	78.58
864	DP 01321		Maybridge	Maybridge Cyto	solid-based (25μM)				0								0			2	1	366.243	38	1	6.07	436.52	29.85	291.38	112.15
865	CD 09553		Maybridge	Maybridge Cyto	solid-based (25μM)				0								0			1	2	338.788	39	4	5.22	446.2	50.36	288.79	97.1
866	CD 11949		Maybridge	Maybridge Cyto	solid-based (25μM)				0								0			1	1	282.36	34	4	4.53	390.67	37.91	247.21	82.76
867	DP 01920		Maybridge	Maybridge Cyto	solid-based (25μM)				0								0			2	1	336.239	32	4	5.33	398.89	41.57	261.79	100.66
868	FM 00136		Maybridge	Maybridge Cyto	solid-based (25μM)				0								0			3	0	274.317	35	5	3.07	387.58	64.65	256.76	80.85
869	GK 01380		Maybridge	Maybridge Cyto	solid-based (25μM)				0								0			3	1	350.863	42	5	5.66	487.78	64.68	304.66	94.3
870	GK 01387		Maybridge	Maybridge Cyto	solid-based (25μM)				0								0			3	1	315.175	27	4	4.21	344.05	64.68	233.15	75.4
871	CD 06646		Maybridge	Maybridge Cyto	solid-based (25μM)				0								0			4	1	241.169	23	2	3.16	282.5	58.9	179.8	63.5
872	CD 06694		Maybridge	Maybridge Cyto	solid-based (25μM)				0								0			5	0	467.283	42	3	5.09	525.57	113.75	343.1	109.89
873	CD 07652		Maybridge	Maybridge Cyto	solid-based (25μM)				0								0			2	1	367.25	35	3	4.16	443.61	51.1	283.12	102.25
874	CD 07869		Maybridge	Maybridge Cyto	solid-based (25μM)				0								0			2	1	326.198	29	2	3.82	378.15	46.17	249.4	77.67
875	CD 08032		Maybridge	Maybridge Cyto	solid-based (25μM)				0								0			5	0	410.258	38	5	4.34	470.86	127.17	300.58	92.69
876	CD 08239		Maybridge	Maybridge Cyto	solid-based (25μM)				0								0			2	1	331.765	33	2	4.38	418.38	46.17	257.62	78.21
877	CD 08429		Maybridge	Maybridge Cyto	solid-based (25μM)				0								0			4	1	331.156	30	4	5.3	374	81.2	256.08	85.33
878	CD 08585		Maybridge	Maybridge Cyto	solid-based (25μM)				0								0			5	0	285.3	25	4	3.11	330.43	104	210.41	71.39
879	CD 08965		Maybridge	Maybridge Cyto	solid-based (25μM)				0								0			1	1	202.292	33	2	4.25	355.13	20.23	213.62	63.71
880	CD 09192		Maybridge	Maybridge Cyto	solid-based (25μM)				0								0			6	1	297.314	26	4	1.83	333.92	113.06	218.75	70.28
881	CD 10146		Maybridge	Maybridge Cyto	solid-based (25μM)				0								0			4	1	270.735	28	3	3.22	334.46	50.69	215.81	69.77
882	CD 10677		Maybridge	Maybridge Cyto	solid-based (25μM)				0								0			3	1	287.142	30	5	2.75	358.12	64.68	227.72	70.51
883	CD 10773		Maybridge	Maybridge Cyto	solid-based (25μM)				0								0			7	2	425.243	38	7	5.56	483.06	128.59	297.58	90.31
884	CD 10792		Maybridge	Maybridge Cyto	solid-based (25μM)				0								0			2	1	385.093	30	3	4.94	421.6	46.17	273.64	86.94
885	CD 11050		Maybridge	Maybridge Cyto	solid-based (25μM)				0								0			2	1	329.702	33	4	4.39	401.17	38.33	255.19	78.83
886	CD 11465		Maybridge	Maybridge Cyto	solid-based (25μM)				0								0			2	1	311.463	41	7	4.32	476.06	38.33	288.81	89.83
887	CD 11507		Maybridge	Maybridge Cyto	solid-based (25μM)				0								0			3	0	334.479	35	4	4.13	410.01	42.85	275.17	93.77
888	CD 11546		Maybridge	Maybridge Cyto	solid-based (25μM)				0								0			1	1	349.322	29	5	4.91	384.92	24.92	260.94	87.43
889	DFP 00003		Maybridge	Maybridge Cyto	solid-based (25μM)				0								0			4	1	360.614	26	4	5.06	349.67	70.21	232.57	80.4
890	DFP 00110		Maybridge	Maybridge Cyto	solid-based (25μM)				0								0			7	0	505.468	42	7	5.81	569.37	138.67	359.81	112.62
891	DFP 00139		Maybridge	Maybridge Cyto	solid-based (25μM)				0								0			2	2	356.227	33	3	5.67	415.38	69.88	272.41	96.02
892	DFP 00172		Maybridge	Maybridge Cyto	solid-based (25μM)				0								0			3	2	297.718	27	3	3.61	344.36	86.95	223.01	74.45
893	DFP 00275		Maybridge	Maybridge Cyto	solid-based (25μM)				0								0			1	1	350.886	37	1	4.51	430.54	32.34	287.25	95.31
894	DFP 00318		Maybridge	Maybridge Cyto	solid-based (25μM)				0								0			1	2	355.239	34	4	5.22	416.74	50.36	277.88	95.68
895	DP 00325		Maybridge	Maybridge Cyto	solid-based (25μM)				0								0			2	0	342.669	33	1	3.98	423.24	37.38	263.68	79.11
896	DP 00481		Maybridge	Maybridge Cyto	solid-based (25μM)				0								0			2	1	208.3	35	2	1.82	371.25	52.89	217.82	59.27
897	DP 00518		Maybridge	Maybridge Cyto	solid-based (25μM)				0								0			2	0	295.164	31	2	3.2	363.19	44.1	240.37	76.88
898	DP 00538		Maybridge	Maybridge Cyto	solid-based (25μM)				0								0			2	1	222.242	27	2	2.13	289.37	66.88	198.92	66.39
899	DP 00972		Maybridge	Maybridge Cyto	solid-based (25μM)				0								0			2	1	357.276	42	2	6.26	453.71	24.39	302.21	111.24
900	DP 01545		Maybridge	Maybridge Cyto	solid-based (25μM)				0								0			2	0	256.119	19	3	2.58	255.91	40.86	172.19	57.67
901	DP 01760		Maybridge	Maybridge Cyto	solid-based (25μM)				0								0			4	3	338.189	35	4	3.99	411.17	73.72	270.33	90.02
902	DP 01985		Maybridge	Maybridge Cyto	solid-based (25μM)				0								0			4	0	332.159	27	3	4.08	378.22	79.96	239.46	76.52
903	DP 02022		Maybridge	Maybridge Cyto	solid-based (25μM)				0								0			2	1	250.704	23	1	3.2	283.43	52.05	188.98	63.73
904	DP 02039		Maybridge	Maybridge Cyto	solid-based (25μM)				0								0			3	2	280.245	31	4	4.37	351.95	44.62	226.54	72.33
905	DP 02040		Maybridge	Maybridge Cyto	solid-based (25μM)				0								0			3	2	314.69	31	4	4.98	367.99	44.62	240.44	77.14
906	DSHS 00080		Maybridge	Maybridge Cyto	solid-based (25μM)				0								0			3	0	269.338	39	4	2.43	422.41	29.54	257.54	80.11
907	DSHS 00085		Maybridge	Maybridge Cyto	solid-based (25μM)				0								0			3	0	247.333	39	4	2.47	422.76	29.54	248.41	73.75
908	DSHS 00095		Maybridge	Maybridge Cyto	solid-based (25μM)				0								0			2	0	341.53	60	5	5.65	631.77	20.31	365.03	107.3
909	DSHS 00100		Maybridge	Maybridge Cyto	solid-based (25μM)				0								0			2	0	253.339	38	4	3.05	408.18	20.31	247.88	78.58
910	DSHS 00330		Maybridge	Maybridge Cyto	solid-based (25μM)				0								0			3	1	444.119	36	2	6.44	435.3	56.38	296.87	105.83
911	DSHS 00509		Maybridge	Maybridge Cyto	solid-based (25μM)				0								0			4	2	405.529	61	2	5.58	600.22	66.4	386.84	121.16
912	DSHS 00681		Maybridge	Maybridge Cyto	solid-based (25μM)				0								0			2	2	296.135	28	3	3.78	330.38	32.26	212.71	70.68
913	DSHS 00690		Maybridge	Maybridge Cyto	solid-based (25μM)				0								0			2	1	354.612	27	2	4.42	378.65	46.17	246.94	77.52
914	DSHS 00978		Maybridge	Maybridge Cyto	solid-based (25μM)				0								0			4	1	385.824	38	5	4.58	465.76	87.81	305.84	104.25
915	DSHS 01039		Maybridge	Maybridge Cyto	solid-based (25μM)				0								0			2	1	280.816	35	3	4.82	388.59	24.39	248.62	81.88
916	DSHS 01210		Maybridge	Maybridge Cyto	solid-based (25μM)				0								0			0	2	338.39	40	4	6.13	455.58	24.06	287.38	94.21
917	FM 00196		Maybridge	Maybridge Cyto	solid-based (25μM)				0								0			2	0	303.783	39	3	5.03	408.12	38.66	265.96	81.34
918	FM 00197		Maybridge	Maybridge Cyto	solid-based (25μM)				0								0			2	0	287.329	39	3	4.57	398.72	38.66	256.89	76.75
919	FM 00198		Maybridge	Maybridge Cyto	solid-based (25μM)				0								0			2	0	337.336	42	4	5.31	441.47	38.66	283.88	82.51
920	GK 00805		Maybridge	Maybridge Cyto	solid-based (25μM)				0								0			4	1	346.692	33	5	3.38	400.42	82.5	256.3	88.21
921	GK 00806		Maybridge	Maybridge Cyto	solid-based (25μM)				0								0			4	1	368.354	45	6	4.32	511.81	82.5	310.78	102.07
922	GK 01394		Maybridge	Maybridge Cyto	solid-based (25μM)				0								0			4	1	396.34	38	4	2.61	455.44	83.55	296.95	90.83
923	GK 01514		Maybridge	Maybridge Cyto	solid-based (25μM)				0								0			4	1	430.423	52	7	5.52	585.99	82.5	364.77	111.78
924	GK 01970		Maybridge	Maybridge Cyto	solid-based (25μM)				0								0			1	2	320.718	28	3	4.55	351.13	41.13	232.12	73.1
925	GK 02019		Maybridge	Maybridge Cyto	solid-based (25μM)				0								0			2	0	344.987	23	1	3.3	285.55	37.38	200.74	68.31
926	GK 02199		Maybridge	Maybridge Cyto	solid-based (25μM)				0								0			3	0	397.325	37	6	3.54	444.73	72.91	294.67	89.16
927	GK 02269		Maybridge	Maybridge Cyto	solid-based (25μM)				0								0			3	1	316.418	42	5	5.06	472.67	64.68	290.8	89.5
928	GK 02434		Maybridge	Maybridge Cyto	solid-based (25μM)				0								0			4	1	410.735	38	5	4.49	471.29	92.74	302.3	97.93
929	GK 02545		Maybridge	Maybridge Cyto	solid-based (25μM)				0								0			4	1	358.336	37	7	4.08	440.79	73.91	280.11	82.98
930	GK 02596		Maybridge	Maybridge Cyto	solid-based (25μM)				0								0			4	1	389.652	31	5	4.22	395.84	73.91	263.59	84.68
931	HAN 00018		Maybridge	Maybridge Cyto	solid-based (25μM)				0								0			2	1	484.159	33	4	5.27	456.25	46.17	291.72	82.89
932	HTS 01156		Maybridge	Maybridge Cyto	solid-based (25μM)				0								0			4	1	450.841	49	4	5.26	565.44	57.7	358.88	107.74
933	HTS 01937		Maybridge	Maybridge Cyto	solid-based (25μM)				0								0			2	2	423.612	35	4	5.21	440.89	50.36	285.26	90.92
934	HAN 00349		Maybridge	Maybridge Cyto	solid-based (25μM)				0								0			5	2	427.325	39	8	4.42	477.94	94.53	304.56	99.68
935	HAN 00365		Maybridge	Maybridge Cyto	solid-based (25μM)				0								0			3	1	436.236	37	4	5.02	483.29	63.99	310.4	96.46
936	HTS 01950		Maybridge	Maybridge Cyto	solid-based (25μM)				0								0			2	1	455.098	27	3	5.43	406.15	46.17	269.64	81.52
937	HTS 01936		Maybridge	Maybridge Cyto	solid-based (25μM)				0								0			2	2	389.167	35	4	4.61	424.38	50.36	271.24	86.11
938	HTS 01940		Maybridge	Maybridge Cyto	solid-based (25μM)				0								0			1	2	377.132	31	3	4.91	383.51	41.13	249.99	79.87
939	HTS 02581		Maybridge	Maybridge Cyto	solid-based (25μM)				0								0			3	1	293.386	36	3	4.87	399.03	37.81	256.75	98.51
940	HTS 05413		Maybridge	Maybridge Cyto	solid-based (25μM)				0								0			4	1	439.837	48	5	4.99	555.12	48.05	348.29	108.75
941	HTS 01941		Maybridge	Maybridge Cyto	solid-based (25μM)				0								0			1	1	350.154	26	3	4.62	335.89	29.1	224.91	72.08
942	GK 02901		Maybridge	Maybridge Cyto	solid-based (25μM)				0								0			3	1	491.476	47	4	5.62	560.21	44.29	364.36	116.15
943	HTS 00718		Maybridge	Maybridge Cyto	solid-based (25μM)				0								0			4	1	457.392	57	7	6.03	636.04	35.94	403.44	126.13
944	GK 03000		Maybridge	Maybridge Cyto	solid-based (25μM)				0								0			6	1	410.39	50	8	4.85	573.46	99.69	349.1	100.99
945	GK 03027		Maybridge	Maybridge Cyto	solid-based (25μM)				0								0			2	1	273.393	38	4	4.6	416.82	43.09	258.81	81.76
946	GK 03162		Maybridge	Maybridge Cyto	solid-based (25μM)				0								0			3	0	297.328	32	3	3.16	362.64	54.45	244.68	79.91
947	GK 03206		Maybridge	Maybridge Cyto	solid-based (25μM)				0								0			1	2	296.748	29	3	3.74	341.34	41.13	231.79	76.08
948	GK 03299		Maybridge	Maybridge Cyto	solid-based (25μM)				0								0			3	0	305.349	36	4	3.14	398.52	63.68	256.64	78.49
949	GK 03544		Maybridge	Maybridge Cyto	solid-based (25μM)				0								0			6	1	324.38	44	4	2.96	484.47	91.21	294.79	104.17
950	GK 03583		Maybridge	Maybridge Cyto	solid-based (25μM)				0								0			4	1	365.429	50	6	4	549.85	87.43	333.76	125.48
951	HAN 00028		Maybridge	Maybridge Cyto	solid-based (25μM)				0								0			2	1	495.057	30	3	5.16	424.78	46.17	278.4	84.54
952	HAN 00057		Maybridge	Maybridge Cyto	solid-based (25μM)				0								0			3	1	358.263	36	6	4.23	427.7	64.68	272.43	79.36
953	HAN 00116		Maybridge	Maybridge Cyto	solid-based (25μM)				0								0			2	0	288.045	20	1	2.3	251.33	37.38	174.62	56.08
954	HAN 00117		Maybridge	Maybridge Cyto	solid-based (25μM)				0								0			2	0	432.667	33	3	4.64	424.79	37.38	286.07	91.86
955	HAN 00328		Maybridge	Maybridge Cyto	solid-based (25μM)				0								0			4	1	380.245	36	7	3.48	435.66	82.5	274.15	88.21
956	HAN 00359		Maybridge	Maybridge Cyto	solid-based (25μM)				0								0			3	0	307.227	30	3	2.6	346.16	55.2	228.9	71.99
957	HAN 00389		Maybridge	Maybridge Cyto	solid-based (25μM)				0								0			6	1	464.504	55	8	5.1	621.92	61.72	388.8	128.93
958	HAN 00486		Maybridge	Maybridge Cyto	solid-based (25μM)				0								0			3	1	320.678	24	2	2.41	319.51	56.22	212.57	79.85
959	HTS 00931		Maybridge	Maybridge Cyto	solid-based (25μM)				0								0			4	1	456.5	60	8	5.7	654.71	35.94	407.93	122.49
960	HTS 00950		Maybridge	Maybridge Cyto	solid-based (25μM)				0								0			5	2	428.705	44	7	4.05	515.42	59.95	323.18	99.06
961	HTS 01044		Maybridge	Maybridge Cyto	solid-based (25μM)				0								0			3	0	319.356	30	4	2.58	357.22	63.68	244.88	78.75
962	HTS 01130		Maybridge	Maybridge Cyto	solid-based (25μM)				0								0			6	1	414.496	52	7	4.37	578.8	61.72	361.77	123.17
963	HTS 01584		Maybridge	Maybridge Cyto	solid-based (25μM)				0								0			4	0	389.813	38	3	4.67	457.69	86.44	298.7	98.33
964	HTS 01699		Maybridge	Maybridge Cyto	solid-based (25μM)				0								0			3	1	428.953	51	5	6.06	574.18	35.16	361.68	117.16
965	HTS 01769		Maybridge	Maybridge Cyto	solid-based (25μM)				0								0			2	1	371.88	43	2	3.85	488.13	40.54	315.48	101.09
966	HTS 01833		Maybridge	Maybridge Cyto	solid-based (25μM)				0								0			2	0	296.773	32	2	3.91	376.83	40.62	239.05	75.64
967	HTS 01835		Maybridge	Maybridge Cyto	solid-based (25μM)				0								0			4	0	327.744	31	4	3.33	385.51	86.44	245.01	77.92
968	HTS 01945		Maybridge	Maybridge Cyto	solid-based (25μM)				0								0			3	1	402.163	35	3	4.26	422.05	47.56	274.76	84.72
969	HTS 01946		Maybridge	Maybridge Cyto	solid-based (25μM)				0								0			1	1	412.125	32	4	5.59	405.46	29.1	265.64	81.16
970	HTS 02324		Maybridge	Maybridge Cyto	solid-based (25μM)				0								0			2	1	349.168	33	4	3.71	409.25	64.36	267.88	86.93
971	HTS 02733		Maybridge	Maybridge Cyto	solid-based (25μM)				0								0			2	1	370.174	30	3	4.55	406.52	46.17	259.94	78.47
972	HTS 02735		Maybridge	Maybridge Cyto	solid-based (25μM)				0								0			2	1	420.653	27	3	4.82	390.99	46.17	255.56	76.72
973	HTS 03128		Maybridge	Maybridge Cyto	solid-based (25μM)				0								0			4	1	414.422	40	5	4.71	503.6	68.29	315.86	90.37
974	HTS 03643		Maybridge	Maybridge Cyto	solid-based (25μM)				0								0			3	2	251.669	27	3	2.33	321.62	67.16	203.24	65.98
975	HTS 03647		Maybridge	Maybridge Cyto	solid-based (25μM)				0								0			2	2	345.643	28	3	4.73	356.32	41.13	236.16	79.18
976	HTS 03934		Maybridge	Maybridge Cyto	solid-based (25μM)				0								0			3	1	421.922	40	4	6.54	487.82	65.78	333.78	115.35
977	HTS 04502		Maybridge	Maybridge Cyto	solid-based (25μM)				0								0			2	1	294.323	37	3	3.99	397.69	41.46	260.68	85.01
978	HTS 05113		Maybridge	Maybridge Cyto	solid-based (25μM)				0								0			2	2	293.363	41	3	4.52	451.88	64.92	280.14	90.44
979	HTS 05294		Maybridge	Maybridge Cyto	solid-based (25μM)				0								0			4	2	496.428	61	8	5.79	682.5	61.44	434.47	139.3
980	HTS 05396		Maybridge	Maybridge Cyto	solid-based (25μM)				0								0			1	0	270.757	34	2	4.87	387.19	17.3	240.18	80.19
981	HTS 05654		Maybridge	Maybridge Cyto	solid-based (25μM)				0								0			3	2	251.669	27	3	2.48	322.7	67.16	203.06	65.84
982	HTS 05656		Maybridge	Maybridge Cyto	solid-based (25μM)				0								0			2	2	252.72	25	3	3.44	305.47	41.13	200.86	66.51
983	HTS 05664		Maybridge	Maybridge Cyto	solid-based (25μM)				0								0			3	2	327.765	37	4	4.13	429.05	67.16	273.46	90.98
984	HTS 06180		Maybridge	Maybridge Cyto	solid-based (25μM)				0								0			2	2	333.573	28	3	4.88	364.03	41.13	242.35	79.45
985	HTS 06985		Maybridge	Maybridge Cyto	solid-based (25μM)				0								0			3	1	384.416	45	4	4.3	523.24	49.41	317.67	95.43
986	HTS 06986		Maybridge	Maybridge Cyto	solid-based (25μM)				0								0			3	1	391.336	39	3	4.4	486.88	49.41	305.11	94.5
987	HTS 07830		Maybridge	Maybridge Cyto	solid-based (25μM)				0								0			3	0	390.422	44	5	5.67	505.08	25.36	321.25	94.2
988	HTS 08892		Maybridge	Maybridge Cyto	solid-based (25μM)				0								0			2	2	408.345	45	5	5.93	534.82	57.78	338.22	109.99
989	HTS 08894		Maybridge	Maybridge Cyto	solid-based (25μM)				0								0			2	2	420.236	36	5	5.26	456.11	57.78	301.56	97.29
990	HTS 08925		Maybridge	Maybridge Cyto	solid-based (25μM)				0								0			2	2	376.88	37	2	4.72	455.08	61.96	292.38	96.32
991	HTS 09948		Maybridge	Maybridge Cyto	solid-based (25μM)				0								0			4	1	314.428	35	3	5.21	394.04	50.17	260.04	88.96
992	JA 00056		Maybridge	Maybridge Cyto	solid-based (25μM)				0								0			3	1	222.242	27	1	2.75	264.32	56.38	198	69.33
993	JA 00094		Maybridge	Maybridge Cyto	solid-based (25μM)				0								0			4	2	344.163	31	2	3.17	356.32	74.05	241.77	85.23
994	JA 00113		Maybridge	Maybridge Cyto	solid-based (25μM)				0								0			3	1	270.714	30	1	3.65	311.09	56.38	227.89	79.16
995	JA 00132		Maybridge	Maybridge Cyto	solid-based (25μM)				0								0			3	1	301.138	27	1	3.31	282.78	56.38	216.22	76.94
996	JFD 00263		Maybridge	Maybridge Cyto	solid-based (25μM)				0								0			2	0	323.861	34	2	4.95	401.59	29.96	264.53	86.46
997	JFD 00511		Maybridge	Maybridge Cyto	solid-based (25μM)				0								0			4	3	192.236	24	5	-2.7	273.31	92.42	168.42	46.01
998	JFD 00692		Maybridge	Maybridge Cyto	solid-based (25μM)				0								0			2	0	332.397	42	2	5.58	459.58	25.78	301.12	104.17
999	JFD 00787		Maybridge	Maybridge Cyto	solid-based (25μM)				0								0			5	0	300.312	38	5	3.39	432.13	93.6	265.64	95.48
1000	JFD 00883		Maybridge	Maybridge Cyto	solid-based (25μM)				0								0			3	0	298.72	32	2	3.68	364.34	43.37	245.89	82.24
1001	JFD 00907		Maybridge	Maybridge Cyto	solid-based (25μM)				0								0			4	0	372.183	30	5	4.21	406.31	97.88	263.42	97.56
1002	JFD 00912		Maybridge	Maybridge Cyto	solid-based (25μM)				0								0			3	0	284.694	29	2	3.17	332.19	43.37	229.13	77.2
1003	JFD 00953		Maybridge	Maybridge Cyto	solid-based (25μM)				0								0			3	0	298.72	32	2	3.68	364.37	43.37	245.97	82.24
1004	JFD 00957		Maybridge	Maybridge Cyto	solid-based (25μM)				0								0			4	1	313.735	34	3	2.64	383.01	55.4	257.46	87.4
1005	JFD 01196		Maybridge	Maybridge Cyto	solid-based (25μM)				0								0			6	0	428.248	38	7	4.16	483.87	135.01	304.98	91.61
1006	KM 03417		Maybridge	Maybridge Cyto	solid-based (25μM)				0								0			2	2	357.374	33	4	4.59	410.17	64.92	270.36	85.93
1007	KM 04193		Maybridge	Maybridge Cyto	solid-based (25μM)				0								0			1	1	313.237	25	1	5.28	317.04	28.68	209.99	70.53
1008	KM 06044		Maybridge	Maybridge Cyto	solid-based (25μM)				0								0			0	1	273.78	30	2	5.06	355.61	15.79	228.83	79.78
1009	KM 06626		Maybridge	Maybridge Cyto	solid-based (25μM)				0								0			4	0	323.778	26	3	4.85	350.03	71.6	234.21	81.35
1010	JFD 01295		Maybridge	Maybridge Cyto	solid-based (25μM)				0								0			4	1	248.283	31	3	4.01	340.67	50.17	220.67	76.07
1011	KM 03216		Maybridge	Maybridge Cyto	solid-based (25μM)				0								0			3	1	331.777	32	4	5.04	399.57	74.5	258.16	89.32
1012	JFD 02972		Maybridge	Maybridge Cyto	solid-based (25μM)				0								0			2	2	399.313	47	6	5.25	531.09	37.19	339.88	111.28
1013	JFD 02816		Maybridge	Maybridge Cyto	solid-based (25μM)				0								0			1	1	295.377	40	0	4.91	419.97	12.03	274.28	95.9
1014	KM 06563		Maybridge	Maybridge Cyto	solid-based (25μM)				0								0			5	1	367.183	36	4	3.84	429.19	83.14	283.05	88.04
1015	JFD 01251		Maybridge	Maybridge Cyto	solid-based (25μM)				0								0			0	1	269.34	36	2	5.29	390	15.79	249.72	87.29
1016	JFD 01372		Maybridge	Maybridge Cyto	solid-based (25μM)				0								0			1	1	349.23	38	2	4.82	440.42	19.03	281.99	93.42
1017	JFD 01482		Maybridge	Maybridge Cyto	solid-based (25μM)				0								0			3	0	290.273	32	2	2.62	353.25	63.41	237.37	89.79
1018	JFD 01743		Maybridge	Maybridge Cyto	solid-based (25μM)				0								0			4	1	474.51	58	4	5.93	630.55	82.08	415.17	136.38
1019	JFD 01902		Maybridge	Maybridge Cyto	solid-based (25μM)				0								0			5	1	349.226	38	5	5.04	443.72	61.08	273.33	92.06
1020	JFD 01936		Maybridge	Maybridge Cyto	solid-based (25μM)				0								0			3	0	298.72	32	2	3.68	363.64	43.37	246.05	82.24
1021	JFD 01938		Maybridge	Maybridge Cyto	solid-based (25μM)				0								0			3	0	319.139	29	2	3.77	348.64	43.37	243.08	82.01
1022	JFD 02182		Maybridge	Maybridge Cyto	solid-based (25μM)				0								0			4	3	446.805	48	8	4.02	568.21	96.89	354.98	104.9
1023	JFD 02342		Maybridge	Maybridge Cyto	solid-based (25μM)				0								0			1	0	220.266	29	3	4.42	321.23	17.07	209.5	67.31
1024	JFD 02452		Maybridge	Maybridge Cyto	solid-based (25μM)				0								0			8	5	659.893	108	5	4.27	1070.95	145.55	656.32	177.19
1025	JFD 02470		Maybridge	Maybridge Cyto	solid-based (25μM)				0								0			2	0	252.65	26	3	2.26	306.71	52.6	202.56	61.86
1026	JFD 02551		Maybridge	Maybridge Cyto	solid-based (25μM)				0								0			7	0	517.358	57	11	7.15	685.05	102.94	427.13	133.63
1027	JFD 02817		Maybridge	Maybridge Cyto	solid-based (25μM)				0								0			1	0	335.441	47	2	6.02	486.42	3.24	318.66	110.35
1028	JFD 02849		Maybridge	Maybridge Cyto	solid-based (25μM)				0								0			3	1	465.563	57	6	7.02	625.5	57.61	413.63	136.58
1029	JFD 02963		Maybridge	Maybridge Cyto	solid-based (25μM)				0								0			2	1	298.419	48	3	4.91	494.87	37.3	305.55	92.26
1030	JFD 03184		Maybridge	Maybridge Cyto	solid-based (25μM)				0								0			3	0	319.139	29	2	3.77	347.93	43.37	243.12	82.01
1031	JFD 03185		Maybridge	Maybridge Cyto	solid-based (25μM)				0								0			3	0	278.259	31	3	3.16	344.36	60.44	234.25	77.99
1032	JFD 03186		Maybridge	Maybridge Cyto	solid-based (25μM)				0								0			3	0	292.286	34	3	3.45	378.06	60.44	251.2	83.01
1033	JFD 03552		Maybridge	Maybridge Cyto	solid-based (25μM)				0								0			5	1	499.741	47	3	5.41	543.18	70.08	363.29	128.14
1034	JFD 03665		Maybridge	Maybridge Cyto	solid-based (25μM)				0								0			2	1	222.239	27	0	3.04	282.66	37.3	195.93	66.62
1035	JFD 03909		Maybridge	Maybridge Cyto	solid-based (25μM)				0								0			2	0	180.205	22	0	2.29	246.4	25.78	159.89	53.9
1036	JFD 03977		Maybridge	Maybridge Cyto	solid-based (25μM)				0								0			2	0	449.877	23	3	4.56	334.94	63.23	233.3	78.62
1037	JFD 04071		Maybridge	Maybridge Cyto	solid-based (25μM)				0								0			2	0	225.243	28	3	3.57	312.47	45.82	201.36	67.73
1038	JP 00898		Maybridge	Maybridge Cyto	solid-based (25μM)				0								0			5	0	432.576	62	8	5.24	662.29	76.04	403.2	117.03
1039	KM 00382		Maybridge	Maybridge Cyto	solid-based (25μM)				0								0			4	1	292.131	27	4	4.24	318.18	65.25	208.74	69.07
1040	KM 00407		Maybridge	Maybridge Cyto	solid-based (25μM)				0								0			4	2	261.71	30	3	3.46	339.92	79.42	213.38	74.81
1041	KM 00454		Maybridge	Maybridge Cyto	solid-based (25μM)				0								0			4	3	424.907	46	5	5.92	523.79	94.53	344.44	121.88
1042	KM 00526		Maybridge	Maybridge Cyto	solid-based (25μM)				0								0			2	2	432.741	45	4	6.45	527.43	57.78	333.68	111.7
1043	KM 00713		Maybridge	Maybridge Cyto	solid-based (25μM)				0								0			4	0	248.258	25	4	3.08	300.97	86.68	197.68	62.44
1044	KM 00753		Maybridge	Maybridge Cyto	solid-based (25μM)				0								0			5	1	343.768	38	4	2.7	438.18	94.87	280.23	101.16
1045	KM 00853		Maybridge	Maybridge Cyto	solid-based (25μM)				0								0			3	0	319.851	28	4	3.59	372.33	57.93	246.38	89.41
1046	KM 01526		Maybridge	Maybridge Cyto	solid-based (25μM)				0								0			4	1	397.878	43	7	5.32	503.01	77.57	330.12	109.28
1047	KM 01530		Maybridge	Maybridge Cyto	solid-based (25μM)				0								0			4	1	369.461	40	7	4.63	466.61	77.57	307.42	101.37
1048	KM 01661		Maybridge	Maybridge Cyto	solid-based (25μM)				0								0			4	1	415.269	44	7	5.86	517.61	73.91	338.73	109.59
1049	KM 01746		Maybridge	Maybridge Cyto	solid-based (25μM)				0								0			5	0	272.708	26	4	2.57	341.45	79.52	213.36	63.11
1050	KM 02351		Maybridge	Maybridge Cyto	solid-based (25μM)				0								0			4	2	417.932	43	7	5.74	507.9	76.71	337.4	111.85
1051	KM 02410		Maybridge	Maybridge Cyto	solid-based (25μM)				0								0			3	1	348.483	43	7	4.72	496.06	64.68	309.35	95.57
1052	KM 02439		Maybridge	Maybridge Cyto	solid-based (25μM)				0								0			3	1	428.373	37	8	4.93	467.88	64.68	304.83	88.85
1053	KM 03072		Maybridge	Maybridge Cyto	solid-based (25μM)				0								0			2	2	371.231	38	3	4.35	438.22	58.95	280.38	107.34
1054	KM 03205		Maybridge	Maybridge Cyto	solid-based (25μM)				0								0			3	0	348.225	27	4	4.95	377.39	62.89	249.65	82.13
1055	KM 03376		Maybridge	Maybridge Cyto	solid-based (25μM)				0								0			3	0	278.393	32	2	2.88	368.11	44.1	240.39	76.94
1056	KM 03609		Maybridge	Maybridge Cyto	solid-based (25μM)				0								0			3	0	362.463	42	5	2.87	493.2	60.44	309.43	96.16
1057	KM 03631		Maybridge	Maybridge Cyto	solid-based (25μM)				0								0			3	0	329.437	37	2	2.88	436.3	57.93	280.6	90.14
1058	KM 03637		Maybridge	Maybridge Cyto	solid-based (25μM)				0								0			4	2	340.83	36	5	3.05	412.78	85.63	284.54	96.69
1059	KM 03789		Maybridge	Maybridge Cyto	solid-based (25μM)				0								0			3	0	376.49	45	5	3.41	527.3	60.44	326.79	100.4
1060	KM 03967		Maybridge	Maybridge Cyto	solid-based (25μM)				0								0			3	0	376.942	39	5	3.81	483.04	51.21	305.75	105.6
1061	KM 04550		Maybridge	Maybridge Cyto	solid-based (25μM)				0								0			1	0	229.659	19	1	2.64	236.3	20.31	166.56	55.31
1062	KM 04778		Maybridge	Maybridge Cyto	solid-based (25μM)				0								0			2	0	211.668	19	3	2.42	251.96	40.86	167.93	54.85
1063	KM 04926		Maybridge	Maybridge Cyto	solid-based (25μM)				0								0			3	0	333.349	31	6	5.02	387.63	50.09	256.6	84.04
1064	KM 05150		Maybridge	Maybridge Cyto	solid-based (25μM)				0								0			3	1	365.369	39	4	4.33	438.98	46.17	291.97	90.87
1065	KM 05261		Maybridge	Maybridge Cyto	solid-based (25μM)				0								0			3	1	359.342	42	4	4.67	459.34	46.17	300.76	93.93
1066	KM 05478		Maybridge	Maybridge Cyto	solid-based (25μM)				0								0			2	0	255.678	22	3	3.96	294.89	55.05	190	60.69
1067	KM 05483		Maybridge	Maybridge Cyto	solid-based (25μM)				0								0			3	0	293.295	31	6	3.72	384.88	81.35	238.29	72.66
1068	KM 05576		Maybridge	Maybridge Cyto	solid-based (25μM)				0								0			6	1	512.931	43	6	4.23	581.89	102.43	365.7	107.25
1069	KM 05809		Maybridge	Maybridge Cyto	solid-based (25μM)				0								0			4	0	450.423	43	2	4.08	553	63.57	348.64	107.92
1070	KM 05853		Maybridge	Maybridge Cyto	solid-based (25μM)				0								0			3	1	429.384	44	2	4.38	535	58.53	343.4	109.3
1071	KM 05854		Maybridge	Maybridge Cyto	solid-based (25μM)				0								0			2	0	335.343	35	6	4.61	421.82	40.86	273.18	85.18
1072	KM 06239		Maybridge	Maybridge Cyto	solid-based (25μM)				0								0			3	0	416.964	53	5	3.68	601.66	49.74	372.46	117.62
1073	KM 06301		Maybridge	Maybridge Cyto	solid-based (25μM)				0								0			4	0	422.37	37	7	3.74	498.03	64.1	320.2	103.1
1074	KM 06421		Maybridge	Maybridge Cyto	solid-based (25μM)				0								0			6	1	444.696	44	9	4.13	539.8	95.5	346.76	106.14
1075	KM 06501		Maybridge	Maybridge Cyto	solid-based (25μM)				0								0			4	1	496.887	49	7	5.86	598.84	76.99	384.81	116.65
1076	KM 06580		Maybridge	Maybridge Cyto	solid-based (25μM)				0								0			6	2	381.306	41	5	3.36	463.79	95.17	298.5	88.87
1077	KM 06604		Maybridge	Maybridge Cyto	solid-based (25μM)				0								0			6	1	328.319	40	5	2.48	445.82	92.37	280.94	84.9
1078	KM 06815		Maybridge	Maybridge Cyto	solid-based (25μM)				0								0			4	0	287.294	29	3	3.97	358.64	84.74	226.65	77.18
1079	KM 06822		Maybridge	Maybridge Cyto	solid-based (25μM)				0								0			5	1	274.207	27	3	2.85	327.75	96.77	207.58	68.16
1080	KM 06828		Maybridge	Maybridge Cyto	solid-based (25μM)				0								0			4	0	342.157	26	3	4.66	358.52	84.74	237.86	81.75
1081	KM 06831		Maybridge	Maybridge Cyto	solid-based (25μM)				0								0			5	0	317.32	33	5	3.35	404.31	93.97	253.01	83.34
1082	KM 06835		Maybridge	Maybridge Cyto	solid-based (25μM)				0								0			4	0	301.32	32	4	4.03	388.58	84.74	243.81	81.92
1083	KM 06837		Maybridge	Maybridge Cyto	solid-based (25μM)				0								0			4	0	291.258	26	3	3.59	333.45	84.74	214.76	72.36
1084	KM 10153		Maybridge	Maybridge Cyto	solid-based (25μM)				0								0			3	2	365.835	40	5	4.86	479.46	86.95	301.82	100.21
1085	MWP 00582		Maybridge	Maybridge Cyto	solid-based (25μM)				0								0			3	0	347.357	36	5	4.67	433.3	38.67	278.03	88.67
1086	KM 06991		Maybridge	Maybridge Cyto	solid-based (25μM)				0								0			4	1	328.386	39	4	3.9	430.18	73.91	280.48	90.19
1087	KM 08872		Maybridge	Maybridge Cyto	solid-based (25μM)				0								0			4	1	469.543	53	7	6.81	597.03	53.93	383.01	116.54
1088	KM 07571		Maybridge	Maybridge Cyto	solid-based (25μM)				0								0			5	1	458.766	38	8	3.93	488.99	90.46	318.86	93.02
1089	PD 00103		Maybridge	Maybridge Cyto	solid-based (25μM)				0								0			2	0	274.241	29	3	4.07	333.34	36.68	223.6	69.94
1090	MWP 00566		Maybridge	Maybridge Cyto	solid-based (25μM)				0								0			2	1	277.772	30	1	3.68	352.29	43.84	225.57	86.65
1091	KM 08486		Maybridge	Maybridge Cyto	solid-based (25μM)				0								0			2	3	347.199	35	3	4.75	415.05	69.81	272.63	93.37
1092	KM 08047		Maybridge	Maybridge Cyto	solid-based (25μM)				0								0			1	1	250.318	28	3	4.34	317.56	28.68	214.54	69.02
1093	KM 07870		Maybridge	Maybridge Cyto	solid-based (25μM)				0								0			5	1	436.772	42	7	4.61	505.6	99.69	330.81	101.55
1094	KM 08844		Maybridge	Maybridge Cyto	solid-based (25μM)				0								0			4	1	397.898	52	5	5.53	560.17	53.93	354.97	111.47
1095	KM 10430		Maybridge	Maybridge Cyto	solid-based (25μM)				0								0			3	2	334.745	31	2	4.36	372.59	44.62	243.59	85.03
1096	NH 00218		Maybridge	Maybridge Cyto	solid-based (25μM)				0								0			0	2	344.319	36	5	4.99	427.1	24.06	265.75	78.18
1097	KM 06900		Maybridge	Maybridge Cyto	solid-based (25μM)				0								0			6	1	429.235	37	7	4.5	481.89	123.07	311.82	102.61
1098	NH 00313		Maybridge	Maybridge Cyto	solid-based (25μM)				0								0			2	1	371.066	27	2	4.88	388.25	46.17	256.02	82.11
1099	KM 06838		Maybridge	Maybridge Cyto	solid-based (25μM)				0								0			4	0	307.712	26	3	4.06	342.81	84.74	223.82	76.95
1100	KM 06839		Maybridge	Maybridge Cyto	solid-based (25μM)				0								0			5	0	287.228	30	4	2.61	366.47	103.2	226.33	72.16
1101	KM 06867		Maybridge	Maybridge Cyto	solid-based (25μM)				0								0			6	0	375.356	39	8	3.28	479.9	120.27	298.34	95
1102	KM 06890		Maybridge	Maybridge Cyto	solid-based (25μM)				0								0			7	0	411.41	40	8	2.83	515.6	137.34	315.08	98.08
1103	KM 06891		Maybridge	Maybridge Cyto	solid-based (25μM)				0								0			6	1	378.335	37	7	3.43	457.43	123.07	288.76	93.21
1104	KM 06894		Maybridge	Maybridge Cyto	solid-based (25μM)				0								0			6	0	449.382	39	8	3.87	516.27	128.11	320.74	97.59
1105	KM 06897		Maybridge	Maybridge Cyto	solid-based (25μM)				0								0			6	1	428.343	40	8	4.17	499.62	123.07	315.79	98.97
1106	KM 06990		Maybridge	Maybridge Cyto	solid-based (25μM)				0								0			4	1	390.356	45	5	4.87	499.81	73.91	321.19	99.27
1107	KM 07079		Maybridge	Maybridge Cyto	solid-based (25μM)				0								0			3	0	205.253	30	2	1.28	328.61	29.54	197.35	59.14
1108	KM 07547		Maybridge	Maybridge Cyto	solid-based (25μM)				0								0			3	1	404.45	36	4	4.79	463.12	59.06	298.39	92.17
1109	KM 07750		Maybridge	Maybridge Cyto	solid-based (25μM)				0								0			5	1	440.88	52	7	3.74	572.59	105.3	375.17	116.01
1110	KM 07811		Maybridge	Maybridge Cyto	solid-based (25μM)				0								0			5	1	412.462	49	7	3.05	538.04	105.3	352.42	108.09
1111	KM 07869		Maybridge	Maybridge Cyto	solid-based (25μM)				0								0			5	1	408.354	39	7	3.92	470.9	99.69	308.13	93.63
1112	KM 08002		Maybridge	Maybridge Cyto	solid-based (25μM)				0								0			2	0	361.222	38	6	4.81	459.07	44.12	293.17	94.1
1113	KM 08021		Maybridge	Maybridge Cyto	solid-based (25μM)				0								0			3	1	376.237	40	6	4.67	478.1	56.15	305.09	98.56
1114	KM 08024		Maybridge	Maybridge Cyto	solid-based (25μM)				0								0			4	1	425.789	44	8	5.49	526.85	65.38	332	96.82
1115	KM 08043		Maybridge	Maybridge Cyto	solid-based (25μM)				0								0			1	0	328.859	39	5	5.03	455.74	17.82	286.61	95.21
1116	KM 08617		Maybridge	Maybridge Cyto	solid-based (25μM)				0								0			2	2	381.351	42	5	4.9	477.02	54.02	313.85	97.71
1117	KM 08645		Maybridge	Maybridge Cyto	solid-based (25μM)				0								0			4	1	465.439	56	9	4.64	640.76	47.94	402.42	129.14
1118	KM 08828		Maybridge	Maybridge Cyto	solid-based (25μM)				0								0			4	1	369.481	49	5	4.84	523.51	53.93	332.36	103.55
1119	KM 08829		Maybridge	Maybridge Cyto	solid-based (25μM)				0								0			5	0	460.591	61	7	6.38	659.44	59.72	415.57	133.64
1120	KM 08832		Maybridge	Maybridge Cyto	solid-based (25μM)				0								0			3	0	348.438	50	5	5.07	525.54	41.9	329.66	102.2
1121	KM 08839		Maybridge	Maybridge Cyto	solid-based (25μM)				0								0			3	0	372.456	47	5	5.13	512.15	41.9	325.8	99.31
1122	KM 09080		Maybridge	Maybridge Cyto	solid-based (25μM)				0								0			4	1	241.245	29	4	3.74	333.72	70.21	209.16	71.7
1123	KM 09453		Maybridge	Maybridge Cyto	solid-based (25μM)				0								0			3	2	245.32	37	7	2.52	391.77	68.01	242.87	71.14
1124	KM 09585		Maybridge	Maybridge Cyto	solid-based (25μM)				0								0			5	1	354.4	48	7	4.13	521.63	83.14	322.4	98.24
1125	KM 10129		Maybridge	Maybridge Cyto	solid-based (25μM)				0								0			2	1	262.306	34	3	2.93	374.47	41.99	239.35	78.57
1126	KM 10779		Maybridge	Maybridge Cyto	solid-based (25μM)				0								0			3	1	421.376	30	3	4.79	416.95	59.06	275.89	89.24
1127	MBE 00173		Maybridge	Maybridge Cyto	solid-based (25μM)				0								0			3	1	316.418	42	5	5.19	471.01	64.68	290.5	89.28
1128	ML 00267		Maybridge	Maybridge Cyto	solid-based (25μM)				0								0			2	3	368.292	39	3	3.9	419.79	56.65	279.05	92.36
1129	ML 00449		Maybridge	Maybridge Cyto	solid-based (25μM)				0								0			4	2	475.36	45	4	6.86	520.79	66.38	351.14	124.42
1130	MWP 00246		Maybridge	Maybridge Cyto	solid-based (25μM)				0								0			3	1	310.37	36	5	3.94	407.15	64.68	265.53	86.29
1131	MWP 00248		Maybridge	Maybridge Cyto	solid-based (25μM)				0								0			4	2	325.385	38	5	3.8	424.77	76.71	276.98	90.76
1132	MWP 00441		Maybridge	Maybridge Cyto	solid-based (25μM)				0								0			2	0	315.817	35	4	4.33	406.45	29.43	266.23	89.5
1133	MWP 00553		Maybridge	Maybridge Cyto	solid-based (25μM)				0								0			2	0	337.823	35	3	5.83	407.28	40.86	280.26	94.9
1134	MWP 00584		Maybridge	Maybridge Cyto	solid-based (25μM)				0								0			3	0	348.25	33	4	5	414.26	38.67	274.23	92.31
1135	MWP 00605		Maybridge	Maybridge Cyto	solid-based (25μM)				0								0			3	1	452.377	43	3	5.61	541.66	63.99	346.62	123.59
1136	MWP 00823		Maybridge	Maybridge Cyto	solid-based (25μM)				0								0			2	1	430.35	45	3	6.01	535.15	46.92	347.15	116.58
1137	MWP 00824		Maybridge	Maybridge Cyto	solid-based (25μM)				0								0			2	0	375.654	31	3	4.82	390.99	43.37	270.9	88
1138	MWP 01044		Maybridge	Maybridge Cyto	solid-based (25μM)				0								0			5	0	395.865	41	5	3.69	484.82	71.34	318.32	105.92
1139	NH 00309		Maybridge	Maybridge Cyto	solid-based (25μM)				0								0			2	1	438.172	33	4	5.42	456.35	46.17	291.72	84.45
1140	PD 00112		Maybridge	Maybridge Cyto	solid-based (25μM)				0								0			1	1	262.281	31	2	4.27	336.67	39.58	227.67	77.79
1141	PD 00115		Maybridge	Maybridge Cyto	solid-based (25μM)				0								0			1	1	313.181	31	2	5.34	360.89	39.58	250.81	87.19
1142	PD 00185		Maybridge	Maybridge Cyto	solid-based (25μM)				0								0			1	1	312.288	34	3	5.01	379.48	39.58	254.64	83.55
1143	PD 00388		Maybridge	Maybridge Cyto	solid-based (25μM)				0								0			1	0	271.786	26	3	3.45	322.47	20.31	214.86	72.6
1144	PD 00406		Maybridge	Maybridge Cyto	solid-based (25μM)				0								0			2	1	519.139	32	3	6.08	408.26	32.59	283.72	106.25
1145	PD 00407		Maybridge	Maybridge Cyto	solid-based (25μM)				0								0			2	1	427.02	26	3	4.26	327.13	32.59	217.61	80.24
1146	PD 00408		Maybridge	Maybridge Cyto	solid-based (25μM)				0								0			2	1	481.043	29	3	5.34	372.94	32.59	253.91	93.13
1147	PD 00489		Maybridge	Maybridge Cyto	solid-based (25μM)				0								0			2	0	249.264	30	2	2.89	323.87	37.38	217.63	73.16
1148	PD 00502		Maybridge	Maybridge Cyto	solid-based (25μM)				0								0			3	2	492.093	34	5	4.75	417.21	44.62	277.79	102.58
1149	PD 00549		Maybridge	Maybridge Cyto	solid-based (25μM)				0								0			3	0	270.326	38	3	1.34	394.58	40.62	250.76	78.31
1150	PD 00636		Maybridge	Maybridge Cyto	solid-based (25μM)				0								0			1	1	287.373	32	7	2.99	387.02	38.33	242.14	75.85
1151	PD 00642		Maybridge	Maybridge Cyto	solid-based (25μM)				0								0			2	0	258.296	28	1	3	322.19	40.62	212	70.3
1152	PD 00760		Maybridge	Maybridge Cyto	solid-based (25μM)				0								0			4	0	505.993	64	9	6.85	723.96	86.44	448.08	138.53
1153	PD 00766		Maybridge	Maybridge Cyto	solid-based (25μM)				0								0			2	1	205.21	26	4	1.77	286.19	55.4	184.24	57.65
1154	PD 00794		Maybridge	Maybridge Cyto	solid-based (25μM)				0								0			3	1	292.329	33	5	3.26	387.21	71.84	244.38	78.81
1155	PD 00795		Maybridge	Maybridge Cyto	solid-based (25μM)				0								0			3	1	342.336	36	6	4	428.76	71.84	271.47	84.57
1156	PHG 00741		Maybridge	Maybridge Cyto	solid-based (25μM)				0								0			2	1	314.169	30	2	4.9	352.07	52.47	246.73	84.49
1157	PHG 00960		Maybridge	Maybridge Cyto	solid-based (25μM)				0								0			5	0	326.303	38	3	2.27	426.31	92.43	270.28	86.24
1158	PHG 00963		Maybridge	Maybridge Cyto	solid-based (25μM)				0								0			5	0	333.298	36	3	2.35	416.49	96.09	271.3	90.44
1159	PHG 01009		Maybridge	Maybridge Cyto	solid-based (25μM)				0								0			10	0	650.637	78	10	3.51	871.44	172.88	550.43	177.8
1160	RB 00001		Maybridge	Maybridge Cyto	solid-based (25μM)				0								0			3	0	397.674	32	3	3.73	403.48	50.27	271.94	89.58
1161	RB 00150		Maybridge	Maybridge Cyto	solid-based (25μM)				0								0			2	0	299.709	31	3	3.35	355.9	46.61	240.69	79.07
1162	XBX 00130		Maybridge	Maybridge Cyto	solid-based (25μM)				0								0			3	1	242.273	32	5	3.08	362.38	57.85	221.06	71.15
1163	RF 01893		Maybridge	Maybridge Cyto	solid-based (25μM)				0								0			4	2	311.163	32	4	3.67	378.83	67.84	248.32	79.77
1164	RH 01287		Maybridge	Maybridge Cyto	solid-based (25μM)				0								0			1	1	338.831	43	2	4.6	473.85	36.1	298.43	97.56
1165	RDR 00728		Maybridge	Maybridge Cyto	solid-based (25μM)				0								0			0	2	423.743	39	4	7.32	483.24	33.29	326.34	114.7
1166	RDR 00491		Maybridge	Maybridge Cyto	solid-based (25μM)				0								0			0	2	457.231	37	4	7.05	465.07	24.06	303.57	98.66
1167	RDR 02498		Maybridge	Maybridge Cyto	solid-based (25μM)				0								0			2	1	359.827	38	4	4.57	464.29	55.4	293.85	93.94
1168	RDR 00093		Maybridge	Maybridge Cyto	solid-based (25μM)				0								0			0	2	359.701	34	4	5.82	421.41	24.06	280.65	96.27
1169	RDR 01686		Maybridge	Maybridge Cyto	solid-based (25μM)				0								0			0	1	331.304	40	2	5.5	457.32	15.27	287.44	92.62
1170	RH 02018		Maybridge	Maybridge Cyto	solid-based (25μM)				0								0			3	1	428.813	40	5	4.82	506.19	68.29	321.39	98.07
1171	RJC 01735		Maybridge	Maybridge Cyto	solid-based (25μM)				0								0			1	0	333.255	40	2	5.5	453.07	8.17	284.13	92.95
1172	RDR 01153		Maybridge	Maybridge Cyto	solid-based (25μM)				0								0			0	1	227.689	26	1	4.24	298.75	15.79	193.15	66.96
1173	RH 01481		Maybridge	Maybridge Cyto	solid-based (25μM)				0								0			5	1	328.362	44	4	3.83	487.95	78.52	296.3	93.04
1174	RB 00158		Maybridge	Maybridge Cyto	solid-based (25μM)				0								0			2	0	201.221	26	3	1.6	279.84	37.38	180.5	57.62
1175	RB 00362		Maybridge	Maybridge Cyto	solid-based (25μM)				0								0			4	2	384.212	37	2	5.72	440.38	70.42	299.08	100.04
1176	RDR 00047		Maybridge	Maybridge Cyto	solid-based (25μM)				0								0			2	2	341.308	33	4	4.83	404.26	69.88	259.54	87.34
1177	RDR 00691		Maybridge	Maybridge Cyto	solid-based (25μM)				0								0			2	3	433.15	35	3	6.09	437.09	56.65	298.13	104.94
1178	RDR 00708		Maybridge	Maybridge Cyto	solid-based (25μM)				0								0			2	3	409.834	36	4	4.27	462.75	70.23	298.56	94.98
1179	RDR 00802		Maybridge	Maybridge Cyto	solid-based (25μM)				0								0			2	3	368.281	38	4	4.93	443.99	56.65	297.07	99.75
1180	RDR 00966		Maybridge	Maybridge Cyto	solid-based (25μM)				0								0			3	1	280.708	29	0	4.35	335.71	46.01	225.46	76.39
1181	RDR 01678		Maybridge	Maybridge Cyto	solid-based (25μM)				0								0			2	2	311.229	31	4	5.43	376.18	35.88	249.63	95.58
1182	RDR 01679		Maybridge	Maybridge Cyto	solid-based (25μM)				0								0			3	2	348.847	40	7	5.18	467.98	62.18	298.03	107.55
1183	RDR 02030		Maybridge	Maybridge Cyto	solid-based (25μM)				0								0			1	1	331.421	22	2	4.25	309.09	29.1	207.12	69.1
1184	RDR 02032		Maybridge	Maybridge Cyto	solid-based (25μM)				0								0			1	1	351.839	19	2	4.34	293.25	29.1	204.28	68.86
1185	RDR 03006		Maybridge	Maybridge Cyto	solid-based (25μM)				0								0			4	1	395.685	36	6	3.79	469.67	63.6	299.13	90.49
1186	RDR 03026		Maybridge	Maybridge Cyto	solid-based (25μM)				0								0			3	2	395.108	38	7	4.96	474.21	41.49	306.41	95.04
1187	RDR 03027		Maybridge	Maybridge Cyto	solid-based (25μM)				0								0			4	3	359.223	40	7	3.07	463.21	67.51	294.76	90.35
1188	RDR 03056		Maybridge	Maybridge Cyto	solid-based (25μM)				0								0			4	1	395.685	36	6	3.79	469.24	63.6	299.05	90.49
1189	RDR 03086		Maybridge	Maybridge Cyto	solid-based (25μM)				0								0			0	1	411.197	33	5	7.22	443.49	12.03	301.75	103.77
1190	RDR 03785		Maybridge	Maybridge Cyto	solid-based (25μM)				0								0			5	1	381.346	45	4	3.68	504.07	51.16	312.94	91.68
1191	RDR 03820		Maybridge	Maybridge Cyto	solid-based (25μM)				0								0			3	1	237.709	23	1	3.02	288.26	38.67	189.09	73.32
1192	RDR 03998		Maybridge	Maybridge Cyto	solid-based (25μM)				0								0			3	0	301.385	42	3	4.56	455.47	29.02	282.94	95.95
1193	RF 00049		Maybridge	Maybridge Cyto	solid-based (25μM)				0								0			1	1	341.834	19	2	4.78	303.92	29.1	213.86	70.85
1194	RF 00595		Maybridge	Maybridge Cyto	solid-based (25μM)				0								0			1	1	406.476	53	13	9.46	610.77	12.03	373.1	117.17
1195	RF 00662		Maybridge	Maybridge Cyto	solid-based (25μM)				0								0			6	0	317.32	33	3	2.75	418.67	116.64	257.67	80.43
[truncated: 65,013 more rows]
