# Supplementary material for: Caenorhabditis elegans is a useful model for anthelmintic discovery
Source: Nat Commun. 2015 Jun 25;6:7485. doi: 10.1038/ncomms8485 (PMC4491176; doi:10.1038/ncomms8485)
Supplement: Supplementary Data 2 — Raw data for whole genome sequencing. [file ncomms8485-s3.xlsx]

## Sheet: exonic_variants_RawData
TypeOfVariation	NumberOfSamples	Chromosome	LocationStart	LocationEnd	Reference	Alternate	Gene	GeneInfo	RP2673	RP2671	RP2776	RP2699	RP2687	RP2669	RP2778	RP2704	RP2749	RP2672	RP2768	RP2637	RP2667	RP2682	RP2777	RP2696	RP2697	RP2815	RP2769	RP2748	RP2639	RP2705	RP2688	RP2812	RP2636	RP2703	RP2702	RP2814	RP2698	RP2689	RP2700	RP2706	RP2674	RP2635	RP2813
frameshift deletion	35	chrI	2905528	2905529	GC	-	Y71F9AL.4	Y71F9AL.4:NM_058670:exon6:c.676_677del:p.226_226del,	hom-588.73-12	hom-801.73-15	hom-328.77-7	hom-845.73-18	hom-427.74-9	hom-757.73-15	hom-693.73-14	hom-1110.73-22	hom-811.73-17	hom-533.73-12	hom-792.73-16	hom-588.73-12	hom-486.74-10	hom-585.73-12	hom-1142.73-24	hom-779.73-16	hom-765.73-16	hom-265.80-6	hom-412.74-9	hom-416.74-10	hom-584.73-11	hom-137.25-3	hom-172-4	hom-167-4	hom-526.73-11	hom-479.74-10	hom-326.77-7	hom-537.73-11	hom-614.73-12	hom-479.74-10	hom-278.80-6	hom-590.73-11	hom-432.74-9	hom-681.73-14	hom-436.74-9
frameshift deletion	35	chrII	3834814	3834842	GCATAAATGGGCATAAATGGGCCAATGAA	-	oac-4	oac-4:NM_062264:exon5:c.995_1023del:p.332_341del,	het-2285.73-18	het-3712.73-23	het-1842.73-21	het-4191.73-32	het-2609.73-26	het-4820.73-34	het-5765.73-30	het-6386.73-39	het-1366.73-29	het-5175.73-37	het-4633.73-34	het-3838.73-25	het-4017.73-29	het-3662.73-27	het-5714.73-39	het-7521.73-51	het-2141.73-24	het-1167.73-13	het-1643.73-16	het-3375.73-28	het-4156.73-23	het-4282.73-35	het-1834.73-12	het-3383.73-16	het-701.73-9	het-3720.73-26	het-2981.73-24	het-3736.73-30	het-6340.73-36	het-557.73-21	het-4717.73-18	het-4955.73-36	het-5455.73-21	het-5510.73-37	het-2927.73-24
frameshift deletion	35	chrII	3834846	3834846	C	-	oac-4	oac-4:NM_062264:exon5:c.991delG:p.A331fs,	het-2285.73-15	het-3712.73-23	het-1842.73-19	het-4191.73-27	het-2609.73-21	het-4820.73-29	het-5861.73-26	het-6752.73-38	het-1630.73-24	het-5175.73-35	het-4633.73-33	het-3838.73-28	het-4017.73-24	het-3662.73-26	het-5714.73-39	het-7521.73-41	het-2445.73-24	het-1167.73-13	het-1643.73-16	het-3375.73-23	het-4161.73-19	het-4282.73-29	het-1834.73-13	het-3039.73-13	het-701.73-7	het-3720.73-25	het-3319.73-19	het-3736.73-33	het-6105.73-33	het-557.73-16	het-4717.73-16	het-4955.73-29	het-5751.73-19	het-5510.73-35	het-2927.73-21
frameshift deletion	35	chrII	3834849	3834850	AA	-	oac-4	oac-4:NM_062264:exon5:c.987_988del:p.329_330del,	het-2285.73-15	het-3712.73-23	het-1842.73-19	het-4191.73-28	het-2609.73-22	het-4820.73-28	het-5461.73-28	het-6386.73-38	het-1641.73-24	het-5175.73-33	het-4633.73-31	het-3838.73-28	het-4017.73-25	het-3662.73-27	het-5714.73-38	het-7521.73-43	het-2445.73-26	het-1167.73-14	het-1643.73-18	het-3375.73-24	het-3881.73-19	het-4282.73-28	het-1834.73-14	het-3384.73-13	het-701.73-7	het-3720.73-25	het-2854.73-19	het-3736.73-34	het-6278.73-32	het-557.73-17	het-4717.73-16	het-4955.73-30	het-5343.73-20	het-5510.73-37	het-2927.73-26
frameshift deletion	35	chrII	3834853	3834862	GGGCCAATGA	-	oac-4	oac-4:NM_062264:exon5:c.975_984del:p.325_328del,	het-2285.73-19	het-3712.73-23	het-1842.73-22	het-4191.73-32	het-2609.73-22	het-4820.73-32	het-5409.73-28	het-6284.73-40	het-1699.73-27	het-5175.73-44	het-4633.73-34	het-3838.73-28	het-4017.73-28	het-3662.73-31	het-5714.73-40	het-7521.73-48	het-2037.73-25	het-1167.73-14	het-1643.73-18	het-3375.73-25	het-3854.73-25	het-4282.73-30	het-1834.73-17	het-2958.73-18	het-701.73-11	het-3720.73-30	het-2981.73-21	het-3736.73-36	het-5578.73-37	het-557.73-17	het-4717.73-16	het-4955.73-33	het-5338.73-21	het-5510.73-42	het-2927.73-27
frameshift deletion	35	chrII	595622	595629	GCGGCCGC	-	,nhl-3	:NM_001047352:exon11:c.1851_1857del:p.617_619del,nhl-3:NM_001047353:exon8:c.1551_1557del:p.517_519del,	hom-1067.73-11	hom-1297.73-14	hom-1327.73-13	hom-2499.73-27	hom-1413.73-16	hom-761.74-8	hom-1079.73-12	hom-1035.73-12	hom-1143.73-13	hom-1951.73-19	hom-1709.73-17	hom-1489.73-17	hom-1037.73-14	hom-1198.73-16	hom-1212.73-14	hom-1597.73-20	hom-918.73-11	hom-643.77-7	hom-1208.73-12	hom-1128.73-13	hom-819.74-9	hom-641.74-9	hom-527.79-6	hom-908.73-10	hom-956.73-10	hom-1675.73-19	hom-385.94-4	hom-1431.73-14	hom-974.73-10	hom-1015.73-11	hom-1312.73-14	hom-1348.73-15	hom-321.14-4	hom-1482.73-16	hom-1418.73-16
frameshift deletion	35	chrII	6736497	6736497	A	-	T14B4.2	T14B4.2:NM_062973:exon2:c.283delA:p.K95fs,	hom-994.73-13	hom-942.73-12	hom-221.25-3	hom-2318.73-30	hom-354.80-6	hom-1133.73-14	hom-1319.73-16	hom-1115.73-14	hom-1354.73-17	hom-1653.73-20	hom-1226.73-17	hom-1260.73-16	hom-1251.73-16	hom-810.74-10	hom-1437.73-18	hom-882.73-11	hom-960.73-13	hom-245-4	hom-949.73-12	hom-848.73-11	hom-476.80-6	hom-779.74-10	hom-1367.73-18	hom-437.80-6	hom-538.77-7	hom-734.74-9	hom-663.74-9	hom-1132.73-15	hom-1259.73-15	hom-694.74-9	hom-1076.73-14	hom-558.77-7	hom-728.74-10	hom-1182.73-15	hom-652.75-8
frameshift deletion	35	chrII	6759259	6759259	C	-	F41G3.2	F41G3.2:NM_062982:exon1:c.10delC:p.P4fs,	hom-73.25-3	hom-361.73-11	hom-436.73-16	hom-509.73-16	hom-390.73-12	hom-361.73-12	hom-180.80-6	hom-646.73-21	hom-284.74-10	hom-543.73-16	hom-181.80-6	hom-398.73-12	hom-614.73-18	hom-396.73-13	hom-505.73-15	hom-391.73-12	hom-176.80-8	hom-170.80-7	hom-136.87-4	hom-282.74-9	hom-249.75-8	hom-105-6	hom-288.74-9	hom-247.75-8	hom-288.74-9	hom-325.74-12	hom-395.73-13	hom-326.74-10	hom-356.73-11	hom-216.77-8	hom-252.75-8	hom-434.73-14	hom-219.77-7	hom-319.74-10	hom-257.75-8
frameshift deletion	35	chrII	7697420	7697420	C	-	B0495.5	B0495.5:NM_063214:exon5:c.821delG:p.G274fs,	hom-610.75-8	hom-766.74-9	hom-941.73-12	hom-1079.73-13	hom-1627.73-19	hom-1308.73-16	hom-1519.73-18	hom-1643.73-21	hom-554.75-8	hom-1685.73-21	hom-1060.73-12	hom-1171.73-14	hom-1092.73-13	hom-530.77-7	hom-1650.73-21	hom-1855.73-23	hom-832.74-10	hom-903.73-11	hom-847.73-10	hom-1443.73-17	hom-739.74-9	hom-987.73-12	hom-936.73-11	hom-1233.73-14	hom-577.75-8	hom-1279.73-16	hom-834.73-11	hom-1022.73-12	hom-874.73-11	hom-1034.73-12	hom-770.74-10	hom-864.74-10	hom-929.73-11	hom-1109.73-13	hom-907.73-11
frameshift deletion	35	chrIII	10498128	10498128	T	-	F43D9.1	F43D9.1:NM_066912:exon18:c.3091delT:p.F1031fs,	hom-760.74-9	hom-960.73-8	hom-1079.73-11	hom-1413.73-17	hom-1319.73-14	hom-1287.73-15	hom-1490.73-18	hom-1099.73-13	hom-1668.73-19	hom-1328.73-15	hom-1160.73-13	hom-1014.73-12	hom-1354.73-14	hom-997.73-11	hom-1519.73-19	hom-2196.73-25	hom-721.74-9	hom-819.73-10	hom-677.74-9	hom-1381.73-19	hom-752.73-9	hom-608.75-7	hom-968.73-11	hom-624.74-7	hom-853.73-10	hom-1462.73-16	hom-1022.73-11	hom-1153.73-14	hom-1542.73-18	hom-409.87-5	hom-2131.73-26	hom-1339.73-16	hom-885.73-11	hom-1115.73-14	hom-1293.73-16
frameshift deletion	35	chrIII	10530013	10530013	C	-	unc-49	unc-49:NM_001027610:exon17:c.2461delC:p.P821fs,	hom-369.50-12	hom-417.73-11	hom-501.73-13	hom-786.73-21	hom-404.73-11	hom-542.73-14	hom-375.74-11	hom-752.73-19	hom-245.77-7	hom-450.73-12	hom-418.73-11	hom-502.73-13	hom-502.73-13	hom-502.73-14	hom-621.73-16	hom-842.73-20	hom-423.73-11	hom-202.80-6	hom-280.75-8	hom-442.73-12	hom-243.77-7	hom-382.74-11	hom-212.80-7	hom-46.70-2	hom-212.87-5	hom-506.87-16	hom-440.74-11	hom-376.74-10	hom-829.73-21	hom-417.73-11	hom-711.73-18	hom-445.73-13	hom-702.73-18	hom-338.74-10	hom-257.77-7
frameshift deletion	35	chrIII	5953909	5953909	G	-	,psf-1	:NM_065894:exon6:c.1505delC:p.P502fs,psf-1:NM_065895:exon3:c.665delC:p.P222fs,	hom-761.74-10	hom-1060.73-14	hom-1174.73-15	hom-2691.73-34	hom-1956.73-25	hom-1198.73-15	hom-1007.73-13	hom-2290.73-29	hom-1385.73-18	hom-2758.73-35	hom-1849.73-25	hom-1262.73-18	hom-1364.73-18	hom-2018.73-26	hom-2011.73-26	hom-1748.73-24	hom-1385.73-18	hom-447.80-6	hom-1198.73-15	hom-1222.73-16	hom-822.73-10	hom-1593.73-20	hom-839.73-11	hom-969.73-14	hom-1046.73-13	hom-1659.73-21	hom-706.74-9	hom-2173.73-28	hom-2003.73-26	hom-1197.73-16	hom-1205.73-15	hom-1908.73-25	hom-974.73-12	hom-1604.73-20	hom-668.75-8
frameshift deletion	35	chrIV	7053276	7053276	C	-	nhr-105	nhr-105:NM_001026132:exon10:c.1212delC:p.H404fs,nhr-105:NM_001026133:exon10:c.1164delC:p.H388fs,	hom-1055.73-13	hom-1274.73-16	hom-1054.73-13	hom-1463.73-21	hom-939.73-12	hom-1314.73-16	hom-1737.73-21	hom-2308.73-28	hom-1500.73-19	hom-1753.73-21	hom-1282.73-17	hom-1445.73-18	hom-2319.73-27	hom-1288.73-17	hom-1710.73-22	hom-2144.73-27	hom-1129.73-14	hom-401.80-6	hom-912.73-11	hom-2356.73-29	hom-519.77-7	hom-1355.73-17	hom-869.73-11	hom-639.75-8	hom-1063.73-14	hom-1002.73-12	hom-1101.73-13	hom-1264.73-16	hom-1244.73-17	hom-1387.73-17	hom-1377.73-17	hom-1051.73-14	hom-1183.73-15	hom-1668.73-20	hom-1172.73-13
frameshift deletion	35	chrX	14766625	14766625	G	-	Y16B4A.2	Y16B4A.2:NM_001277047:exon18:c.3212delC:p.P1071fs,Y16B4A.2:NM_078051:exon18:c.3212delC:p.P1071fs,	hom-2216.73-20	hom-1325.73-13	hom-1811.73-16	hom-2745.73-22	hom-1594.73-13	hom-2097.73-18	hom-2793.73-25	hom-3554.73-30	hom-2295.73-19	hom-2584.73-21	hom-2900.73-25	hom-2188.73-20	hom-3114.73-28	hom-1711.73-13	hom-3093.73-26	hom-3605.73-31	hom-2547.73-21	hom-1420.73-12	hom-1458.73-13	hom-1774.73-13	hom-1434.73-11	hom-2070.73-20	hom-841.74-7	hom-1686.73-15	hom-1551.73-11	hom-1791.73-14	hom-1604.73-14	hom-2624.73-22	hom-2705.73-24	hom-1467.73-12	hom-2393.73-18	hom-2786.73-23	hom-1837.73-14	hom-2602.73-22	hom-1679.73-15
frameshift deletion	35	chrX	14766635	14766635	G	-	Y16B4A.2	Y16B4A.2:NM_001277047:exon18:c.3202delC:p.Q1068fs,Y16B4A.2:NM_078051:exon18:c.3202delC:p.Q1068fs,	hom-2216.73-20	hom-1325.73-12	hom-1811.73-16	hom-2745.73-25	hom-1594.73-13	hom-2097.73-18	hom-2793.73-27	hom-3554.73-30	hom-2295.73-19	hom-2584.73-23	hom-2900.73-25	hom-2188.73-19	hom-3114.73-29	hom-1711.73-14	hom-3093.73-26	hom-3605.73-32	hom-2547.73-24	hom-1420.73-13	hom-1458.73-12	hom-1774.73-14	hom-1434.73-12	hom-2070.73-17	hom-841.74-8	hom-1686.73-15	hom-1551.73-11	hom-1791.73-16	hom-1604.73-15	hom-2624.73-22	hom-2705.73-24	hom-1467.73-11	hom-2393.73-20	hom-2786.73-24	hom-1837.73-14	hom-2602.73-23	hom-1679.73-14
frameshift deletion	35	chrX	14766666	14766666	G	-	Y16B4A.2	Y16B4A.2:NM_001277047:exon18:c.3171delC:p.P1057fs,Y16B4A.2:NM_078051:exon18:c.3171delC:p.P1057fs,	hom-2216.73-19	hom-1325.73-12	hom-1811.73-17	hom-2745.73-26	hom-1594.73-17	hom-2097.73-19	hom-2793.73-21	hom-3554.73-32	hom-2295.73-21	hom-2584.73-24	hom-2900.73-28	hom-2188.73-18	hom-3114.73-24	hom-1711.73-19	hom-3093.73-31	hom-3605.73-35	hom-2547.73-26	hom-1420.73-15	hom-1458.73-16	hom-1774.73-20	hom-1434.73-16	hom-2070.73-19	hom-841.74-8	hom-1686.73-16	hom-1551.73-19	hom-1791.73-19	hom-1604.73-13	hom-2624.73-26	hom-2705.73-24	hom-1467.73-17	hom-2393.73-23	hom-2786.73-25	hom-1837.73-21	hom-2602.73-26	hom-1679.73-14
frameshift deletion	35	chrX	1615117	1615117	C	-	H11E01.3	H11E01.3:NM_075898:exon9:c.2100delC:p.S700fs,	hom-2449.73-22	hom-2674.73-24	hom-3608.73-28	hom-4103.73-34	hom-3451.73-27	hom-1931.73-17	hom-3622.73-28	hom-3607.73-31	hom-3480.73-29	hom-3550.73-27	hom-3672.73-32	hom-2289.73-19	hom-3874.73-33	hom-3236.73-26	hom-4533.73-36	hom-5259.73-46	hom-2171.73-18	hom-1406.73-12	hom-1735.73-16	hom-2971.73-27	hom-936.73-7	hom-1724.73-15	hom-1468.73-11	hom-3091.73-23	hom-2252.73-20	hom-2604.73-23	hom-1395.73-10	hom-2427.73-21	hom-2871.73-24	hom-2144.73-18	hom-2333.73-16	hom-2261.73-19	hom-2503.73-21	hom-2623.73-23	hom-1556.73-13
frameshift deletion	35	chrX	1615125	1615125	C	-	H11E01.3	H11E01.3:NM_075898:exon9:c.2108delC:p.S703fs,	hom-2449.73-19	hom-2674.73-24	hom-3608.73-29	hom-4103.73-35	hom-3449.73-29	hom-1931.73-16	hom-3622.73-30	hom-3607.73-31	hom-3480.73-27	hom-3550.73-28	hom-3672.73-32	hom-2289.73-20	hom-3874.73-35	hom-3236.73-27	hom-4533.73-38	hom-5259.73-47	hom-2171.73-17	hom-1406.73-12	hom-1735.73-17	hom-2971.73-24	hom-936.73-7	hom-1724.73-16	hom-1468.73-12	hom-3091.73-27	hom-2252.73-19	hom-2604.73-20	hom-1395.73-12	hom-2427.73-20	hom-2871.73-23	hom-2144.73-19	hom-2333.73-17	hom-2261.73-18	hom-2503.73-21	hom-2623.73-24	hom-1556.73-11
frameshift deletion	35	chrX	1615135	1615135	C	-	H11E01.3	H11E01.3:NM_075898:exon9:c.2118delC:p.F706fs,	hom-2449.73-24	hom-2674.73-23	hom-3608.73-35	hom-4103.73-37	hom-3525.73-38	hom-1931.73-18	hom-3622.73-35	hom-3607.73-32	hom-3480.73-36	hom-3550.73-36	hom-3672.73-32	hom-2289.73-22	hom-3874.73-33	hom-3236.73-31	hom-4533.73-44	hom-5259.73-44	hom-2171.73-23	hom-1406.73-15	hom-1735.73-14	hom-2971.73-28	hom-936.73-11	hom-1724.73-13	hom-1468.73-16	hom-3091.73-31	hom-2252.73-20	hom-2604.73-26	hom-1395.73-15	hom-2427.73-23	hom-2871.73-28	hom-2144.73-19	hom-2333.73-26	hom-2261.73-22	hom-2503.73-25	hom-2623.73-24	hom-1556.73-17
frameshift insertion	35	chrI	8161380	8161380	-	G	T28B8.4	T28B8.4:NM_001276532:exon3:c.657dupG:p.E219fs,	hom-585.73-15	hom-574.73-15	hom-462.73-13	hom-628.73-17	hom-554.73-14	hom-599.73-15	hom-328.74-9	hom-710.73-18	hom-733.73-18	hom-791.73-20	hom-836.73-18	hom-214.80-6	hom-556.73-16	hom-634.73-16	hom-922.73-24	hom-897.73-22	hom-554.73-15	hom-461.73-12	hom-552.73-14	hom-584.73-15	hom-378.74-10	hom-383.74-10	hom-790.73-20	hom-365.74-9	hom-418.74-10	hom-469.73-12	hom-344.74-9	hom-806.73-20	hom-583.73-16	hom-614.73-15	hom-886.73-22	hom-770.73-19	hom-651.73-16	hom-469.73-12	hom-608.73-15
frameshift insertion	35	chrII	5078775	5078775	-	G	dsh-2	dsh-2:NM_062536:exon8:c.1978dupC:p.Q660fs,	hom-1200.73-15	hom-1707.73-21	hom-1234.73-14	hom-1938.73-24	hom-1001.73-14	hom-1461.73-19	hom-983.73-13	hom-2426.73-28	hom-2201.73-28	hom-1358.73-17	hom-1849.73-23	hom-875.73-11	hom-651.74-8	hom-991.73-13	hom-1938.73-25	hom-3201.73-40	hom-915.73-11	hom-705.74-9	hom-1824.73-22	hom-1733.73-21	hom-876.73-11	hom-1324.73-17	hom-950.73-12	hom-1322.73-16	hom-712.74-10	hom-993.73-13	hom-540.77-7	hom-1543.73-19	hom-2171.73-27	hom-1441.73-17	hom-1249.73-15	hom-1121.73-14	hom-1457.73-17	hom-1282.73-16	hom-1751.73-21
frameshift insertion	35	chrII	5078781	5078781	-	C	dsh-2	dsh-2:NM_062536:exon8:c.1972dupG:p.A658fs,	hom-1200.73-15	hom-1707.73-21	hom-1234.73-17	hom-1938.73-25	hom-1001.73-12	hom-1461.73-17	hom-983.73-11	hom-2426.73-32	hom-2201.73-27	hom-1358.73-17	hom-1849.73-23	hom-875.73-11	hom-651.74-9	hom-991.73-12	hom-1938.73-24	hom-3201.73-39	hom-915.73-12	hom-705.74-9	hom-1824.73-23	hom-1733.73-22	hom-876.73-11	hom-1324.73-16	hom-950.73-12	hom-1322.73-17	hom-712.74-8	hom-993.73-12	hom-540.77-7	hom-1543.73-20	hom-2171.73-27	hom-1441.73-17	hom-1249.73-16	hom-1121.73-14	hom-1457.73-19	hom-1282.73-16	hom-1751.73-22
frameshift insertion	35	chrII	6084917	6084917	-	G	ptc-2	ptc-2:NM_062817:exon2:c.863dupC:p.T288fs,	hom-538.73-14	hom-561.73-13	hom-634.73-17	hom-757.73-20	hom-495.73-13	hom-590.73-15	hom-482.73-13	hom-1314.73-33	hom-691.73-18	hom-716.73-18	hom-753.73-19	hom-510.73-14	hom-818.73-21	hom-550.73-14	hom-1034.73-27	hom-1004.73-28	hom-652.73-17	hom-589.73-15	hom-716.73-19	hom-478.73-13	hom-329.74-9	hom-381.74-10	hom-511.73-13	hom-376.74-11	hom-458.73-12	hom-814.73-21	hom-514.73-13	hom-668.73-17	hom-637.73-17	hom-386.74-11	hom-777.73-21	hom-573.73-15	hom-724.73-19	hom-637.73-17	hom-161.87-5
frameshift insertion	35	chrII	6736493	6736493	-	C	T14B4.2	T14B4.2:NM_062973:exon2:c.279_280insC:p.E93fs,	hom-994.73-13	hom-942.73-12	hom-221.25-3	hom-2318.73-30	hom-354.80-6	hom-1133.73-14	hom-1319.73-16	hom-1115.73-14	hom-1354.73-16	hom-1653.73-20	hom-1226.73-15	hom-1260.73-16	hom-1251.73-14	hom-810.74-10	hom-1437.73-17	hom-882.73-11	hom-960.73-14	hom-245-3	hom-949.73-11	hom-848.73-10	hom-476.80-6	hom-779.74-9	hom-1367.73-18	hom-437.80-6	hom-538.77-6	hom-734.74-9	hom-663.74-8	hom-1132.73-15	hom-1259.73-15	hom-694.74-8	hom-1076.73-14	hom-558.77-7	hom-728.74-10	hom-1182.73-15	hom-652.75-8
frameshift insertion	35	chrII	6759926	6759926	-	T	F41G3.2	F41G3.2:NM_062982:exon3:c.564_565insT:p.Q188fs,	hom-1974.73-13	hom-725.87-5	hom-1718.73-11	hom-2518.73-16	hom-841.80-5	hom-193.70-1	hom-1169.75-8	hom-1040.77-7	hom-1295.74-8	hom-1839.73-12	hom-1080.75-7	hom-1196.75-8	hom-2212.73-14	hom-2306.73-15	hom-1884.73-12	hom-1167.77-7	hom-1883.73-12	hom-587.87-5	hom-2052.73-14	hom-509-4	hom-478.25-3	hom-1431.73-7	hom-1463.74-9	hom-1275.75-8	hom-1195.75-8	hom-658-4	hom-1125.77-7	hom-1016.80-6	hom-3233.06-21	hom-573.87-4	hom-1714.73-11	hom-1473.74-10	hom-1793.73-11	hom-1165.77-7	hom-2230.73-13
frameshift insertion	35	chrII	7124005	7124005	-	G	F10E7.2	F10E7.2:NM_063074:exon4:c.385dupG:p.Y128fs,	hom-573.73-14	hom-477.73-10	hom-821.73-20	hom-731.73-16	hom-456.73-11	hom-553.73-15	hom-613.73-13	hom-364.73-9	hom-371.73-9	hom-452.73-11	hom-890.73-20	hom-353.73-9	hom-800.73-19	hom-494.73-13	hom-818.73-22	hom-784.73-18	hom-286.74-9	hom-104-4	hom-522.73-8	hom-445.73-12	hom-352.73-8	hom-41.70-2	hom-253.75-7	hom-279.74-6	hom-521.73-13	hom-426.73-9	hom-309.74-9	hom-563.73-13	hom-323.74-8	hom-148.87-5	hom-548.73-15	hom-473.73-10	hom-306.74-9	hom-486.73-11	hom-440.73-10
frameshift insertion	35	chrII	7697417	7697417	-	C	B0495.5	B0495.5:NM_063214:exon5:c.823_824insG:p.S275fs,	hom-610.75-8	hom-766.74-9	hom-941.73-12	hom-1079.73-13	hom-1627.73-19	hom-1308.73-15	hom-1519.73-18	hom-1643.73-21	hom-554.75-8	hom-1685.73-21	hom-1060.73-13	hom-1171.73-16	hom-1092.73-13	hom-530.77-7	hom-1650.73-22	hom-1855.73-24	hom-832.74-10	hom-903.73-11	hom-847.73-10	hom-1443.73-17	hom-739.74-9	hom-987.73-12	hom-936.73-11	hom-1233.73-15	hom-577.75-8	hom-1279.73-16	hom-236.27-10	hom-1022.73-12	hom-874.73-12	hom-1034.73-12	hom-770.74-10	hom-864.74-10	hom-929.73-11	hom-1109.73-13	hom-907.73-12
frameshift insertion	35	chrII	7698901	7698901	-	G	moa-2	moa-2:NM_063215:exon1:c.79dupC:p.R27fs,	hom-1046.73-11	hom-1202.73-9	hom-1198.73-12	hom-1131.73-9	hom-1132.73-8	hom-1040.73-8	hom-1566.73-12	hom-1395.73-10	hom-1514.73-13	hom-1681.73-12	hom-2044.73-17	hom-1629.73-11	hom-1496.73-10	hom-1719.73-11	hom-1708.73-12	hom-2354.73-20	hom-602.73-4	hom-1027.73-7	hom-836.73-6	hom-815.73-6	hom-733.74-6	hom-852.73-7	hom-823.73-8	hom-847.73-5	hom-883.73-9	hom-1638.73-11	hom-1189.73-8	hom-894.73-7	hom-1178.73-7	hom-962.73-6	hom-1425.73-10	hom-1474.73-12	hom-1410.73-10	hom-1133.73-5	hom-1299.73-9
frameshift insertion	35	chrII	7698907	7698907	-	C	moa-2	moa-2:NM_063215:exon1:c.73dupG:p.A25fs,	hom-1046.73-10	hom-1202.73-10	hom-1198.73-11	hom-1131.73-9	hom-1132.73-10	hom-1040.73-9	hom-1566.73-14	hom-1395.73-10	hom-1514.73-12	hom-1681.73-12	hom-2044.73-17	hom-1629.73-18	hom-1496.73-12	hom-1719.73-11	hom-1708.73-17	hom-2354.73-16	hom-602.73-4	hom-1027.73-9	hom-836.73-8	hom-815.73-7	hom-733.74-7	hom-852.73-8	hom-823.73-10	hom-847.73-5	hom-883.73-9	hom-1638.73-12	hom-1189.73-9	hom-894.73-7	hom-1178.73-10	hom-962.73-10	hom-1425.73-13	hom-1474.73-13	hom-1410.73-14	hom-1133.73-10	hom-1299.73-12
frameshift insertion	35	chrIII	10498133	10498133	-	C	F43D9.1	F43D9.1:NM_066912:exon18:c.3096_3097insC:p.Q1032fs,	hom-760.74-10	hom-960.73-9	hom-1079.73-16	hom-1413.73-20	hom-1319.73-18	hom-1287.73-16	hom-1490.73-19	hom-1099.73-15	hom-1668.73-22	hom-1328.73-17	hom-1160.73-16	hom-1014.73-14	hom-1354.73-18	hom-997.73-13	hom-1519.73-19	hom-2196.73-28	hom-721.74-9	hom-819.73-11	hom-677.74-8	hom-1381.73-19	hom-752.73-10	hom-608.75-8	hom-968.73-13	hom-624.74-10	hom-853.73-11	hom-1462.73-20	hom-1022.73-13	hom-1153.73-14	hom-1542.73-19	hom-409.87-5	hom-2131.73-26	hom-1339.73-16	hom-885.73-11	hom-1115.73-14	hom-1293.73-17
frameshift insertion	35	chrIII	5953902	5953902	-	G	,psf-1	:NM_065894:exon6:c.1511dupC:p.S504fs,psf-1:NM_065895:exon3:c.671dupC:p.S224fs,	hom-761.74-9	hom-1060.73-14	hom-1174.73-15	hom-2691.73-35	hom-1956.73-26	hom-1198.73-15	hom-1007.73-13	hom-2290.73-28	hom-1385.73-18	hom-2758.73-35	hom-1849.73-26	hom-1262.73-14	hom-1364.73-18	hom-2018.73-26	hom-2011.73-27	hom-1748.73-25	hom-1385.73-18	hom-447.80-6	hom-1198.73-16	hom-1222.73-17	hom-822.73-12	hom-1593.73-19	hom-839.73-11	hom-969.73-13	hom-1046.73-14	hom-1659.73-21	hom-706.74-9	hom-2173.73-26	hom-2003.73-25	hom-1197.73-16	hom-1205.73-15	hom-1908.73-24	hom-974.73-12	hom-1604.73-20	hom-668.75-8
frameshift insertion	35	chrIII	6990367	6990367	-	G		:NM_001276777:exon1:c.68dupG:p.R23fs,	hom-472.73-14	hom-174.87-5	hom-171.87-7	hom-429.73-11	hom-461.73-11	hom-91.25-3	hom-572.73-15	hom-604.73-16	hom-429.73-12	hom-422.73-11	hom-627.73-16	hom-459.73-11	hom-332.75-8	hom-531.73-14	hom-600.73-17	hom-1119.73-28	hom-260.77-7	hom-217.80-6	hom-173.87-5	hom-429.73-11	hom-174.87-5	hom-331.74-9	hom-297.77-7	hom-216.80-6	hom-91.25-3	hom-377.74-8	hom-430.73-11	hom-174.87-5	hom-174.87-5	hom-349.74-10	hom-449.73-11	hom-176.87-5	hom-176.87-5	hom-291.75-7	hom-229.77-7
frameshift insertion	35	chrIII	7608534	7608534	-	C	T04A6.4	T04A6.4:NM_001268022:exon3:c.534dupG:p.L179fs,	hom-337.74-9	hom-492.73-13	hom-473.73-11	hom-583.73-15	hom-294.75-8	hom-531.73-14	hom-375.74-11	hom-211.80-7	hom-546.73-14	hom-418.73-12	hom-457.73-12	hom-170.87-5	hom-421.73-11	hom-806.73-21	hom-1030.73-27	hom-491.73-14	hom-286.75-7	hom-368.74-9	hom-283.75-9	hom-255.77-7	hom-421.73-11	hom-502.73-13	hom-87.25-5	hom-65.25-2	hom-328.74-9	hom-361.74-9	hom-549.73-14	hom-211.80-6	hom-333.74-9	hom-400.73-10	hom-613.73-16	hom-338.74-9	hom-215.80-7	hom-430.73-12	hom-297.75-9
frameshift insertion	35	chrIV	7053281	7053281	-	T	nhr-105	nhr-105:NM_001026132:exon10:c.1218dupT:p.T406fs,nhr-105:NM_001026133:exon10:c.1170dupT:p.T390fs,	hom-1055.73-14	hom-1274.73-16	hom-1054.73-13	hom-1463.73-18	hom-939.73-12	hom-1314.73-17	hom-1737.73-22	hom-2308.73-28	hom-1500.73-20	hom-1753.73-22	hom-1282.73-17	hom-1445.73-18	hom-2319.73-29	hom-1288.73-16	hom-1710.73-23	hom-2144.73-27	hom-1129.73-14	hom-401.80-6	hom-912.73-11	hom-2356.73-30	hom-519.77-7	hom-1355.73-17	hom-869.73-11	hom-639.75-8	hom-1063.73-14	hom-1002.73-12	hom-1101.73-14	hom-1264.73-16	hom-1244.73-15	hom-1387.73-17	hom-1377.73-17	hom-1051.73-13	hom-1183.73-16	hom-1668.73-21	hom-1172.73-14
frameshift insertion	35	chrIV	7727547	7727547	-	G	C50F7.5	C50F7.5:NM_068862:exon1:c.841dupG:p.P280fs,	hom-306.74-9	hom-316.74-9	hom-587.73-17	hom-570.73-17	hom-190.80-6	hom-472.73-13	hom-549.73-15	hom-497.73-14	hom-543.73-14	hom-613.73-18	hom-270.75-8	hom-314.74-9	hom-551.73-15	hom-471.73-13	hom-664.73-18	hom-722.73-21	hom-319.74-9	hom-40.70-2	hom-423.73-11	hom-457.73-13	hom-240.77-7	hom-294.74-8	hom-435.73-12	hom-239.77-7	hom-469.73-13	hom-317.74-9	hom-387.73-11	hom-501.73-13	hom-627.73-17	hom-508.73-14	hom-589.73-16	hom-356.74-10	hom-191.87-5	hom-431.73-13	hom-356.74-10
frameshift insertion	35	chrV	14938750	14938750	-	C	C30G7.2	C30G7.2:NM_001269705:exon3:c.380dupC:p.T127fs,C30G7.2:NM_001269704:exon3:c.386dupC:p.T129fs,	hom-462.73-13	hom-273.75-7	hom-591.73-15	hom-767.73-17	hom-588.73-16	hom-621.73-15	hom-279.75-8	hom-535.73-16	hom-414.73-10	hom-372.73-9	hom-512.73-13	hom-260.75-7	hom-681.73-15	hom-394.73-11	hom-599.73-16	hom-655.73-17	hom-279.75-9	hom-356.74-11	hom-557.73-13	hom-387.73-10	hom-142.87-2	hom-595.73-13	hom-415.73-11	hom-187.87-4	hom-162.87-4	hom-350.74-10	hom-145.87-3	hom-296.74-8	hom-389.73-10	hom-494.73-11	hom-296.74-9	hom-564.73-14	hom-435.73-12	hom-289.74-7	hom-396.73-10
frameshift insertion	35	chrV	15432415	15432415	-	TCGAGTATGCTGAA	T26H5.8	T26H5.8:NM_074438:exon1:c.134_135insTTCAGCATACTCGA:p.E45fs,	het-3414.73-30	het-1949.73-29	het-2726.73-33	het-3598.73-35	het-3041.73-39	het-2875.73-29	het-3299.73-31	het-6405.73-58	het-4343.73-40	het-3263.73-40	het-4289.73-38	het-4777.73-44	het-5027.73-41	het-3047.73-34	het-6348.73-55	het-5111.73-49	het-3017.73-28	het-1405.73-13	het-2170.73-27	het-3523.73-36	het-3329.73-32	het-3281.73-29	het-2763.73-25	het-2185.73-19	het-3250.73-33	het-4536.73-43	het-2336.73-27	het-4845.73-44	het-3026.73-36	het-2002.73-19	het-3612.73-37	het-3383.73-31	het-3944.73-34	het-3565.73-38	het-3346.73-34
frameshift insertion	35	chrX	1202974	1202974	-	G	T13G4.7	T13G4.7:NM_075826:exon5:c.292dupC:p.H98fs,	hom-596.73-15	hom-461.73-11	hom-707.73-17	hom-1028.73-25	hom-514.73-13	hom-720.73-18	hom-406.73-10	hom-707.73-17	hom-633.73-16	hom-567.73-13	hom-379.74-10	hom-478.73-13	hom-580.73-16	hom-667.73-16	hom-511.73-13	hom-696.73-17	hom-331.74-9	hom-413.73-10	hom-370.74-9	hom-771.73-20	hom-174.87-5	hom-379.74-10	hom-626.73-15	hom-113-3	hom-334.74-8	hom-515.73-13	hom-428.73-11	hom-471.73-12	hom-505.73-12	hom-344.74-9	hom-587.73-14	hom-591.73-15	hom-514.73-13	hom-517.73-13	hom-583.73-14
frameshift insertion	35	chrX	8984747	8984747	-	G	nmur-1	nmur-1:NM_077114:exon11:c.1151dupG:p.S384fs,	hom-34.71-3	hom-218.80-6	hom-411.73-10	hom-379.74-10	hom-332.74-10	hom-490.73-14	hom-208.80-7	hom-485.73-12	hom-542.73-13	hom-558.73-13	hom-691.73-18	hom-536.73-14	hom-496.73-14	hom-485.73-12	hom-466.73-12	hom-687.73-19	hom-710.73-18	hom-46.70-2	hom-617.73-15	hom-501.73-13	hom-511.73-13	hom-215.80-6	hom-258.77-7	hom-369.74-10	hom-247.77-7	hom-285.75-8	hom-424.73-11	hom-629.73-16	hom-658.73-16	hom-136-4	hom-374.74-9	hom-628.73-16	hom-248.77-7	hom-613.73-15	hom-202.80-7
nonframeshift deletion	35	chrI	5042625	5042627	GGT	-	C46H11.7	C46H11.7:NM_059106:exon3:c.337_339del:p.113_113del,	hom-737.73-20	hom-1065.73-26	hom-1706.73-36	hom-1459.73-35	hom-954.73-22	hom-1551.73-37	hom-903.73-19	hom-2012.73-44	hom-839.73-19	hom-1541.73-35	hom-2007.73-43	hom-501.73-20	hom-1429.73-32	hom-1541.73-38	hom-1489.73-37	hom-1702.73-45	hom-1154.73-28	hom-533.73-14	hom-617.73-22	hom-1830.73-41	hom-565.73-13	hom-812.73-21	hom-533.73-12	hom-789.73-23	hom-933.73-20	hom-1289.73-28	hom-928.73-20	hom-934.73-29	hom-959.73-23	hom-627.73-17	hom-1238.73-27	hom-886.73-21	hom-526.73-12	hom-1510.73-38	hom-739.73-19
nonframeshift deletion	35	chrIII	9365041	9365064	GCTCCAATCAAGAAGGCATCGTAC	-	flp-25	flp-25:NM_001027494:exon2:c.241_264del:p.81_88del,	hom-2518.73-13	hom-1816.75-8	hom-2469.73-10	hom-2685.73-16	hom-3315.73-13	hom-1842.73-10	hom-2614.73-13	hom-3655.73-16	hom-1667.74-9	hom-4018.73-17	hom-2608.73-12	hom-1357.74-7	hom-2448.73-11	hom-3557.73-14	hom-2741.73-15	hom-861.79-5	hom-2526.73-17	hom-547.14-3	hom-1587.77-6	hom-2570.73-10	hom-2285.73-11	hom-2237.73-12	hom-670-3	hom-1702.73-11	hom-889.90-4	hom-1252.79-6	hom-2161.73-11	hom-1326.74-7	hom-1619.74-9	hom-3306.73-14	hom-2021.74-10	hom-2512.73-11	hom-1439.74-8	hom-2186.73-11	hom-1870.73-10
nonframeshift deletion	35	chrV	5625687	5625698	GATCCAAAATCT	-	acy-4	acy-4:NM_072085:exon17:c.2573_2584del:p.858_862del,	hom-1246.73-12	hom-1809.73-13	hom-1939.73-16	hom-1769.73-14	hom-1239.74-11	hom-2455.73-18	hom-1889.73-16	hom-2267.73-18	hom-2967.73-24	hom-1770.73-14	hom-2770.73-20	het-935.92-8	hom-1789.73-13	hom-2073.73-18	hom-2352.73-21	hom-2525.73-26	hom-1762.73-13	hom-644.84-5	hom-1234.74-10	hom-1375.73-11	hom-1234.74-10	hom-1327.73-11	hom-1412.73-12	hom-910.75-7	hom-1793.73-13	hom-2940.73-22	hom-1506.73-12	hom-1099.74-10	hom-1953.73-14	hom-1522.73-12	hom-2239.73-16	hom-1938.73-14	hom-834.76-7	hom-1634.73-14	hom-988.75-7
nonframeshift insertion	35	chrI	6066249	6066249	-	GATCTCCAATTACAATCAAAA	C27A12.9	C27A12.9:NM_059349:exon7:c.769_770insTTTTGATTGTAATTGGAGATC:p.H257delinsLLIVIGDH,	hom-2898.73-14	hom-1518.77-8	hom-3008.73-14	hom-5003.73-23	hom-306.74-9	hom-1731.75-9	hom-1396.82-7	hom-2695.73-14	hom-1700.75-9	hom-4552.73-22	hom-929.74-15	hom-2736.73-13	hom-3158.73-17	hom-2295.73-13	hom-2171.73-11	hom-3554.73-20	hom-1485.82-9	hom-1367.87-7	hom-1649.74-7	hom-2490.73-13	hom-2199.73-11	hom-831-5	hom-2571.73-14	hom-1162.84-6	hom-1570.82-8	hom-4011.73-18	hom-1756.75-8	hom-2298.73-12	hom-1922.74-10	hom-2023.74-10	hom-1931.74-11	hom-3909.73-20	hom-1933.75-9	hom-3972.73-18	hom-1497.75-8
nonframeshift insertion	35	chrII	13835113	13835113	-	GCC	ins-37	ins-37:NM_064501:exon2:c.424_425insGGC:p.P142delinsRP,	hom-677.73-14	hom-621.73-13	hom-620.73-14	hom-1312.73-30	hom-782.73-16	hom-951.73-20	hom-395.75-9	hom-887.73-20	hom-896.73-20	hom-1054.73-24	hom-895.73-19	hom-1053.73-22	hom-1286.73-24	hom-891.73-19	hom-1053.73-22	hom-1331.73-28	hom-595.73-13	hom-562.73-13	hom-900.73-19	hom-730.73-15	hom-380.75-7	hom-182-7	hom-624.73-13	hom-511.74-12	hom-490.74-12	hom-1169.73-27	hom-570.73-13	hom-837.73-17	hom-779.73-18	hom-675.73-16	hom-1002.73-20	hom-895.73-18	hom-766.73-15	hom-1279.73-26	hom-619.73-16
nonsynonymous SNV	35	chrI	1142104	1142104	C	A	Y48G8AL.10	Y48G8AL.10:NM_058424:exon9:c.G2860T:p.G954C,	hom-312.77-10	hom-342.77-11	hom-357.77-12	hom-543.77-17	hom-197.80-7	hom-415.77-13	hom-246.78-9	hom-404.77-14	hom-536.77-17	hom-370.77-12	hom-207.80-7	hom-205.80-8	hom-302.77-10	hom-372.77-12	hom-599.77-19	hom-627.77-21	hom-198.80-7	hom-102.03-4	hom-215.80-7	hom-206.79-8	hom-203.84-6	hom-370.77-12	het-98.80-5	hom-104.03-4	hom-236.78-8	hom-346.77-11	hom-311.78-9	hom-235.80-7	hom-206.80-7	hom-184.81-7	hom-339.77-11	hom-169.84-6	hom-142.85-4	hom-384.77-13	hom-408.77-15
nonsynonymous SNV	35	chrI	11629857	11629857	A	T	W04G5.3	W04G5.3:NM_060563:exon2:c.A153T:p.L51F,	het-1433.77-16	het-1440.77-11	het-1219.77-14	het-1762.77-20	het-2250.77-29	het-879.77-10	het-1581.77-10	het-1815.77-18	het-952.77-11	het-1638.77-21	het-1814.77-19	het-1413.77-16	het-1480.77-14	het-721.77-13	het-1831.77-14	het-3265.77-34	het-1079.77-13	het-822.77-5	het-1269.77-12	het-1074.77-16	het-539.77-8	het-124.77-10	het-1110.77-18	het-1028.77-7	het-1108.77-6	het-1278.77-13	het-840.77-7	het-539.77-14	het-1272.77-17	het-930.77-14	het-1940.77-19	het-822.77-12	het-1379.77-10	het-1489.77-14	het-1418.77-11
nonsynonymous SNV	35	chrI	11629865	11629865	C	T	W04G5.3	W04G5.3:NM_060563:exon2:c.C161T:p.S54F,	het-1433.77-16	het-1464.77-11	het-1219.77-14	het-1762.77-20	het-2281.77-29	het-812.77-10	het-1678.77-9	het-1813.77-18	het-952.77-12	het-1638.77-20	het-1814.77-23	het-1399.77-17	het-1447.77-15	het-721.77-13	het-1831.77-16	het-3265.77-32	het-1084.77-14	het-822.77-5	het-1300.77-12	het-1074.77-18	het-536.77-8	het-124.77-10	het-1110.77-18	het-1028.77-7	het-1108.77-6	het-1280.77-13	het-878.77-7	het-515.77-14	het-1272.77-17	het-930.77-15	het-1945.77-19	het-822.77-11	het-1316.77-10	het-1486.77-14	het-1514.77-12
nonsynonymous SNV	35	chrI	13168447	13168447	C	G	F22G12.5	F22G12.5:NM_001265159:exon9:c.C1897G:p.H633D,	hom-450.77-15	hom-197.84-6	hom-205.79-8	hom-349.77-12	hom-270.78-9	hom-139.82-7	hom-401.77-14	hom-391.77-13	hom-345.77-12	hom-524.77-17	hom-537.77-18	hom-69.28-5	hom-210.78-9	hom-527.77-19	hom-705.77-24	hom-690.77-23	hom-263.78-9	hom-190.78-9	hom-365.77-13	hom-337.77-11	hom-254.78-9	hom-202.80-7	hom-298.78-9	hom-340.77-11	hom-229.78-8	hom-192.78-9	hom-265.78-9	hom-275.77-10	hom-345.77-11	hom-262.77-10	hom-261.78-9	hom-480.77-17	hom-238.80-7	hom-232.78-11	hom-403.77-13
nonsynonymous SNV	35	chrI	13985037	13985037	A	G	gadr-5	gadr-5:NM_001265335:exon5:c.A526G:p.K176E,gadr-5:NM_001265336:exon5:c.A526G:p.K176E,	hom-314.77-12	hom-190.80-7	hom-312.77-11	hom-582.77-21	hom-268.77-12	hom-279.77-10	hom-465.77-16	hom-317.77-12	hom-257.78-9	hom-285.77-11	hom-388.77-11	hom-346.77-13	hom-371.77-14	hom-602.77-22	hom-574.77-20	hom-732.77-25	hom-174.80-7	hom-63.10-3	hom-386.77-14	hom-210.78-9	hom-224.78-9	hom-395.77-13	hom-248.78-9	hom-225.78-8	hom-287.77-11	hom-572.77-19	hom-325.77-11	hom-581.77-21	hom-258.78-9	hom-227.78-9	hom-380.77-13	hom-312.77-11	hom-239.78-8	hom-485.77-18	hom-249.78-9
nonsynonymous SNV	35	chrI	238244	238244	T	A	Y48G1BM.6	Y48G1BM.6:NM_058301:exon1:c.A9T:p.L3F,	het-388.77-21	het-389.77-15	het-5037.77-20	het-480.77-23	het-554.77-25	het-553.77-18	het-4684.77-26	het-703.77-31	het-5937.77-20	het-7207.77-25	het-1112.77-36	het-415.77-22	het-452.77-23	het-736.77-34	het-587.77-36	het-636.77-24	het-440.77-18	het-333.77-12	het-264.77-13	het-755.77-22	het-697.77-14	het-381.77-15	het-337.77-17	het-307.77-16	het-972.77-12	het-5450.77-24	het-453.77-11	het-358.77-18	het-453.77-23	het-4323.77-11	het-727.77-30	het-3489.77-17	het-614.77-24	het-704.77-29	het-8959.77-27
nonsynonymous SNV	35	chrI	361325	361325	C	A	R119.1	R119.1:NM_058322:exon4:c.G987T:p.K329N,	hom-341.77-11	hom-272.78-9	hom-278.31-11	hom-339.77-12	hom-211.79-8	hom-435.77-15	hom-136.90-5	hom-676.77-22	hom-517.77-17	hom-596.77-20	hom-561.77-19	hom-339.77-12	hom-430.77-16	hom-301.77-11	hom-752.77-25	hom-586.77-19	hom-399.77-13	hom-138.90-5	hom-134.90-5	hom-379.77-13	hom-211.79-8	hom-303.77-11	hom-209.80-7	hom-230.78-8	hom-305.77-10	hom-386.77-13	hom-210.80-7	hom-214.78-9	hom-38.74-2	hom-140.82-7	hom-373.77-12	hom-308.77-10	hom-228.78-8	hom-551.77-17	hom-201.78-9
nonsynonymous SNV	35	chrI	7301404	7301404	C	G	ttx-7	ttx-7:NM_001128981:exon6:c.G617C:p.G206A,ttx-7:NM_001128982:exon6:c.G608C:p.G203A,	hom-328.77-12	hom-369.77-12	hom-263.77-9	hom-317.77-13	hom-441.77-16	hom-201.78-10	hom-290.77-12	hom-396.77-16	hom-488.77-15	hom-601.77-22	hom-439.77-14	hom-410.77-16	hom-368.77-13	hom-281.77-10	hom-224.78-8	hom-576.77-19	hom-384.77-14	hom-120.90-5	hom-338.77-13	hom-371.77-14	hom-430.77-16	hom-186.80-7	hom-260.77-10	hom-252.78-9	hom-106.94-5	hom-164.81-6	hom-168.84-6	hom-291.77-10	hom-377.77-13	hom-221.78-8	hom-236.77-10	hom-126.85-6	hom-354.77-13	hom-251.77-9	hom-265.77-11
nonsynonymous SNV	35	chrI	9246866	9246866	C	G	,ent-7	ent-7:NM_001264105:exon5:c.G800C:p.R267P,:NM_001264104:exon8:c.G1097C:p.R366P,	hom-613.77-10	hom-793.77-13	hom-850.77-14	hom-540.78-9	hom-529.77-9	hom-853.77-14	hom-594.77-10	hom-979.77-17	hom-627.77-10	hom-1146.77-18	hom-847.77-14	hom-536.78-9	hom-717.77-12	hom-459.78-8	hom-1223.77-20	hom-839.77-14	hom-618.77-11	hom-223.03-4	hom-753.77-14	hom-1148.77-19	hom-387.78-5	hom-379.80-7	hom-411.80-7	hom-284.90-5	hom-670.77-12	hom-404.80-7	hom-470.78-8	hom-667.77-11	hom-635.77-11	hom-326.84-6	hom-478.77-10	hom-511.77-10	hom-1106.77-18	hom-1110.77-19	hom-946.77-16
nonsynonymous SNV	35	chrI	9246867	9246867	G	C	,ent-7	ent-7:NM_001264105:exon5:c.C799G:p.R267G,:NM_001264104:exon8:c.C1096G:p.R366G,	hom-613.77-10	hom-793.77-13	hom-850.77-14	hom-540.78-9	hom-529.77-9	hom-853.77-14	hom-594.77-10	hom-979.77-17	hom-627.77-10	hom-1146.77-19	hom-847.77-14	hom-536.78-9	hom-717.77-12	hom-459.78-8	hom-1223.77-20	hom-839.77-15	hom-618.77-11	hom-223.03-4	hom-753.77-14	hom-1148.77-19	hom-387.78-7	hom-379.80-7	hom-411.80-7	hom-284.90-5	hom-670.77-12	hom-404.80-7	hom-470.78-8	hom-667.77-11	hom-635.77-11	hom-326.84-6	hom-478.77-11	hom-511.77-10	hom-1106.77-18	hom-1110.77-19	hom-946.77-16
nonsynonymous SNV	35	chrI	9699161	9699161	T	C	C04F12.8	C04F12.8:NM_060179:exon2:c.A209G:p.N70S,	hom-234.78-9	hom-215.78-8	hom-271.77-10	hom-629.77-23	hom-365.77-13	hom-380.77-13	hom-225.78-9	hom-386.77-14	hom-221.80-7	hom-213.77-10	hom-302.77-12	hom-126.85-6	hom-154.84-6	hom-381.77-14	hom-297.77-11	hom-218.78-8	hom-309.77-10	hom-210.78-8	hom-253.78-7	hom-250.78-9	hom-215.78-8	hom-129.90-5	hom-333.77-12	hom-278.77-10	hom-63.28-3	hom-402.77-15	hom-223.78-8	hom-159.84-6	hom-163.81-7	hom-223.80-7	hom-246.78-9	hom-391.77-15	hom-209.78-8	hom-169.79-8	hom-179.84-6
nonsynonymous SNV	35	chrII	12605956	12605956	G	A	lips-15	lips-15:NM_064289:exon1:c.G46A:p.A16T,	het-364.77-31	het-295.77-29	het-371.77-29	het-309.77-52	het-368.77-35	het-310.77-26	het-319.77-28	het-329.77-38	het-393.77-33	het-505.77-55	het-440.77-49	het-441.77-31	het-529.77-51	het-508.77-42	het-597.77-72	het-484.77-58	het-436.77-33	het-188.77-24	het-468.77-35	het-675.77-50	het-200.77-23	het-201.77-22	het-206.77-24	het-406.77-30	het-288.77-27	het-404.77-33	het-291.77-23	het-498.77-41	het-540.77-38	het-404.77-36	het-484.77-41	het-224.77-31	het-109.77-25	het-307.77-36	het-252.77-32
nonsynonymous SNV	35	chrII	12606010	12606010	T	A	lips-15	lips-15:NM_064289:exon1:c.T100A:p.S34T,	het-9843.77-33	het-11693.77-28	het-12834.77-26	het-19626.77-50	het-13697.77-32	het-10100.77-24	het-10381.77-28	het-17650.77-43	het-16567.77-31	het-15888.77-60	het-16251.77-51	het-1246.77-42	het-18049.77-52	het-12837.77-41	het-26286.77-62	het-15548.77-60	het-8430.77-32	het-3599.77-19	het-10261.77-33	het-1330.77-56	het-4859.77-19	het-9408.77-21	het-9926.77-25	het-6916.77-29	het-8615.77-25	het-11670.77-37	het-8191.77-25	het-11544.77-38	het-17707.77-40	het-10632.77-31	het-12858.77-44	het-13509.77-34	het-10559.77-27	het-12037.77-29	het-13077.77-36
nonsynonymous SNV	35	chrII	12606014	12606014	C	G	lips-15	lips-15:NM_064289:exon1:c.C104G:p.A35G,	het-9843.77-32	het-12291.77-24	het-12805.77-23	het-19626.77-52	het-13697.77-32	het-10100.77-22	het-10657.77-27	het-17650.77-44	het-16567.77-33	het-15888.77-58	het-16251.77-49	het-1255.77-41	het-18049.77-51	het-12837.77-40	het-26286.77-62	het-15548.77-59	het-8481.77-32	het-3599.77-17	het-9585.77-31	het-1331.77-55	het-4859.77-18	het-9670.77-22	het-9926.77-25	het-6916.77-29	het-8615.77-25	het-11670.77-35	het-8001.77-26	het-11544.77-35	het-17065.77-40	het-10632.77-29	het-12997.77-43	het-13509.77-35	het-10559.77-26	het-12037.77-27	het-13077.77-34
nonsynonymous SNV	35	chrII	12606079	12606079	G	A	lips-15	lips-15:NM_064289:exon1:c.G169A:p.D57N,	het-9843.77-35	het-10810.77-33	het-12822.77-40	het-19626.77-54	het-13697.77-38	het-10100.77-31	het-10170.77-25	het-17650.77-53	het-16566.77-42	het-15888.77-45	het-16251.77-41	het-11650.77-40	het-18049.77-46	het-12837.77-39	het-26286.77-63	het-15548.77-64	het-8648.77-24	het-3599.77-14	het-10125.77-25	het-19914.77-49	het-4859.77-22	het-9191.77-26	het-9926.77-28	het-6916.77-22	het-8615.77-22	het-11670.77-38	het-7063.77-23	het-11544.77-35	het-16670.77-43	het-10632.77-31	het-12930.77-42	het-13509.77-45	het-10559.77-29	het-12037.77-40	het-13077.77-36
nonsynonymous SNV	35	chrII	12606080	12606080	A	C	lips-15	lips-15:NM_064289:exon1:c.A170C:p.D57A,	het-9843.77-35	het-11453.77-33	het-12920.77-40	het-19626.77-53	het-13697.77-38	het-10100.77-31	het-10584.77-25	het-17650.77-53	het-16567.77-42	het-15888.77-45	het-16251.77-41	het-11650.77-38	het-18049.77-46	het-12837.77-39	het-26286.77-62	het-15548.77-63	het-8621.77-24	het-3599.77-14	het-10237.77-25	het-19914.77-49	het-4859.77-22	het-9117.77-26	het-9926.77-28	het-6916.77-22	het-8615.77-22	het-11670.77-37	het-8449.77-23	het-11544.77-36	het-16898.77-43	het-10632.77-31	het-12470.77-40	het-13509.77-45	het-10559.77-29	het-12037.77-40	het-13077.77-36
nonsynonymous SNV	35	chrII	12606157	12606157	G	A	lips-15	lips-15:NM_064289:exon2:c.G199A:p.V67I,	het-9843.77-32	het-11685.77-38	het-12653.77-39	het-19626.77-69	het-13697.77-51	het-10100.77-38	het-10724.77-36	het-17650.77-70	het-16567.77-53	het-15888.77-65	het-16251.77-57	het-11650.77-37	het-18049.77-55	het-12837.77-42	het-26286.77-83	het-15548.77-53	het-7857.77-33	het-3599.77-19	het-10663.77-30	het-19914.77-59	het-4859.77-17	het-8748.77-31	het-9926.77-32	het-6916.77-24	het-8615.77-25	het-11670.77-37	het-7651.77-26	het-11544.77-34	het-16673.77-41	het-10632.77-49	het-12142.77-38	het-13509.77-50	het-10559.77-40	het-12037.77-43	het-13077.77-43
nonsynonymous SNV	35	chrII	12606160	12606160	A	G	lips-15	lips-15:NM_064289:exon2:c.A202G:p.I68V,	het-9843.77-31	het-11918.77-40	het-12408.77-40	het-19626.77-69	het-13697.77-50	het-10100.77-38	het-10298.77-36	het-17650.77-69	het-16567.77-53	het-15887.77-65	het-16251.77-58	het-11650.77-37	het-18049.77-57	het-12837.77-45	het-26286.77-84	het-15548.77-55	het-8671.77-34	het-3599.77-19	het-9773.77-30	het-19914.77-59	het-4859.77-18	het-9368.77-32	het-9926.77-33	het-6916.77-25	het-8615.77-25	het-11670.77-39	het-7781.77-26	het-11544.77-36	het-17554.77-43	het-10632.77-49	het-12194.77-37	het-13509.77-53	het-10559.77-40	het-12037.77-44	het-13077.77-43
nonsynonymous SNV	35	chrII	12606202	12606202	C	A	lips-15	lips-15:NM_064289:exon2:c.C244A:p.P82T,	het-9843.77-36	het-11007.77-38	het-12393.77-36	het-19626.77-63	het-13697.77-51	het-10100.77-43	het-10086.77-39	het-17650.77-55	het-16567.77-53	het-15888.77-66	het-16251.77-62	het-11650.77-38	het-18049.77-49	het-12837.77-43	het-26286.77-67	het-15548.77-57	het-8961.77-37	het-3599.77-22	het-10023.77-36	het-19914.77-56	het-4859.77-15	het-9273.77-38	het-9926.77-22	het-6916.77-25	het-8615.77-27	het-11670.77-38	het-7932.77-29	het-11544.77-34	het-16293.77-37	het-10632.77-50	het-12761.77-39	het-13509.77-50	het-10559.77-37	het-12037.77-40	het-13077.77-36
nonsynonymous SNV	35	chrII	12606277	12606277	G	A	lips-15	lips-15:NM_064289:exon2:c.G319A:p.V107I,	het-3337.77-41	het-2122.77-34	het-3867.77-57	het-5067.77-69	het-3083.77-56	het-3659.77-44	het-2739.77-47	het-3194.83-46	het-3892.77-52	het-3905.77-45	het-4390.77-59	het-11650.77-44	het-3503.77-48	het-3158.77-35	het-4586.77-66	het-4418.77-62	het-2428.77-35	het-1096.77-22	het-3034.77-40	het-19914.77-50	het-1798.77-25	het-2812.77-39	het-1764.77-26	het-2359.77-31	het-2569.77-29	het-2480.77-43	het-1709.77-21	het-3280.77-42	het-3487.77-52	het-2378.77-37	het-4223.77-42	het-3437.77-44	het-2986.77-42	het-3678.77-53	het-3047.77-41
nonsynonymous SNV	35	chrII	12606278	12606278	T	A	lips-15	lips-15:NM_064289:exon2:c.T320A:p.V107D,	het-3337.77-42	het-2122.77-34	het-3867.77-57	het-5164.77-69	het-3083.77-56	het-3695.77-45	het-2739.77-48	het-3194.83-45	het-3915.77-51	het-3833.77-45	het-4283.77-59	het-11650.77-43	het-3503.77-48	het-3145.77-33	het-4586.77-67	het-4418.77-65	het-2464.77-35	het-1096.77-22	het-3035.77-40	het-19914.77-50	het-1798.77-25	het-2812.77-39	het-1764.77-26	het-2359.77-31	het-2606.77-30	het-2480.77-44	het-1639.77-21	het-3289.77-44	het-3487.77-52	het-2378.77-38	het-4223.77-41	het-3338.77-45	het-2986.77-42	het-3678.77-53	het-3059.77-41
nonsynonymous SNV	35	chrII	12606287	12606287	C	T	lips-15	lips-15:NM_064289:exon2:c.C329T:p.A110V,	het-3337.77-45	het-2122.77-31	het-3867.77-55	het-5125.77-73	het-3083.77-53	het-3424.77-45	het-2739.77-46	het-3194.83-43	het-3928.77-49	het-3835.77-46	het-4243.77-55	het-11650.77-42	het-3503.77-44	het-3155.77-32	het-4586.77-66	het-4418.77-65	het-2458.77-34	het-1096.77-21	het-3077.77-41	het-19914.77-47	het-1798.77-26	het-2812.77-37	het-1764.77-25	het-2378.77-29	het-2664.77-31	het-2480.77-44	het-1606.77-22	het-3281.77-45	het-3487.77-51	het-2378.77-36	het-4223.77-39	het-3334.77-44	het-2986.77-44	het-3678.77-52	het-3046.77-40
nonsynonymous SNV	35	chrII	12606478	12606478	A	G	lips-15	lips-15:NM_064289:exon2:c.A520G:p.I174V,	het-4509.77-29	het-4692.77-27	het-4819.77-39	het-7736.77-46	het-4806.77-41	het-4860.77-38	het-4443.77-30	het-7270.77-50	het-5280.77-40	het-6510.77-36	het-6089.77-41	het-4973.77-31	het-5975.77-34	het-3625.77-34	het-8052.77-58	het-9197.77-53	het-3937.77-30	het-2806.77-19	het-4360.77-33	het-6086.77-32	het-3139.77-22	het-5457.77-26	het-3384.77-17	het-2487.77-23	het-3322.77-14	het-4694.77-37	het-3236.77-23	het-3865.77-20	het-5731.77-34	het-3546.77-27	het-6031.77-44	het-5094.77-35	het-4215.77-23	het-4073.77-37	het-4222.77-27
nonsynonymous SNV	35	chrII	12606517	12606517	A	T	lips-15	lips-15:NM_064289:exon2:c.A559T:p.T187S,	het-4509.77-36	het-4703.77-32	het-4819.77-44	het-7736.77-59	het-4940.77-42	het-4860.77-36	het-4509.77-36	het-7270.77-55	het-5469.77-46	het-6510.77-45	het-6089.77-51	het-4973.77-42	het-6117.77-45	het-3625.77-32	het-8052.77-64	het-9045.77-63	het-3854.77-29	het-2825.77-17	het-4360.77-38	het-5811.77-42	het-3198.81-29	het-5457.77-41	het-3594.77-25	het-2487.77-28	het-3322.77-22	het-4694.77-43	het-3236.77-24	het-3865.77-32	het-5731.77-42	het-3546.77-35	het-6031.77-52	het-5094.77-43	het-4144.77-30	het-4073.77-36	het-4222.77-31
nonsynonymous SNV	35	chrII	12606554	12606554	T	C	lips-15	lips-15:NM_064289:exon2:c.T596C:p.V199A,	het-4509.77-29	het-4774.77-28	het-4819.77-39	het-7736.77-44	het-5193.77-32	het-4860.77-30	het-4316.77-38	het-7270.77-47	het-5341.77-35	het-6510.77-48	het-6089.77-51	het-4973.77-41	het-6011.77-37	het-3625.77-37	het-8052.77-47	het-9275.77-54	het-4126.77-32	het-2813.77-19	het-4360.77-31	het-6252.77-35	het-3136.77-20	het-5457.77-41	het-3499.77-28	het-2487.77-24	het-3137.77-22	het-4694.77-40	het-3236.77-23	het-3865.77-38	het-5731.77-41	het-3546.77-24	het-6031.77-46	het-5094.77-32	het-3983.77-27	het-4073.77-34	het-4222.77-29
nonsynonymous SNV	35	chrII	12606573	12606573	A	C	lips-15	lips-15:NM_064289:exon2:c.A615C:p.K205N,	het-4509.77-36	het-4847.77-30	het-4818.77-35	het-7736.77-51	het-4677.77-32	het-4860.77-29	het-4174.77-31	het-7270.77-48	het-5352.77-34	het-6510.77-45	het-6089.77-46	het-4973.77-41	het-5935.77-39	het-3625.77-40	het-8052.77-48	het-8918.77-59	het-4105.77-31	het-2813.77-21	het-4360.77-34	het-6082.77-41	het-2970.77-19	het-5457.77-42	het-3684.77-27	het-2487.77-26	het-3277.77-26	het-4694.77-41	het-3236.77-24	het-3865.77-36	het-5731.77-40	het-3546.77-25	het-6031.77-41	het-5094.77-33	het-4044.77-28	het-4073.77-30	het-4222.77-26
nonsynonymous SNV	35	chrII	12606595	12606595	G	A	lips-15	lips-15:NM_064289:exon2:c.G637A:p.D213N,	het-4509.77-43	het-4767.77-30	het-4819.77-31	het-7736.77-49	het-4786.77-25	het-4860.77-30	het-4192.77-30	het-7270.77-43	het-5470.77-35	het-6510.77-50	het-6089.77-48	het-4973.77-44	het-5728.77-43	het-3625.77-42	het-8052.77-52	het-9050.77-61	het-4266.77-31	het-2937.77-19	het-4360.77-34	het-6301.77-41	het-3062.77-19	het-5457.77-39	het-3649.77-26	het-2487.77-25	het-3066.77-24	het-4694.77-39	het-3236.77-24	het-3865.77-35	het-5731.77-41	het-3546.77-25	het-6031.77-43	het-5094.77-31	het-4014.77-28	het-4073.77-34	het-4222.77-27
nonsynonymous SNV	35	chrII	12606596	12606596	A	C	lips-15	lips-15:NM_064289:exon2:c.A638C:p.D213A,	het-4509.77-43	het-4837.77-30	het-4819.77-33	het-7736.77-49	het-4974.77-24	het-4860.77-31	het-4570.77-30	het-7270.77-43	het-5655.77-35	het-6510.77-50	het-6089.77-48	het-4973.77-44	het-5975.77-43	het-3625.77-42	het-8052.77-52	het-9110.77-61	het-3977.77-31	het-2966.77-19	het-4360.77-34	het-6172.77-41	het-3010.77-19	het-5457.77-39	het-3649.77-26	het-2487.77-25	het-3233.06-24	het-4694.77-39	het-3236.77-24	het-3865.77-35	het-5731.77-41	het-3546.77-25	het-6030.77-43	het-5094.77-31	het-4172.77-28	het-4073.77-34	het-4222.77-27
nonsynonymous SNV	35	chrII	12606608	12606608	A	G	lips-15	lips-15:NM_064289:exon2:c.A650G:p.D217G,	het-4509.77-43	het-4542.77-31	het-4819.77-35	het-7736.77-48	het-5038.77-28	het-4860.77-34	het-4313.77-30	het-7270.77-47	het-5368.77-36	het-6510.77-52	het-6089.77-47	het-4973.77-47	het-5949.77-45	het-3625.77-42	het-8052.77-52	het-9108.77-67	het-4031.77-31	het-2967.77-19	het-4360.77-33	het-5940.77-43	het-3046.77-22	het-5457.77-38	het-3538.77-26	het-2487.77-24	het-3148.77-24	het-4694.77-42	het-3236.77-25	het-3865.77-33	het-5731.77-41	het-3546.77-26	het-6031.77-39	het-5094.77-32	het-4171.77-28	het-4073.77-39	het-4222.77-26
nonsynonymous SNV	35	chrII	12677434	12677434	T	G		:NM_001267425:exon2:c.A248C:p.N83T,	hom-107.88-6	hom-293.77-11	hom-98.03-4	hom-251.77-10	hom-192.80-7	hom-227.78-8	hom-190.79-8	hom-308.77-12	hom-381.77-13	hom-441.77-15	hom-284.77-11	hom-368.77-13	hom-224.78-8	hom-585.77-20	hom-323.77-13	hom-376.77-17	hom-479.77-17	hom-243.78-7	hom-187.79-8	hom-226.77-10	hom-426.77-10	hom-72.28-3	hom-36.74-2	hom-73.10-4	hom-178.80-7	hom-393.77-14	hom-123.94-5	hom-444.77-16	hom-407.77-15	hom-192.80-7	hom-347.77-12	hom-324.77-11	hom-195.80-7	hom-326.77-10	hom-138.90-5
nonsynonymous SNV	35	chrII	13090027	13090027	T	A	gcn-2	gcn-2:NM_001267442:exon9:c.T4602A:p.D1534E,gcn-2:NM_001267441:exon9:c.T4602A:p.D1534E,	hom-587.77-18	hom-333.77-11	hom-694.77-22	hom-873.77-30	hom-394.77-13	hom-385.77-13	hom-204.80-7	hom-496.77-17	hom-425.77-13	hom-622.77-22	hom-608.77-19	hom-402.77-13	hom-765.77-25	hom-379.77-13	hom-410.77-15	hom-842.77-28	hom-340.77-11	hom-240.78-8	hom-320.77-11	hom-343.77-11	hom-373.77-12	hom-267.78-9	hom-312.77-11	hom-334.77-12	hom-332.77-11	hom-310.77-10	hom-305.77-10	hom-520.77-16	hom-561.77-19	hom-306.77-10	hom-495.77-19	hom-606.77-19	hom-249.78-9	hom-512.77-18	hom-316.77-10
nonsynonymous SNV	35	chrII	13239553	13239553	G	C	F15D4.4	F15D4.4:NM_064404:exon7:c.C1542G:p.D514E,	hom-403.77-16	hom-476.77-20	hom-829.77-29	hom-834.77-29	hom-705.77-24	hom-521.77-18	hom-617.77-21	hom-850.77-33	hom-700.77-26	hom-358.77-13	hom-607.77-21	hom-592.77-22	hom-916.77-33	hom-1080.77-36	hom-962.77-35	hom-932.77-33	hom-633.77-22	hom-183.80-7	hom-275.77-10	hom-673.77-26	hom-159.84-6	hom-295.77-10	hom-443.77-15	hom-312.77-12	hom-457.77-17	hom-773.77-28	hom-124.90-5	hom-547.77-18	hom-724.77-25	hom-352.77-12	hom-717.77-24	hom-710.77-25	hom-491.77-17	hom-662.77-24	hom-487.77-17
nonsynonymous SNV	35	chrII	14796281	14796281	G	T	,eif-3.B	:NM_001027298:exon4:c.G762T:p.W254C,eif-3.B:NM_001027299:exon4:c.G509T:p.G170V,	hom-360.77-12	hom-465.77-16	hom-649.77-21	hom-477.77-16	hom-651.77-21	hom-172.84-6	hom-457.77-15	hom-826.77-27	hom-746.77-25	hom-698.77-22	hom-736.77-24	hom-484.77-16	hom-336.77-11	hom-701.77-23	hom-700.77-25	hom-847.77-28	hom-536.77-20	hom-275.77-10	hom-152.84-6	hom-512.77-18	hom-440.77-14	hom-203.79-8	hom-280.77-10	hom-382.77-13	hom-511.77-17	hom-331.77-12	hom-381.77-13	hom-626.77-21	hom-590.77-19	hom-461.77-16	hom-496.77-16	hom-642.77-21	hom-185.81-7	hom-636.77-22	hom-497.77-16
nonsynonymous SNV	35	chrII	3833473	3833473	C	A	oac-4	oac-4:NM_062264:exon10:c.G1975T:p.A659S,	het-3542.77-19	het-3982.77-20	het-7771.77-35	het-7048.77-34	het-3111.77-21	het-7892.77-25	het-4182.77-16	het-5381.77-24	het-10084.77-22	het-6068.77-25	het-3687.77-24	het-4391.77-29	het-6529.77-29	het-6686.77-22	het-4468.77-26	het-8427.77-25	het-3149.77-20	het-3194.83-12	het-2535.77-16	het-5556.77-17	het-2734.77-18	het-4553.77-15	het-4357.77-19	het-4376.77-18	het-4940.77-20	het-6221.77-29	het-3061.77-15	het-3481.77-25	het-8223.77-25	het-3440.77-22	het-6295.77-24	het-5884.77-21	het-4715.77-21	het-5056.77-18	het-3997.77-20
nonsynonymous SNV	35	chrII	3833572	3833572	T	C	oac-4	oac-4:NM_062264:exon9:c.A1930G:p.N644D,	het-3557.77-18	het-3982.77-21	het-7771.77-37	het-7048.77-42	het-3111.77-23	het-7892.77-41	het-4003.77-26	het-5317.77-29	het-10084.77-39	het-6068.77-36	het-3818.77-17	het-4442.77-23	het-6341.77-35	het-6398.77-33	het-4782.77-26	het-7676.77-39	het-3149.77-31	het-3038.77-14	het-2534.77-18	het-5556.77-29	het-2878.77-15	het-4553.77-22	het-4584.77-22	het-4376.77-15	het-4940.77-18	het-6132.77-23	het-3061.77-20	het-3481.77-24	het-8223.77-32	het-3440.77-22	het-6356.77-32	het-5916.77-27	het-4813.77-22	het-5056.77-31	het-4074.77-25
nonsynonymous SNV	35	chrII	3833581	3833581	C	A	oac-4	oac-4:NM_062264:exon9:c.G1921T:p.V641L,	het-3535.77-18	het-3982.77-23	het-7771.77-38	het-7048.77-42	het-3111.77-23	het-7892.77-41	het-3902.77-26	het-5734.77-30	het-10084.77-40	het-6068.77-34	het-3716.77-17	het-4042.77-23	het-6110.77-34	het-6364.77-33	het-4684.77-27	het-8090.77-39	het-3149.77-29	het-3039.77-14	het-2413.77-18	het-5556.77-31	het-2884.77-16	het-4553.77-23	het-4560.77-21	het-4376.77-16	het-4940.77-19	het-6483.77-23	het-3061.77-19	het-3481.77-24	het-8223.77-32	het-3440.77-22	het-5989.77-30	het-6115.77-26	het-4829.77-21	het-5056.77-30	het-4136.77-27
nonsynonymous SNV	35	chrII	3833583	3833583	A	G	oac-4	oac-4:NM_062264:exon9:c.T1919C:p.L640S,	het-3553.77-18	het-3982.77-23	het-7771.77-38	het-7048.77-41	het-3111.77-22	het-7892.77-40	het-4456.77-26	het-5739.77-30	het-9301.77-41	het-6068.77-34	het-3563.77-16	het-4120.77-23	het-6548.77-34	het-6374.77-32	het-4654.77-26	het-7692.77-40	het-3149.77-29	het-3168.77-14	het-2306.77-17	het-5556.77-31	het-2652.77-16	het-4553.77-23	het-4580.77-21	het-3998.77-16	het-4940.77-19	het-6144.77-23	het-3061.77-19	het-3481.77-22	het-8223.77-30	het-3440.77-22	het-6054.77-29	het-6030.77-25	het-4683.77-21	het-5056.77-30	het-3947.77-26
nonsynonymous SNV	35	chrII	3833589	3833589	G	A	oac-4	oac-4:NM_062264:exon9:c.C1913T:p.A638V,	het-3478.77-16	het-3982.77-23	het-7771.77-37	het-7048.77-43	het-3111.77-21	het-7892.77-39	het-4189.77-25	het-5736.77-31	het-10084.77-40	het-6068.77-36	het-3852.77-15	het-4296.77-23	het-6102.77-34	het-6717.77-31	het-4926.77-25	het-7696.77-38	het-3149.77-30	het-3194.83-14	het-2536.77-16	het-5556.77-32	het-2879.77-14	het-4553.77-22	het-4397.77-22	het-4376.77-15	het-4940.77-18	het-6345.77-25	het-3061.77-21	het-3481.77-21	het-8223.77-27	het-3440.77-18	het-5860.77-30	het-5605.77-28	het-4959.77-20	het-5056.77-31	het-4121.77-27
nonsynonymous SNV	35	chrII	3833601	3833601	G	A	oac-4	oac-4:NM_062264:exon9:c.C1901T:p.A634V,	het-3676.77-17	het-3982.77-25	het-7771.77-34	het-7048.77-45	het-3111.77-20	het-7892.77-42	het-3964.77-26	het-5345.77-32	het-10084.77-38	het-6068.77-37	het-3966.77-21	het-4108.77-21	het-5977.77-32	het-6124.77-35	het-4559.77-25	het-7993.77-40	het-3149.77-28	het-3195.80-17	het-2288.77-18	het-5556.77-33	het-2596.77-18	het-4553.77-24	het-4530.77-21	het-4376.77-14	het-4940.77-19	het-6141.77-27	het-3061.77-26	het-3481.77-22	het-8223.77-26	het-3440.77-16	het-5979.77-29	het-5689.77-32	het-4742.77-22	het-5056.77-31	het-4087.77-27
nonsynonymous SNV	35	chrII	5185662	5185662	G	C		:NM_170989:exon1:c.C41G:p.P14R,	hom-181.80-7	hom-445.77-15	hom-463.77-16	hom-633.77-22	hom-255.78-8	hom-494.77-17	hom-214.78-8	hom-443.77-17	hom-401.77-15	hom-768.77-27	hom-788.77-27	hom-305.77-11	hom-397.77-15	hom-359.77-13	hom-820.77-29	hom-584.77-21	hom-324.77-11	hom-241.78-9	hom-216.78-8	hom-412.77-15	hom-187.80-7	hom-164.84-6	hom-227.78-8	hom-378.77-14	hom-278.77-10	hom-523.77-18	hom-102.28-3	hom-223.78-8	hom-187.80-7	hom-215.78-8	hom-410.77-15	hom-488.77-17	hom-239.78-9	hom-378.77-13	hom-601.77-17
nonsynonymous SNV	35	chrII	5635105	5635105	C	G	F59E12.8	F59E12.8:NM_062697:exon5:c.G760C:p.E254Q,	hom-261.78-9	hom-442.77-15	hom-444.77-15	hom-378.77-12	hom-362.77-12	hom-259.78-9	hom-217.78-8	hom-485.77-16	hom-519.77-17	hom-584.77-21	hom-430.77-16	hom-292.77-10	hom-192.79-8	hom-363.77-13	hom-641.77-22	hom-655.77-24	hom-384.77-15	hom-65.28-3	hom-192.84-6	hom-451.77-17	hom-260.77-10	hom-310.77-11	hom-184.79-8	hom-331.77-12	hom-166.84-7	hom-543.77-18	hom-356.77-12	hom-450.77-15	hom-358.77-12	hom-135.85-6	hom-390.77-14	hom-193.80-7	hom-226.78-8	hom-466.77-16	hom-362.77-12
nonsynonymous SNV	35	chrII	5974559	5974559	T	C	B0034.5	B0034.5:NM_062792:exon2:c.A311G:p.K104R,	hom-815.77-14	hom-1240.77-21	hom-1478.77-26	hom-1696.77-28	hom-1176.77-20	hom-591.78-9	hom-844.77-13	hom-1269.77-21	hom-882.77-13	hom-924.77-17	hom-1178.77-19	hom-959.81-16	hom-1106.77-19	hom-887.77-15	hom-1189.77-20	hom-1767.77-29	hom-898.77-16	hom-639.77-11	hom-1266.77-21	hom-1457.77-24	hom-549.77-8	hom-592.77-9	hom-738.77-13	hom-627.77-11	hom-436.78-8	hom-590.77-10	hom-657.77-11	hom-827.77-13	hom-455.78-8	hom-986.77-16	hom-730.77-13	hom-880.77-15	hom-752.77-14	hom-957.77-18	hom-1091.77-18
nonsynonymous SNV	35	chrII	6527442	6527442	A	T	C56E6.4	C56E6.4:NM_062918:exon6:c.T602A:p.I201N,	hom-571.78-9	hom-715.77-11	hom-595.77-9	hom-1064.77-19	hom-494.78-8	hom-786.77-13	hom-536.77-9	hom-897.77-15	hom-744.77-12	hom-931.77-15	hom-428.80-7	hom-462.78-7	hom-657.77-11	hom-932.77-15	hom-1008.77-16	hom-967.77-15	hom-879.77-15	hom-310.84-6	hom-773.77-13	hom-646.77-11	hom-803.77-14	hom-610.77-10	hom-268.90-5	hom-623.77-9	hom-251.03-4	hom-435.78-7	hom-608.77-11	hom-763.77-12	hom-542.78-9	hom-512.78-9	hom-750.77-12	hom-581.77-10	hom-460.78-8	hom-890.77-13	hom-551.78-8
nonsynonymous SNV	35	chrII	6736324	6736324	C	G	T14B4.2	T14B4.2:NM_062973:exon1:c.C161G:p.S54C,	hom-751.77-12	hom-434.78-7	hom-604.77-11	hom-1071.77-17	hom-911.77-15	hom-1316.77-22	hom-767.77-15	hom-805.77-15	hom-558.77-10	hom-1812.77-30	hom-1113.77-18	hom-888.77-14	hom-1012.77-17	hom-654.77-11	hom-1018.77-18	hom-1263.77-21	hom-357.80-7	hom-285.90-5	hom-383.78-8	hom-537.77-9	hom-765.77-12	hom-289.84-6	hom-628.77-10	hom-357.80-6	hom-517.77-10	hom-604.77-10	hom-871.77-16	hom-723.77-13	hom-1004.77-17	hom-566.77-10	hom-1017.77-17	hom-704.77-12	hom-447.78-7	hom-806.77-15	hom-844.77-13
nonsynonymous SNV	35	chrII	6736326	6736326	T	C	T14B4.2	T14B4.2:NM_062973:exon1:c.T163C:p.F55L,	hom-751.77-12	hom-434.78-8	hom-604.77-10	hom-1071.77-20	hom-911.77-16	hom-1316.77-23	hom-767.77-15	hom-805.77-16	hom-558.77-9	hom-1812.77-31	hom-1113.77-18	hom-888.77-15	hom-1012.77-17	hom-654.77-12	hom-1018.77-19	hom-1263.77-23	hom-357.80-7	hom-285.90-5	hom-383.78-8	hom-537.77-9	hom-765.77-13	hom-289.84-6	hom-628.77-11	hom-357.80-7	hom-517.77-10	hom-604.77-11	hom-871.77-16	hom-723.77-13	hom-1004.77-16	hom-566.77-11	hom-1017.77-17	hom-704.77-13	hom-447.78-8	hom-806.77-16	hom-844.77-14
nonsynonymous SNV	35	chrII	6759930	6759930	C	G	F41G3.2	F41G3.2:NM_062982:exon3:c.C568G:p.Q190E,	hom-1983.77-13	hom-734.90-5	hom-1727.77-11	hom-2527.77-16	hom-850.84-6	hom-202.74-1	hom-1178.78-8	hom-1049.80-7	hom-1304.77-7	hom-1848.77-12	hom-1089.78-7	hom-1205.78-7	hom-2221.77-14	hom-2315.77-15	hom-1893.77-12	hom-1176.80-7	hom-1892.77-12	hom-596.90-4	hom-2061.77-14	hom-518.03-3	hom-487.28-3	hom-1440.77-7	hom-1472.77-9	hom-1284.78-8	hom-1204.78-8	hom-667.03-4	hom-1134.80-7	hom-1025.84-6	hom-3241.77-21	hom-582.90-4	hom-1723.77-11	hom-1482.77-10	hom-1802.77-11	hom-1174.80-7	hom-2239.77-13
nonsynonymous SNV	35	chrII	7003366	7003366	T	A	unc-104	unc-104:NM_001026870:exon8:c.T1484A:p.V495E,unc-104:NM_171017:exon8:c.T1484A:p.V495E,	hom-271.78-9	hom-279.77-11	hom-171.84-6	hom-424.77-16	hom-625.77-20	hom-377.77-13	hom-362.77-13	hom-658.77-22	hom-175.84-6	hom-365.77-14	hom-608.77-19	hom-714.77-22	hom-471.77-15	hom-276.77-10	hom-434.77-14	hom-472.77-15	hom-344.77-11	hom-409.77-14	hom-432.77-14	hom-481.77-15	hom-200.84-6	hom-279.78-9	hom-405.77-13	hom-109.03-4	hom-168.84-6	hom-275.77-11	hom-373.77-12	hom-442.77-13	hom-443.77-16	hom-209.80-7	hom-477.77-16	hom-316.77-11	hom-338.77-11	hom-549.77-17	hom-374.77-12
nonsynonymous SNV	35	chrII	8227945	8227945	G	C	,dab-1	:NM_063330:exon4:c.G1022C:p.R341P,:NM_001129154:exon4:c.G1028C:p.R343P,:NM_063329:exon4:c.G1022C:p.R341P,dab-1:NM_063331:exon4:c.G974C:p.R325P,	hom-909.77-15	hom-1008.77-17	hom-902.77-15	hom-1777.77-32	hom-974.77-16	hom-1133.77-19	hom-896.77-15	hom-1230.77-22	hom-827.77-15	hom-1674.77-29	hom-1661.77-31	hom-942.77-18	hom-522.77-10	hom-778.77-14	hom-1597.77-26	hom-1983.77-35	hom-790.77-13	hom-620.77-12	hom-995.77-17	hom-1357.77-24	hom-406.80-7	hom-867.77-14	hom-521.78-9	hom-829.77-15	hom-584.77-10	hom-961.77-16	hom-1012.77-16	hom-833.77-16	hom-805.77-14	hom-510.78-9	hom-1418.77-24	hom-1237.77-21	hom-876.77-15	hom-642.77-11	hom-374.78-8
nonsynonymous SNV	35	chrII	8584111	8584111	C	T	F54C9.11	F54C9.11:NM_063416:exon3:c.G326A:p.G109E,	hom-287.77-11	hom-313.77-10	hom-411.77-13	hom-455.77-13	hom-340.77-12	hom-171.84-6	hom-273.77-10	hom-284.77-10	hom-314.77-11	hom-234.78-8	hom-309.77-10	hom-607.77-19	hom-472.77-15	hom-245.77-10	hom-365.77-12	hom-347.77-11	hom-484.77-16	hom-106.03-4	hom-74.28-3	hom-444.77-14	hom-249.77-10	hom-305.77-9	hom-344.77-12	hom-160.90-5	hom-245.78-8	hom-436.77-14	hom-274.78-9	hom-398.77-13	hom-326.77-11	hom-216.79-8	hom-549.77-18	hom-244.77-10	hom-317.77-10	hom-276.78-9	hom-481.77-15
nonsynonymous SNV	35	chrII	8715395	8715395	C	T	T01B7.13	T01B7.13:NM_001267254:exon1:c.C29T:p.S10F,	hom-418.77-14	hom-458.77-15	hom-422.77-13	hom-771.77-27	hom-640.77-23	hom-533.77-18	hom-332.77-11	hom-501.77-16	hom-459.77-15	hom-702.77-22	hom-573.77-18	hom-681.77-22	hom-553.77-19	hom-374.77-12	hom-620.77-23	hom-550.77-17	hom-500.77-17	hom-166.84-6	hom-422.77-14	hom-463.77-15	hom-308.77-10	hom-421.77-15	hom-207.80-7	hom-215.80-7	hom-395.77-13	hom-351.77-12	hom-313.77-10	hom-823.77-25	hom-416.77-13	hom-110.94-5	hom-436.77-16	hom-553.77-17	hom-406.77-13	hom-440.77-15	hom-460.77-15
nonsynonymous SNV	35	chrIII	11543293	11543293	G	A	Y66D12A.14	Y66D12A.14:NM_067087:exon5:c.G6557A:p.G2186E,	hom-218.78-9	hom-353.77-14	hom-691.77-23	hom-503.77-17	hom-455.77-16	hom-317.77-10	hom-325.77-11	hom-449.77-16	hom-629.77-21	hom-587.77-19	hom-407.77-12	hom-513.77-17	hom-336.77-10	hom-444.77-15	hom-468.77-15	hom-701.77-23	hom-552.77-17	hom-253.78-8	hom-241.78-8	hom-230.78-8	hom-79.10-4	hom-468.77-16	hom-424.77-13	hom-335.77-11	hom-237.79-8	hom-705.77-23	hom-255.78-9	hom-296.77-11	hom-453.77-16	hom-109.03-4	hom-404.77-15	hom-514.77-16	hom-286.78-9	hom-246.78-9	hom-522.77-16
nonsynonymous SNV	35	chrIII	3387035	3387035	T	C	C56G7.2	C56G7.2:NM_065297:exon4:c.A968G:p.N323S,	hom-383.77-13	hom-526.77-19	hom-359.77-13	hom-839.77-29	hom-615.77-20	hom-372.77-14	hom-336.77-12	hom-398.77-14	hom-438.77-15	hom-794.77-28	hom-509.77-18	hom-514.77-19	hom-521.77-19	hom-436.77-15	hom-752.77-25	hom-860.77-32	hom-348.77-12	hom-117.90-5	hom-360.77-13	hom-274.77-11	hom-298.77-11	hom-360.77-12	hom-254.78-9	hom-256.78-9	hom-375.77-13	hom-675.77-24	hom-190.80-7	hom-822.77-27	hom-308.77-10	hom-432.77-15	hom-534.77-18	hom-510.77-19	hom-528.77-18	hom-366.77-13	hom-464.77-16
nonsynonymous SNV	35	chrIII	4712954	4712954	C	G	him-18	him-18:NM_065567:exon7:c.G1836C:p.W612C,	hom-541.77-18	hom-197.79-8	hom-356.77-13	hom-489.77-17	hom-364.77-13	hom-627.77-18	hom-469.77-17	hom-488.77-18	hom-362.77-12	hom-261.78-9	hom-346.77-12	hom-352.77-13	hom-255.78-9	hom-245.78-9	hom-562.77-20	hom-568.77-21	hom-445.77-17	hom-67.28-3	hom-130.90-5	hom-222.78-8	hom-252.78-9	hom-143.85-6	hom-226.78-8	hom-225.78-9	hom-123.03-4	hom-222.78-9	hom-264.78-9	hom-391.77-13	hom-290.77-11	hom-156.84-6	hom-100.94-5	hom-365.77-13	hom-163.84-6	hom-400.77-14	hom-62.74-4
nonsynonymous SNV	35	chrIII	4845218	4845218	A	T	fkh-5	fkh-5:NM_065602:exon1:c.A593T:p.N198I,	hom-342.77-12	hom-262.77-11	hom-779.77-27	hom-607.77-21	hom-444.77-16	hom-501.77-15	hom-361.77-13	hom-680.77-23	hom-613.77-20	hom-357.77-13	hom-509.77-17	hom-272.77-10	hom-547.77-19	hom-492.77-18	hom-831.77-30	hom-792.77-26	hom-312.77-11	hom-428.77-15	hom-370.77-13	hom-499.77-17	hom-129.82-7	hom-343.77-12	hom-264.78-9	hom-284.77-10	hom-111.94-5	hom-336.77-12	hom-322.77-11	hom-645.77-21	hom-375.77-12	hom-414.77-14	hom-572.77-18	hom-680.77-22	hom-508.77-16	hom-570.77-21	hom-449.77-15
nonsynonymous SNV	35	chrIII	6371230	6371230	A	G	thoc-2	thoc-2:NM_065991:exon9:c.A2084G:p.D695G,	hom-123.90-5	hom-343.77-12	hom-675.77-23	hom-515.77-19	hom-393.77-14	hom-333.77-10	hom-156.84-6	hom-528.77-18	hom-326.77-12	hom-470.77-16	hom-531.77-18	hom-405.77-15	hom-195.80-7	hom-480.77-17	hom-481.77-18	hom-825.77-30	hom-328.77-12	hom-93.03-4	hom-270.77-10	hom-494.77-18	hom-165.80-7	hom-400.77-14	hom-470.77-16	hom-388.77-13	hom-220.78-8	hom-274.77-11	hom-326.77-12	hom-652.77-22	hom-332.77-12	hom-301.77-12	hom-430.77-15	hom-440.77-17	hom-335.77-11	hom-446.77-15	hom-524.77-18
nonsynonymous SNV	35	chrIII	7028433	7028433	T	A	cyk-1	cyk-1:NM_171180:exon2:c.A571T:p.T191S,cyk-1:NM_171880:exon2:c.A571T:p.T191S,	hom-289.77-11	hom-313.77-11	hom-574.77-20	hom-464.77-17	hom-266.78-8	hom-155.81-8	hom-560.77-20	hom-533.77-18	hom-1449.77-19	hom-242.78-9	hom-558.77-19	hom-427.77-15	hom-423.77-15	hom-337.77-12	hom-827.77-26	hom-670.77-21	hom-190.78-9	hom-38.74-2	hom-277.78-9	hom-402.77-14	hom-210.80-7	hom-184.81-7	hom-148.82-7	hom-106.94-5	hom-277.78-9	hom-201.80-7	hom-115.03-4	hom-411.77-14	hom-227.78-8	hom-79.10-4	hom-238.78-9	hom-249.77-10	hom-350.77-10	hom-250.78-8	hom-173.84-6
nonsynonymous SNV	35	chrIII	7214114	7214114	A	C	,R151.2	:NM_001027557:exon5:c.A967C:p.S323R,:NM_066184:exon3:c.A586C:p.S196R,R151.2:NM_066186:exon3:c.A583C:p.S195R,:NM_066185:exon4:c.A760C:p.S254R,	hom-357.77-14	hom-260.77-10	hom-349.77-12	hom-338.77-12	hom-352.77-12	hom-318.77-11	hom-441.77-15	hom-537.77-19	hom-574.77-20	hom-502.77-19	hom-281.77-10	hom-165.84-6	hom-280.77-10	hom-218.77-10	hom-521.77-18	hom-562.77-19	hom-398.77-15	hom-119.90-5	hom-285.77-10	hom-284.77-11	hom-251.77-11	hom-325.77-11	hom-275.77-10	hom-157.81-7	hom-163.81-7	hom-348.77-13	hom-266.78-9	hom-469.77-17	hom-431.77-15	hom-235.77-10	hom-343.77-13	hom-184.80-7	hom-318.77-11	hom-339.77-13	hom-358.77-13
nonsynonymous SNV	35	chrIII	8693620	8693620	G	C		:NM_066517:exon1:c.G47C:p.C16S,	hom-720.77-7	hom-1000.77-7	hom-891.77-11	hom-2004.77-16	hom-1236.77-13	hom-1339.77-10	hom-663.77-5	hom-1214.77-12	hom-1397.77-17	hom-1587.77-15	hom-849.77-8	hom-1124.77-13	hom-731.77-6	hom-907.77-10	hom-1842.77-19	hom-3403.77-15	hom-714.77-5	hom-1404.77-9	hom-1214.77-13	hom-961.77-10	hom-1294.77-4	hom-334.80-2	hom-776.77-7	hom-939.77-6	hom-205.28-3	hom-1259.77-13	hom-767.77-4	hom-1669.77-16	hom-1055.77-8	hom-1145.77-12	hom-372.80-4	hom-629.77-7	hom-913.77-10	hom-1331.77-8	hom-1061.77-9
nonsynonymous SNV	35	chrIII	9101178	9101178	G	T	ZK507.1	ZK507.1:NM_066614:exon1:c.C4A:p.Q2K,	hom-742.78-8	hom-1080.77-4	hom-2110.77-20	hom-2305.77-18	hom-1441.77-13	hom-1349.77-10	hom-1210.77-12	hom-1199.77-13	hom-642.77-7	hom-1738.77-15	hom-1637.77-16	hom-1683.77-16	hom-2117.77-19	hom-1747.77-13	hom-2019.77-17	hom-2979.77-22	hom-931.77-8	hom-522.84-6	hom-1518.77-13	hom-1281.77-8	hom-534.78-5	hom-875.77-11	hom-720.78-8	hom-1091.77-9	hom-871.77-9	hom-859.78-9	hom-884.77-5	hom-1448.77-13	hom-966.77-10	hom-392.90-3	hom-1292.77-11	hom-1544.77-14	hom-1704.77-17	hom-1181.77-12	hom-1261.77-8
nonsynonymous SNV	35	chrIII	9101179	9101179	C	T	ZK507.1	ZK507.1:NM_066614:exon1:c.G3A:p.M1I,	hom-742.78-8	hom-1080.77-4	hom-2110.77-20	hom-2305.77-18	hom-1441.77-13	hom-1349.77-10	hom-1210.77-12	hom-1199.77-13	hom-642.77-7	hom-1738.77-15	hom-1637.77-16	hom-1683.77-16	hom-2117.77-19	hom-1747.77-13	hom-2019.77-17	hom-2979.77-22	hom-931.77-8	hom-522.84-6	hom-1518.77-13	hom-1281.77-8	hom-534.78-5	hom-875.77-11	hom-720.78-8	hom-1091.77-9	hom-871.77-9	hom-859.78-9	hom-884.77-5	hom-1448.77-13	hom-966.77-10	hom-392.90-3	hom-1292.77-11	hom-1544.77-14	hom-1704.77-17	hom-1181.77-12	hom-1261.77-8
nonsynonymous SNV	35	chrIII	9341383	9341383	T	C	emb-9	emb-9:NM_001027491:exon6:c.A1744G:p.R582G,	hom-269.77-10	hom-427.77-15	hom-346.77-13	hom-739.77-27	hom-441.77-16	hom-265.77-10	hom-316.77-11	hom-624.77-23	hom-195.80-7	hom-403.77-14	hom-596.77-23	hom-183.80-7	hom-563.77-19	hom-464.77-17	hom-543.77-21	hom-726.77-24	hom-395.77-16	hom-80.03-4	hom-276.77-10	hom-745.77-27	hom-250.78-9	hom-230.78-8	hom-298.77-11	hom-506.77-17	hom-368.77-13	hom-306.77-11	hom-405.77-14	hom-545.77-20	hom-313.77-11	hom-258.77-10	hom-322.77-12	hom-629.77-22	hom-383.77-13	hom-550.77-21	hom-302.77-11
nonsynonymous SNV	35	chrIII	9350642	9350642	C	T	K04H4.2	K04H4.2:NM_001027493:exon13:c.G2570A:p.G857E,	hom-876.77-10	hom-1947.77-20	hom-2144.77-20	hom-2172.77-25	hom-1180.77-13	hom-2051.77-20	hom-1220.77-13	hom-1778.77-16	hom-1440.77-14	hom-479.78-7	hom-1604.77-16	hom-1910.77-17	hom-1606.77-14	hom-1955.77-20	hom-1670.77-18	hom-2367.77-23	hom-1821.77-21	hom-1377.77-15	hom-1551.77-15	hom-1506.77-15	hom-1215.77-12	hom-1330.77-12	hom-1444.77-14	hom-1029.77-10	hom-1034.77-12	hom-1233.77-12	hom-1107.77-14	hom-1442.77-15	hom-1733.77-19	hom-1149.77-13	hom-2079.77-21	hom-1876.77-19	hom-1138.77-14	hom-1769.77-18	hom-1416.77-13
nonsynonymous SNV	35	chrIII	9350667	9350667	C	T	K04H4.2	K04H4.2:NM_001027493:exon13:c.G2545A:p.E849K,	hom-876.77-10	hom-1947.77-22	hom-2144.77-22	hom-2172.77-23	hom-1180.77-12	hom-2051.77-23	hom-1220.77-14	hom-1778.77-20	hom-1440.77-16	hom-479.78-5	hom-1604.77-18	hom-1910.77-20	hom-1606.77-17	hom-1955.77-21	hom-1670.77-20	hom-2367.77-25	hom-1821.77-19	hom-1377.77-15	hom-1551.77-15	hom-1506.77-16	hom-1215.77-13	hom-1330.77-15	hom-1444.77-15	hom-1029.77-11	hom-1034.77-12	hom-1233.77-14	hom-1107.77-12	hom-1442.77-15	hom-1733.77-19	hom-1149.77-12	hom-2079.77-21	hom-1876.77-19	hom-1138.77-12	hom-1769.77-17	hom-1416.77-15
nonsynonymous SNV	35	chrIII	9754445	9754445	C	A	,vps-53	:NM_001268098:exon5:c.G1902T:p.E634D,vps-53:NM_001268099:exon3:c.G1230T:p.E410D,	hom-477.77-16	hom-479.77-17	hom-622.77-23	hom-797.77-28	hom-747.77-24	hom-358.77-13	hom-252.77-11	hom-494.77-19	hom-404.77-14	hom-864.77-28	hom-704.77-24	hom-580.77-19	hom-710.77-25	hom-454.77-16	hom-499.77-19	hom-629.77-22	hom-637.77-21	hom-412.77-15	hom-261.77-10	hom-466.77-16	hom-492.77-16	hom-324.77-12	hom-456.77-15	hom-221.77-12	hom-349.77-12	hom-223.78-8	hom-268.78-9	hom-690.77-23	hom-409.77-15	hom-471.77-16	hom-556.77-19	hom-327.77-11	hom-423.77-15	hom-422.77-14	hom-545.77-18
nonsynonymous SNV	35	chrIV	10878687	10878687	G	A	sdz-13	sdz-13:NM_069617:exon2:c.C118T:p.R40C,	hom-240.78-8	hom-100.94-5	hom-382.77-12	hom-323.77-13	hom-273.78-9	hom-310.77-10	hom-346.77-12	hom-316.77-11	hom-373.77-13	hom-203.80-7	hom-370.77-12	hom-332.77-11	hom-199.80-7	hom-353.77-13	hom-414.77-14	hom-231.78-8	hom-454.77-14	hom-171.81-7	hom-207.80-7	hom-526.77-15	hom-72.28-3	hom-140.90-5	hom-97.03-4	hom-115.88-6	hom-109.94-5	hom-239.78-8	hom-336.77-12	hom-181.84-6	hom-139.90-5	hom-257.78-9	hom-135.85-6	hom-204.80-7	hom-414.77-14	hom-314.77-12	hom-77.10-4
nonsynonymous SNV	35	chrIV	10949909	10949909	C	T	Y69E1A.2	Y69E1A.2:NM_069638:exon1:c.C53T:p.A18V,	het-2286.77-30	het-3691.77-29	het-3420.77-29	het-3448.77-44	het-3625.77-28	het-3746.77-30	het-2765.77-27	het-3765.77-39	het-3772.77-33	het-6180.77-39	het-4367.77-37	het-4001.77-30	het-3136.77-26	het-3281.77-45	het-3928.77-38	het-5845.77-54	het-2467.77-23	het-1988.77-18	het-2795.77-24	het-5671.77-25	het-799.77-16	het-2249.77-22	het-2147.77-24	het-2458.77-18	het-2741.77-22	het-3439.77-24	het-2699.77-22	het-4168.77-35	het-3448.77-28	het-2400.77-22	het-4422.77-37	het-2521.77-29	het-2266.77-18	het-2724.77-28	het-2719.77-22
nonsynonymous SNV	35	chrIV	10950272	10950272	A	C	Y69E1A.2	Y69E1A.2:NM_069638:exon2:c.A368C:p.K123T,	het-1898.77-49	het-1747.77-44	het-1924.77-61	het-2120.77-74	het-2226.77-57	het-1897.77-44	het-1692.77-40	het-1826.77-59	het-1992.77-53	het-2801.77-68	het-2063.77-55	het-1450.77-50	het-1893.77-45	het-1804.77-60	het-2244.77-56	het-3272.77-83	het-2326.77-56	het-1084.77-25	het-1892.77-42	het-2438.77-61	het-1165.77-30	het-1180.77-36	het-1056.77-27	het-1726.77-35	het-1040.77-33	het-2502.77-59	het-1124.77-34	het-2745.77-58	het-1629.77-39	het-692.77-31	het-2422.77-61	het-1541.77-37	het-1472.77-41	het-1998.77-48	het-2077.77-49
nonsynonymous SNV	35	chrIV	11180503	11180503	A	G	,cpt-2	cpt-2:NM_001047513:exon1:c.A40G:p.I14V,:NM_001047512:exon3:c.A550G:p.I184V,	hom-104.94-5	hom-292.77-11	hom-543.77-19	hom-368.77-13	hom-622.77-21	hom-480.77-17	hom-404.77-14	hom-514.77-18	hom-357.77-12	hom-694.77-24	hom-454.77-16	hom-622.77-21	hom-624.77-21	hom-553.77-19	hom-469.77-18	hom-653.77-23	hom-373.77-13	hom-244.77-10	hom-212.78-8	hom-281.77-11	hom-217.78-8	hom-550.77-19	hom-92.94-5	hom-315.77-12	hom-305.77-12	hom-238.78-9	hom-156.84-6	hom-410.77-15	hom-407.77-14	hom-358.77-12	hom-382.77-12	hom-384.77-14	hom-247.78-9	hom-351.77-12	hom-493.77-17
nonsynonymous SNV	35	chrIV	11405066	11405066	A	G	cyp-31A2	cyp-31A2:NM_069751:exon5:c.A934G:p.I312V,	hom-348.77-12	hom-313.77-11	hom-370.77-13	hom-773.77-27	hom-421.77-17	hom-411.77-14	hom-426.77-17	hom-477.77-18	hom-416.77-14	hom-494.77-17	hom-550.77-19	hom-471.77-17	hom-844.77-29	hom-499.77-18	hom-741.77-26	hom-842.77-31	hom-428.77-15	hom-170.80-7	hom-307.77-10	hom-451.77-16	hom-121.90-5	hom-366.77-11	hom-274.77-10	hom-447.77-16	hom-296.77-11	hom-434.77-16	hom-321.77-12	hom-903.77-31	hom-352.77-12	hom-214.78-8	hom-384.77-13	hom-402.77-15	hom-494.77-17	hom-673.77-25	hom-262.78-9
nonsynonymous SNV	35	chrIV	12393534	12393534	C	A	acs-20	acs-20:NM_069966:exon9:c.G1872T:p.M624I,	hom-444.77-15	hom-338.77-12	hom-243.78-8	hom-461.77-15	hom-313.77-11	hom-326.77-11	hom-382.77-12	hom-380.77-12	hom-300.77-13	hom-196.80-7	hom-388.77-14	hom-175.84-6	hom-285.77-10	hom-375.77-12	hom-449.77-15	hom-538.77-17	hom-282.78-8	hom-200.80-7	hom-221.79-8	hom-296.77-10	hom-116.88-6	hom-111.03-4	hom-291.78-9	hom-212.80-7	hom-206.80-7	hom-397.77-12	hom-356.77-11	hom-542.77-18	hom-311.77-10	hom-239.78-8	hom-169.84-6	hom-309.77-11	hom-176.84-6	hom-483.77-16	hom-279.78-9
nonsynonymous SNV	35	chrIV	1438459	1438459	A	T	clp-7	clp-7:NM_067681:exon5:c.T1375A:p.S459T,	hom-356.77-13	hom-508.77-17	hom-479.77-16	hom-911.77-30	hom-261.77-11	hom-411.77-14	hom-403.77-14	hom-600.77-21	hom-720.77-26	hom-840.77-29	hom-367.77-13	hom-506.77-17	hom-500.77-17	hom-616.77-21	hom-866.77-28	hom-970.77-32	hom-443.77-15	hom-277.77-11	hom-447.77-16	hom-487.77-16	hom-421.77-15	hom-537.77-18	hom-390.77-13	hom-347.77-12	hom-306.77-11	hom-459.77-16	hom-402.77-13	hom-516.77-18	hom-334.77-12	hom-513.77-17	hom-640.77-23	hom-439.77-15	hom-110.94-5	hom-765.77-25	hom-297.77-10
nonsynonymous SNV	35	chrIV	16788338	16788338	G	T	Y43D4A.6	Y43D4A.6:NM_070588:exon4:c.G848T:p.R283L,	het-1211.77-16	het-481.77-10	het-1791.77-14	het-1174.77-33	het-3009.77-22	het-1393.77-11	het-1120.77-13	het-2752.77-23	het-1657.77-13	het-2407.77-28	het-1529.77-26	het-926.77-13	het-1288.77-15	het-1030.77-18	het-2546.77-27	het-1341.77-27	het-1479.77-11	het-956.77-13	het-1637.77-23	het-1156.77-16	het-982.77-13	het-1013.77-9	het-1357.77-12	het-907.77-9	het-299.77-9	het-710.77-6	het-1058.77-10	het-918.77-16	het-1243.77-16	het-925.77-12	het-3026.77-24	het-719.77-8	het-1404.77-9	het-937.77-13	het-545.77-10
nonsynonymous SNV	35	chrIV	17086658	17086658	T	C		:NM_070625:exon4:c.A467G:p.H156R,	hom-125.90-5	hom-275.77-10	hom-185.80-7	hom-573.77-21	hom-356.77-11	hom-211.78-8	hom-181.80-7	hom-270.77-10	hom-247.78-9	hom-236.78-9	hom-398.77-14	hom-265.77-10	hom-342.77-12	hom-460.77-16	hom-495.77-18	hom-432.77-16	hom-179.80-7	hom-143.81-7	hom-175.80-7	hom-123.90-5	hom-97.03-4	hom-199.80-7	hom-210.78-8	hom-187.80-7	hom-152.84-6	hom-193.80-7	hom-154.84-6	hom-337.77-11	hom-154.84-6	hom-99.03-4	hom-250.77-9	hom-122.90-5	hom-301.77-11	hom-279.77-11	hom-202.78-9
nonsynonymous SNV	35	chrIV	4931165	4931165	A	C	Y9C9A.8	Y9C9A.8:NM_068275:exon8:c.A1111C:p.N371H,	hom-258.78-9	hom-292.77-11	hom-156.84-6	hom-162.84-6	hom-138.90-5	hom-160.84-6	hom-247.78-9	hom-387.77-13	hom-137.90-5	hom-230.78-8	hom-232.79-8	hom-288.77-10	hom-263.78-9	hom-98.03-4	hom-295.77-10	hom-425.77-14	hom-156.84-6	hom-105.28-3	hom-179.80-7	hom-130.90-5	hom-87.03-3	hom-273.77-10	hom-128.90-5	hom-126.90-5	hom-33.74-2	hom-199.80-7	hom-104.94-5	hom-211.78-10	hom-100.03-4	hom-166.84-6	hom-200.80-7	hom-158.84-6	hom-160.84-6	hom-234.78-8	hom-197.84-6
nonsynonymous SNV	35	chrIV	757658	757658	T	A	srt-23	srt-23:NM_067578:exon3:c.T479A:p.F160Y,	hom-416.77-16	hom-329.77-13	hom-576.77-20	hom-491.77-17	hom-417.77-16	hom-408.77-16	hom-344.77-12	hom-688.77-23	hom-560.77-20	hom-599.77-21	hom-476.77-16	hom-401.77-14	hom-611.77-21	hom-622.77-21	hom-880.77-30	hom-703.77-26	hom-319.77-12	hom-208.78-8	hom-387.77-16	hom-748.77-25	hom-256.77-10	hom-295.77-11	hom-320.77-11	hom-301.77-11	hom-359.77-14	hom-468.77-17	hom-164.81-7	hom-528.77-19	hom-583.77-20	hom-132.90-5	hom-415.77-16	hom-427.77-15	hom-386.77-15	hom-455.77-17	hom-351.77-12
nonsynonymous SNV	35	chrIV	9745675	9745675	G	A	C28D4.5	C28D4.5:NM_069335:exon4:c.C979T:p.H327Y,	hom-296.77-11	hom-218.78-8	hom-337.77-11	hom-579.77-20	hom-431.77-15	hom-446.77-17	hom-562.77-19	hom-568.77-19	hom-546.77-18	hom-652.77-22	hom-419.77-15	hom-370.77-13	hom-427.77-15	hom-584.77-20	hom-1015.77-34	hom-668.77-24	hom-260.78-9	hom-244.78-8	hom-508.77-18	hom-349.77-12	hom-296.77-10	hom-270.77-10	hom-145.85-8	hom-72.10-4	hom-288.77-12	hom-345.77-12	hom-230.78-8	hom-312.77-11	hom-414.77-14	hom-492.77-17	hom-895.77-30	hom-334.77-12	hom-261.77-10	hom-696.77-24	hom-337.77-12
nonsynonymous SNV	35	chrV	15159877	15159877	C	T	str-45	str-45:NM_074341:exon3:c.C704T:p.T235I,	hom-419.77-14	hom-294.77-10	hom-358.77-12	hom-215.78-9	hom-205.80-7	hom-287.77-10	hom-324.77-12	hom-332.77-12	hom-385.77-13	hom-581.77-20	hom-446.77-16	hom-306.77-11	hom-270.77-10	hom-216.78-8	hom-459.77-17	hom-452.77-18	hom-271.78-9	hom-190.80-7	hom-217.79-8	hom-526.77-17	hom-51.41-3	hom-303.77-10	hom-167.84-6	hom-86.03-4	hom-100.28-3	hom-333.77-12	hom-250.78-9	hom-304.77-10	hom-224.78-8	hom-307.77-11	hom-237.78-9	hom-170.81-7	hom-137.90-5	hom-300.77-10	hom-502.77-15
nonsynonymous SNV	35	chrV	16733920	16733920	A	C	clec-38	clec-38:NM_074832:exon6:c.T1108G:p.F370V,	hom-346.77-12	hom-642.77-21	hom-625.77-21	hom-632.77-21	hom-322.77-11	hom-143.81-8	hom-397.77-14	hom-417.90-17	hom-691.77-24	hom-402.77-14	hom-446.77-16	hom-424.77-14	hom-583.77-20	hom-743.77-25	hom-786.77-26	hom-648.77-22	hom-317.77-9	het-133.77-9	hom-518.77-18	hom-444.77-15	hom-324.77-11	hom-342.77-11	hom-328.77-12	hom-399.77-14	hom-362.77-14	hom-384.77-13	hom-337.77-13	hom-308.77-11	hom-441.77-16	hom-270.78-9	hom-601.77-20	hom-312.77-12	hom-399.77-13	hom-291.77-12	hom-532.77-17
nonsynonymous SNV	35	chrV	19029718	19029718	G	A	Y39B6A.25	Y39B6A.25:NM_171579:exon7:c.G1153A:p.G385R,	hom-264.77-12	hom-190.80-7	hom-473.77-17	hom-400.77-15	hom-387.77-14	hom-333.77-14	hom-163.81-7	hom-503.77-17	hom-329.77-11	hom-529.77-18	hom-410.77-18	hom-350.77-12	hom-569.77-19	hom-347.77-12	hom-467.77-16	hom-608.77-22	hom-318.77-13	hom-162.84-6	hom-290.78-9	hom-419.77-15	hom-390.77-14	hom-419.77-15	hom-41.41-3	hom-238.78-9	hom-450.77-17	hom-420.77-16	hom-269.78-9	hom-505.77-16	hom-268.77-11	hom-420.77-14	hom-295.77-10	hom-368.77-13	hom-456.77-16	hom-309.77-10	hom-469.77-15
nonsynonymous SNV	35	chrV	4164869	4164869	A	C	Y45G5AM.3	Y45G5AM.3:NM_071758:exon1:c.A40C:p.I14L,	hom-128.90-5	hom-242.78-9	hom-401.77-15	hom-338.77-13	hom-350.77-13	hom-456.77-14	hom-447.77-16	hom-458.77-16	hom-392.77-14	hom-574.77-21	hom-333.77-12	hom-217.78-8	hom-286.77-11	hom-468.77-17	hom-797.77-29	hom-614.77-23	hom-273.77-10	hom-168.85-6	hom-377.77-14	hom-175.80-7	hom-223.84-6	hom-322.77-11	hom-190.80-7	hom-155.84-6	hom-283.77-11	hom-61.10-4	hom-219.78-8	hom-440.77-15	hom-308.77-12	hom-189.80-7	hom-247.78-9	hom-309.77-11	hom-278.77-10	hom-276.77-11	hom-441.77-15
nonsynonymous SNV	35	chrV	5084742	5084742	G	A	Y58A7A.4	Y58A7A.4:NM_071960:exon1:c.C251T:p.P84L,	hom-791.90-3	hom-722.03-3	hom-3179.76-7	hom-1352.77-6	hom-1164.77-5	hom-541.03-3	hom-1828.77-10	hom-776.78-5	hom-2552.77-8	hom-2350.77-7	hom-4846.77-14	hom-1007.84-5	hom-2385.78-5	hom-1860.77-9	hom-1108.77-5	hom-1840.77-7	hom-1769.77-7	hom-745.03-3	hom-510.90-2	hom-737.78-3	hom-398.74-2	hom-2423.77-6	hom-515.80-2	hom-664.03-4	hom-539.03-2	hom-3341.77-12	hom-1796.77-5	hom-952.77-4	hom-795.78-5	hom-261.28-2	hom-892.80-5	hom-826.77-5	hom-2020.77-9	hom-1313.77-5	hom-477.03-3
nonsynonymous SNV	35	chrV	5084791	5084791	C	A	Y58A7A.4	Y58A7A.4:NM_071960:exon1:c.G202T:p.A68S,	hom-791.90-4	hom-722.03-3	hom-3179.76-6	hom-1352.77-12	hom-1164.77-9	hom-541.03-4	hom-1828.77-11	hom-776.78-9	hom-2552.77-12	hom-2350.77-7	hom-4846.77-12	hom-1007.84-5	hom-2385.78-3	hom-1860.77-13	hom-1108.77-9	hom-1840.77-10	hom-1769.77-9	hom-745.03-3	hom-510.90-5	hom-737.78-8	hom-398.74-2	hom-2423.77-11	hom-515.80-6	hom-664.03-4	hom-539.03-3	hom-3341.77-14	hom-1796.77-7	hom-952.77-10	hom-795.78-8	hom-261.28-2	hom-892.80-5	hom-826.77-12	hom-2020.77-9	hom-1313.77-10	hom-477.03-3
nonsynonymous SNV	35	chrV	6889637	6889637	G	C	unc-70	unc-70:NM_001028882:exon10:c.G6445C:p.A2149P,	hom-717.77-14	hom-872.77-15	hom-815.77-16	hom-1051.77-21	hom-522.78-9	het-192.53-12	hom-759.77-13	hom-1195.77-20	hom-724.77-13	hom-947.77-18	hom-685.77-13	hom-807.77-15	hom-983.77-17	hom-1294.77-22	hom-1070.77-18	hom-1113.77-20	hom-670.77-13	hom-615.77-11	hom-724.77-13	hom-992.77-17	hom-721.77-13	hom-446.80-7	hom-620.77-12	hom-926.77-19	hom-585.77-11	hom-955.77-17	hom-637.77-11	hom-1437.77-24	hom-548.77-11	hom-677.77-11	hom-827.77-14	hom-1178.77-21	hom-459.77-10	hom-754.77-14	hom-850.77-15
nonsynonymous SNV	35	chrV	6956711	6956711	T	C		:NM_171477:exon1:c.T92C:p.L31P,:NM_001129535:exon1:c.T92C:p.L31P,:NM_001129534:exon1:c.T92C:p.L31P,:NM_001028945:exon1:c.T92C:p.L31P,:NM_171478:exon1:c.T92C:p.L31P,:NM_001028946:exon1:c.T92C:p.L31P,:NM_001028950:exon1:c.T92C:p.L31P,	hom-1068.77-13	hom-1165.77-14	hom-1504.77-15	hom-899.77-9	hom-1059.77-10	hom-846.77-11	hom-1386.77-13	hom-1482.77-16	hom-1029.77-10	hom-1531.77-19	hom-1321.77-15	hom-865.77-8	hom-1162.77-13	hom-1084.77-12	hom-1498.77-15	hom-1716.77-19	hom-324.81-4	hom-591.78-6	hom-1154.77-10	hom-839.77-7	hom-875.77-14	hom-1110.77-14	hom-652.78-8	hom-977.77-12	hom-865.77-9	hom-867.77-8	hom-542.80-6	hom-947.77-12	hom-680.77-10	hom-594.77-7	hom-1226.77-11	hom-1020.77-9	hom-1595.77-16	hom-1461.77-18	hom-1093.77-14
nonsynonymous SNV	35	chrV	6956743	6956743	C	G		:NM_171477:exon1:c.C124G:p.R42G,:NM_001129535:exon1:c.C124G:p.R42G,:NM_001129534:exon1:c.C124G:p.R42G,:NM_001028945:exon1:c.C124G:p.R42G,:NM_171478:exon1:c.C124G:p.R42G,:NM_001028946:exon1:c.C124G:p.R42G,:NM_001028950:exon1:c.C124G:p.R42G,	hom-1068.77-11	hom-1165.77-12	hom-1504.77-18	hom-899.77-11	hom-1059.77-13	hom-846.77-8	hom-1386.77-16	hom-1482.77-19	hom-1029.77-12	hom-1531.77-17	hom-1321.77-14	hom-865.77-10	hom-1162.77-14	hom-1084.77-14	hom-1498.77-18	hom-1716.77-19	hom-324.81-4	hom-591.78-7	hom-1154.77-15	hom-839.77-11	hom-875.77-9	hom-1110.77-11	hom-652.78-7	hom-977.77-11	hom-865.77-11	hom-867.77-10	hom-542.80-6	hom-947.77-9	hom-680.77-7	hom-594.77-7	hom-1226.77-14	hom-1020.77-13	hom-1595.77-19	hom-1461.77-15	hom-1093.77-12
nonsynonymous SNV	35	chrV	6956744	6956744	G	C		:NM_171477:exon1:c.G125C:p.R42P,:NM_001129535:exon1:c.G125C:p.R42P,:NM_001129534:exon1:c.G125C:p.R42P,:NM_001028945:exon1:c.G125C:p.R42P,:NM_171478:exon1:c.G125C:p.R42P,:NM_001028946:exon1:c.G125C:p.R42P,:NM_001028950:exon1:c.G125C:p.R42P,	hom-1068.77-12	hom-1165.77-12	hom-1504.77-18	hom-899.77-11	hom-1059.77-14	hom-846.77-8	hom-1386.77-17	hom-1482.77-19	hom-1029.77-12	hom-1531.77-17	hom-1321.77-14	hom-865.77-10	hom-1162.77-14	hom-1084.77-14	hom-1498.77-18	hom-1716.77-19	hom-324.81-4	hom-591.78-7	hom-1154.77-15	hom-839.77-11	hom-875.77-9	hom-1110.77-11	hom-652.78-7	hom-977.77-11	hom-865.77-11	hom-867.77-11	hom-542.80-6	hom-947.77-9	hom-680.77-7	hom-594.77-7	hom-1226.77-14	hom-1020.77-13	hom-1595.77-19	hom-1461.77-16	hom-1093.77-12
nonsynonymous SNV	35	chrV	7546600	7546600	G	A	ftn-1	ftn-1:NM_072543:exon3:c.C439T:p.H147Y,	hom-314.77-11	hom-38.74-2	hom-289.77-10	hom-452.77-17	hom-265.78-9	hom-169.84-6	hom-120.90-5	hom-374.77-14	hom-238.78-8	hom-140.90-5	hom-421.77-14	hom-235.78-9	hom-172.85-6	hom-380.77-14	hom-466.77-16	hom-543.77-18	hom-169.84-7	hom-158.90-5	hom-157.84-6	hom-100.03-4	hom-69.10-4	hom-232.78-8	hom-198.80-7	hom-101.03-4	hom-121.85-6	hom-347.77-12	hom-246.78-8	hom-255.78-9	hom-187.80-7	hom-105.03-4	hom-293.77-11	hom-203.78-9	hom-236.78-8	hom-101.03-5	hom-379.77-14
nonsynonymous SNV	35	chrV	8757754	8757754	G	T	B0507.7	B0507.7:NM_072855:exon4:c.C450A:p.N150K,	hom-506.78-9	hom-370.80-7	hom-657.77-11	hom-1088.77-19	hom-664.77-12	hom-196.03-4	hom-668.77-11	hom-714.77-12	hom-392.84-6	hom-1189.77-19	hom-609.77-10	hom-306.84-6	hom-592.77-10	hom-376.80-6	hom-894.77-14	hom-828.77-14	hom-794.77-13	hom-356.84-6	hom-717.77-12	hom-808.77-13	hom-269.84-5	hom-1057.77-17	hom-820.77-12	hom-308.90-5	hom-582.77-10	hom-432.80-7	hom-598.77-9	hom-800.77-14	hom-897.77-15	hom-234.90-3	hom-783.77-12	hom-463.78-9	hom-665.77-10	hom-522.77-10	hom-360.84-6
nonsynonymous SNV	35	chrV	8757755	8757755	T	G	B0507.7	B0507.7:NM_072855:exon4:c.A449C:p.N150T,	hom-506.78-9	hom-370.80-7	hom-657.77-11	hom-1088.77-19	hom-664.77-12	hom-196.03-4	hom-668.77-11	hom-714.77-12	hom-392.84-6	hom-1189.77-20	hom-609.77-10	hom-306.84-6	hom-592.77-10	hom-376.80-7	hom-894.77-15	hom-828.77-14	hom-794.77-14	hom-356.84-6	hom-717.77-12	hom-808.77-13	hom-269.84-5	hom-1057.77-17	hom-820.77-12	hom-308.90-5	hom-582.77-11	hom-432.80-7	hom-598.77-11	hom-800.77-15	hom-897.77-15	hom-234.90-4	hom-783.77-14	hom-463.78-9	hom-665.77-13	hom-522.77-10	hom-360.84-6
nonsynonymous SNV	35	chrV	8963406	8963406	C	G	nhr-44	nhr-44:NM_072912:exon5:c.G435C:p.K145N,	hom-229.78-8	hom-457.77-16	hom-271.78-9	hom-573.77-19	hom-462.77-16	hom-160.81-7	hom-368.77-13	hom-441.77-17	hom-308.77-10	hom-388.77-13	hom-463.77-16	hom-419.77-14	hom-554.77-19	hom-362.77-14	hom-270.77-12	hom-221.78-8	hom-323.77-11	hom-183.80-7	hom-220.78-9	hom-194.79-8	hom-225.78-8	hom-208.78-10	hom-164.84-6	hom-106.03-4	hom-347.77-13	hom-282.77-10	hom-254.78-9	hom-675.77-22	hom-248.80-7	hom-70.10-4	hom-381.77-14	hom-159.85-6	hom-488.77-16	hom-319.77-11	hom-208.79-8
nonsynonymous SNV	35	chrV	9162497	9162497	T	G	col-145	col-145:NM_072974:exon2:c.A416C:p.Q139P,	hom-135.90-5	hom-199.79-8	hom-173.79-8	hom-283.78-9	hom-68.28-3	hom-282.77-10	hom-262.78-9	hom-327.77-11	hom-267.77-10	hom-542.77-18	hom-222.77-10	hom-123.90-5	hom-257.78-9	hom-253.78-9	hom-279.77-13	hom-385.77-14	hom-260.77-10	hom-123.85-6	hom-321.77-11	hom-215.78-8	hom-160.84-6	hom-96.03-4	hom-161.81-7	hom-232.78-9	hom-129.90-6	hom-248.78-9	hom-281.77-11	hom-290.77-11	hom-477.77-17	hom-70.28-3	hom-168.84-6	hom-260.78-9	hom-173.84-6	hom-233.78-8	hom-63.28-3
nonsynonymous SNV	35	chrV	9376382	9376382	G	T	E02C12.10	E02C12.10:NM_073029:exon6:c.C1363A:p.Q455K,	hom-382.77-12	hom-476.77-14	hom-383.77-13	hom-670.77-21	hom-211.80-7	hom-306.78-9	hom-612.77-19	hom-445.77-14	hom-282.78-9	hom-236.78-8	hom-443.77-14	hom-245.78-9	hom-272.78-9	hom-408.77-13	hom-621.77-21	hom-314.77-10	hom-413.77-13	hom-174.84-6	hom-242.78-8	hom-302.77-10	hom-176.84-6	hom-309.77-11	hom-212.80-7	hom-248.80-7	hom-108.03-4	hom-314.77-10	hom-148.90-5	hom-318.77-11	hom-416.77-14	hom-211.84-6	hom-177.84-6	hom-189.80-7	hom-352.77-11	hom-280.78-9	hom-282.78-9
nonsynonymous SNV	35	chrX	11624638	11624638	T	C	twk-44	twk-44:NM_077541:exon12:c.A1361G:p.D454G,	hom-229.77-10	hom-279.77-10	hom-328.77-12	hom-391.77-14	hom-412.77-15	hom-250.77-10	hom-279.77-10	hom-451.77-16	hom-276.78-9	hom-432.77-15	hom-449.77-17	hom-332.77-12	hom-291.77-11	hom-337.77-12	hom-331.77-12	hom-360.77-13	hom-278.77-11	hom-136.90-5	hom-276.77-10	hom-291.77-11	hom-411.77-15	hom-99.03-4	hom-455.77-17	hom-68.28-3	hom-212.80-7	hom-210.78-8	hom-163.84-6	hom-311.77-11	hom-345.77-13	hom-194.80-7	hom-217.80-7	hom-334.77-12	hom-260.78-9	hom-293.77-9	hom-138.85-6
nonsynonymous SNV	35	chrX	12341273	12341273	C	A	zig-2	zig-2:NM_077668:exon1:c.G43T:p.A15S,	hom-176.81-7	hom-420.77-14	hom-508.77-16	hom-668.77-23	hom-331.77-12	hom-270.78-9	hom-199.81-7	hom-675.77-22	hom-214.80-7	hom-401.77-12	hom-433.77-14	hom-234.78-9	hom-421.77-14	hom-333.77-11	hom-683.77-24	hom-415.77-15	hom-387.77-14	hom-241.78-8	hom-362.77-12	hom-309.77-11	hom-266.78-9	hom-269.78-9	hom-347.77-11	hom-385.77-13	hom-225.78-8	hom-295.77-10	hom-275.78-9	hom-551.77-18	hom-341.77-13	hom-275.77-10	hom-527.77-17	hom-420.77-15	hom-323.77-11	hom-293.78-8	het-238.56-10
nonsynonymous SNV	35	chrX	12786155	12786155	G	C	alh-13	alh-13:NM_077732:exon8:c.G1734C:p.W578C,alh-13:NM_077731:exon8:c.G1740C:p.W580C,	hom-231.78-8	hom-299.77-11	hom-423.77-16	hom-641.77-23	hom-302.77-13	hom-327.77-11	hom-454.77-16	hom-637.77-22	hom-206.79-8	hom-495.77-17	hom-201.78-9	hom-285.77-13	hom-312.77-11	hom-96.94-5	hom-505.77-18	hom-609.77-20	hom-339.77-13	hom-214.78-8	hom-102.94-5	hom-322.77-12	hom-125.90-5	hom-620.77-22	hom-228.77-10	hom-266.78-9	hom-198.80-7	hom-321.77-11	hom-266.78-9	hom-414.77-15	hom-244.78-9	hom-227.78-8	hom-395.77-14	hom-505.77-18	hom-158.84-6	hom-377.77-16	hom-144.85-6
nonsynonymous SNV	35	chrX	13480358	13480358	T	A	srd-50	srd-50:NM_077850:exon2:c.A350T:p.N117I,	hom-332.77-14	hom-233.78-9	hom-533.77-17	hom-374.77-14	hom-690.77-22	hom-450.77-13	hom-311.77-12	hom-912.77-26	hom-557.77-18	hom-893.77-29	hom-337.77-11	hom-405.77-12	hom-810.77-27	hom-604.77-20	hom-978.77-33	hom-688.77-22	hom-403.77-16	hom-234.78-8	hom-420.77-16	hom-681.77-22	hom-415.77-14	hom-464.77-16	hom-514.77-16	hom-345.77-11	hom-465.77-15	hom-651.77-21	hom-423.77-13	hom-623.77-19	hom-511.77-18	hom-688.77-21	hom-994.77-30	hom-479.77-15	hom-320.77-11	hom-800.77-26	hom-325.77-12
nonsynonymous SNV	35	chrX	14767054	14767054	C	G	Y16B4A.2	Y16B4A.2:NM_001277047:exon17:c.G2830C:p.E944Q,Y16B4A.2:NM_078051:exon17:c.G2830C:p.E944Q,	hom-505.77-17	hom-367.77-12	hom-462.77-15	hom-617.77-23	hom-426.77-14	hom-577.77-19	hom-404.77-14	hom-688.77-24	hom-541.77-17	hom-484.77-17	hom-414.77-14	hom-430.77-15	hom-645.77-21	hom-410.77-14	hom-742.77-24	hom-617.77-21	hom-527.77-20	hom-254.78-9	hom-582.77-20	hom-417.77-15	hom-274.77-10	hom-312.77-12	hom-272.78-9	hom-174.84-6	hom-222.78-9	hom-350.77-12	hom-407.77-14	hom-540.77-17	hom-511.77-15	hom-258.77-10	hom-326.77-12	hom-584.77-19	hom-502.77-16	hom-339.77-12	hom-512.77-19
nonsynonymous SNV	35	chrX	14963069	14963069	C	T	rgs-10	rgs-10:NM_078081:exon1:c.C218T:p.P73L,	hom-226.78-8	hom-135.90-5	hom-372.77-12	hom-195.78-9	hom-101.03-4	hom-149.85-6	hom-195.79-8	hom-267.78-9	hom-110.03-4	hom-267.77-10	hom-327.77-11	hom-203.80-7	hom-204.80-7	hom-168.81-7	hom-522.77-19	hom-302.77-11	hom-132.90-5	hom-140.90-5	hom-169.84-6	hom-303.77-11	hom-73.28-3	hom-198.80-7	hom-76.28-3	hom-98.94-5	hom-241.79-8	hom-72.28-3	hom-310.77-11	hom-168.81-7	hom-192.80-7	hom-276.78-9	hom-276.78-9	hom-169.84-6	het-149.77-8	hom-209.80-7	hom-139.03-4
nonsynonymous SNV	35	chrX	15836937	15836937	T	C	F59F4.1	F59F4.1:NM_078202:exon4:c.A409G:p.T137A,	hom-66.28-3	hom-197.78-9	hom-501.77-17	hom-466.77-17	hom-388.77-13	hom-264.78-9	hom-548.77-18	hom-185.80-7	hom-471.77-17	hom-591.77-21	hom-286.77-11	hom-398.77-14	hom-482.77-17	hom-344.77-12	hom-736.77-24	hom-494.77-16	hom-330.77-12	hom-181.80-7	hom-192.79-8	hom-229.78-8	hom-159.84-6	hom-220.78-8	hom-112.03-4	hom-227.80-7	hom-195.80-7	hom-189.80-7	hom-301.77-11	hom-249.78-8	hom-288.77-10	hom-485.77-16	hom-293.77-10	hom-480.77-16	hom-221.78-10	hom-197.84-6	hom-204.80-7
nonsynonymous SNV	35	chrX	16817042	16817042	T	C		:NM_001029483:exon5:c.A868G:p.K290E,:NM_001029482:exon5:c.A868G:p.K290E,	hom-251.78-9	hom-290.77-11	hom-311.77-11	hom-512.77-19	hom-227.78-7	hom-249.77-10	hom-348.77-13	hom-324.77-13	hom-430.77-15	hom-469.77-16	hom-292.77-11	hom-316.77-11	hom-467.77-16	hom-403.77-14	hom-425.77-15	hom-388.77-14	hom-196.79-8	hom-123.90-5	hom-307.77-11	hom-191.80-7	hom-218.78-8	hom-228.78-8	hom-131.90-5	hom-221.78-8	hom-188.80-7	hom-221.80-7	hom-155.84-6	hom-192.79-8	hom-315.77-13	hom-225.78-8	hom-324.77-10	hom-166.81-7	hom-242.77-11	hom-139.82-7	hom-298.77-10
nonsynonymous SNV	35	chrX	17047312	17047312	C	T	gcy-11	gcy-11:NM_078354:exon19:c.G2764A:p.E922K,	hom-968.77-12	hom-824.77-10	hom-1288.77-16	hom-1951.77-22	hom-1624.77-17	hom-1883.77-20	hom-1022.77-12	hom-1658.77-22	hom-1725.77-18	hom-1341.77-17	hom-2395.77-27	hom-1104.77-13	hom-1114.77-15	hom-1695.77-20	hom-1826.77-20	hom-2173.77-25	hom-599.79-7	hom-840.77-11	hom-1052.77-13	hom-1726.77-21	hom-1205.77-11	hom-1344.77-16	hom-1187.77-14	hom-643.78-7	hom-1073.77-14	hom-1675.77-17	hom-1144.77-14	hom-1867.77-20	hom-1642.77-19	hom-731.77-8	hom-1451.77-19	hom-1328.77-16	hom-1089.77-13	hom-1752.77-19	hom-1575.77-14
nonsynonymous SNV	35	chrX	17047333	17047333	G	T	gcy-11	gcy-11:NM_078354:exon19:c.C2743A:p.Q915K,	hom-968.77-9	hom-824.77-10	hom-1288.77-15	hom-1951.77-21	hom-1624.77-17	hom-1883.77-20	hom-1022.77-10	hom-1658.77-17	hom-1725.77-17	hom-1341.77-13	hom-2395.77-25	hom-1104.77-12	hom-1114.77-11	hom-1695.77-17	hom-1826.77-19	hom-2173.77-22	hom-599.79-7	hom-840.77-9	hom-1052.77-10	hom-1726.77-19	hom-1205.77-14	hom-1344.77-15	hom-1187.77-11	hom-643.78-7	hom-1073.77-11	hom-1675.77-19	hom-1144.77-11	hom-1867.77-20	hom-1642.77-18	hom-731.77-8	hom-1451.77-14	hom-1328.77-15	hom-1089.77-10	hom-1752.77-18	hom-1575.77-21
nonsynonymous SNV	35	chrX	2192524	2192524	T	C	gap-1	gap-1:NM_076003:exon1:c.T28C:p.C10R,	hom-408.77-14	hom-233.78-9	hom-322.77-11	hom-493.77-17	hom-320.77-11	hom-233.78-9	hom-311.77-13	hom-475.77-16	hom-358.77-13	hom-393.77-15	hom-317.77-11	hom-380.77-13	hom-446.77-17	hom-316.77-12	hom-503.77-18	hom-618.77-24	hom-245.78-8	hom-303.77-11	hom-284.77-11	hom-381.77-13	hom-269.77-11	hom-289.77-10	hom-164.81-7	hom-184.80-7	hom-187.80-7	hom-296.77-11	hom-551.77-19	hom-355.77-12	hom-434.77-15	hom-260.78-9	hom-501.77-18	hom-554.77-19	hom-309.77-11	hom-292.78-9	hom-395.77-15
nonsynonymous SNV	35	chrX	3237692	3237692	A	G	F40F4.6	F40F4.6:NM_076151:exon16:c.T5183C:p.F1728S,	hom-276.77-10	hom-386.77-14	hom-1002.77-34	hom-583.77-20	hom-772.77-27	hom-368.77-15	hom-634.77-23	hom-921.77-31	hom-640.77-22	hom-598.77-22	hom-936.77-32	hom-346.77-12	hom-683.77-23	hom-852.77-32	hom-1037.77-35	hom-910.77-32	hom-354.77-13	hom-408.77-16	hom-360.77-14	hom-459.77-17	hom-486.77-17	hom-428.77-16	hom-346.77-12	hom-360.77-12	hom-229.79-8	hom-739.77-27	hom-334.77-12	hom-587.77-20	hom-615.77-21	hom-282.77-10	hom-571.77-19	hom-992.77-34	hom-414.77-16	hom-544.77-20	hom-539.77-18
nonsynonymous SNV	35	chrX	3502794	3502794	C	T	,C12D12.1	C12D12.1:NM_001129632:exon5:c.C620T:p.T207I,C12D12.1:NM_076202:exon5:c.C620T:p.T207I,:NM_076201:exon6:c.C620T:p.T207I,	hom-174.84-6	hom-409.77-12	hom-356.77-12	hom-570.77-19	hom-261.77-10	hom-341.77-12	hom-219.78-8	hom-587.77-20	hom-547.77-19	hom-644.77-20	hom-589.77-21	hom-377.77-14	hom-611.77-21	hom-278.77-10	hom-465.77-16	hom-974.77-32	hom-266.78-9	hom-76.98-5	hom-556.77-18	hom-551.77-19	hom-200.79-8	hom-311.77-11	hom-107.03-4	hom-169.84-6	hom-331.77-10	hom-171.90-5	hom-414.77-13	hom-268.78-9	hom-184.80-7	hom-171.84-6	hom-465.77-16	hom-440.77-15	hom-369.77-12	hom-462.77-17	hom-470.77-12
nonsynonymous SNV	35	chrX	6792037	6792037	G	C	asp-3	asp-3:NM_076741:exon4:c.G702C:p.E234D,	hom-416.77-16	hom-340.77-12	hom-382.77-15	hom-623.77-21	hom-534.77-19	hom-412.77-14	hom-451.77-18	hom-995.77-33	hom-466.77-17	hom-765.77-25	hom-719.77-25	hom-985.77-34	hom-545.77-19	hom-423.77-17	hom-761.77-26	hom-925.77-33	hom-586.77-20	hom-390.77-15	hom-523.77-18	hom-601.77-20	hom-189.80-7	hom-362.77-13	hom-372.77-13	hom-512.77-17	hom-428.77-15	hom-707.77-24	hom-257.78-9	hom-840.77-27	hom-836.77-28	hom-526.77-17	hom-684.77-23	hom-576.77-19	hom-364.77-12	hom-575.77-19	hom-145.84-6
nonsynonymous SNV	35	chrX	7566558	7566558	T	C	vps-52	vps-52:NM_076881:exon6:c.T1025C:p.V342A,	hom-315.77-11	hom-382.77-17	hom-345.77-14	hom-532.77-21	hom-260.77-11	hom-668.77-22	hom-430.77-15	hom-597.77-20	hom-317.77-11	hom-416.77-17	hom-407.77-14	hom-357.77-13	hom-320.77-11	hom-377.77-14	hom-610.77-22	hom-531.77-18	hom-500.77-18	hom-177.80-7	hom-329.77-12	hom-436.77-15	hom-525.77-18	hom-409.77-14	hom-377.77-13	hom-155.90-5	hom-206.81-7	hom-482.77-18	hom-199.79-8	hom-633.77-21	hom-518.77-18	hom-294.77-10	hom-605.77-22	hom-253.78-9	hom-765.77-22	hom-301.77-10	hom-507.77-17
nonsynonymous SNV	35	chrX	7588890	7588890	T	C		:NM_001029361:exon4:c.T223C:p.S75P,:NM_001029363:exon4:c.T223C:p.S75P,	hom-201.80-7	hom-342.77-12	hom-288.77-10	hom-697.77-24	hom-280.77-10	hom-283.77-9	hom-391.77-13	hom-423.77-15	hom-507.77-18	hom-298.77-11	hom-373.77-13	hom-260.78-9	hom-200.78-9	hom-399.77-14	hom-424.77-14	hom-585.77-21	hom-249.78-9	hom-190.78-9	hom-193.78-9	hom-469.77-16	hom-199.81-7	hom-197.80-7	hom-399.77-14	hom-164.84-6	hom-344.77-12	hom-291.77-11	hom-238.78-9	hom-294.77-10	hom-354.77-13	hom-292.77-10	hom-378.77-13	hom-232.78-9	hom-375.77-12	hom-35.74-2	hom-403.77-13
nonsynonymous SNV	35	chrX	9536677	9536677	T	A	C07B5.8	C07B5.8:NM_001270147:exon1:c.A32T:p.N11I,	hom-277.78-9	hom-166.84-6	hom-372.77-12	hom-588.77-20	hom-309.78-8	hom-450.77-15	hom-198.84-7	hom-306.77-10	hom-354.77-12	hom-195.80-7	hom-203.80-7	hom-199.80-7	hom-261.77-10	hom-208.78-9	hom-499.77-17	hom-277.77-10	hom-66.28-3	hom-130.90-5	hom-139.90-5	hom-266.78-9	hom-210.80-8	hom-108.03-4	hom-179.84-6	hom-142.90-5	hom-43.41-3	hom-104.03-4	hom-168.84-6	hom-301.77-10	hom-136.90-5	hom-135.90-5	hom-363.77-12	hom-242.78-9	hom-242.78-8	hom-207.80-7	hom-277.77-11
nonsynonymous SNV	35	chrX	9861515	9861515	G	T	scav-5	scav-5:NM_077250:exon12:c.G1535T:p.S512I,	hom-250.78-9	hom-492.77-15	hom-555.77-19	hom-1085.77-34	hom-599.77-19	hom-861.77-26	hom-439.77-15	hom-741.77-24	hom-451.77-14	hom-986.77-32	hom-331.77-12	hom-573.77-20	hom-693.77-23	hom-484.77-16	hom-600.77-19	hom-697.77-23	hom-482.77-16	hom-358.77-12	hom-536.77-18	hom-559.77-18	hom-263.78-9	hom-343.77-13	hom-355.77-12	hom-378.77-14	hom-344.77-12	hom-734.77-24	hom-312.77-11	hom-657.77-20	hom-691.77-22	hom-244.78-9	hom-1072.77-34	hom-549.77-18	hom-610.77-19	hom-847.77-23	hom-498.77-17
stopgain SNV	35	chrV	15766884	15766884	C	G	F57A10.2	F57A10.2:NM_074527:exon3:c.C230G:p.S77X,	hom-485.77-16	hom-331.77-11	hom-463.77-16	hom-571.77-19	hom-565.77-20	hom-461.77-17	hom-252.78-9	hom-732.77-26	hom-489.77-16	hom-546.77-18	hom-345.77-12	hom-359.77-13	hom-413.77-14	hom-343.77-14	hom-329.77-11	hom-662.77-23	hom-194.80-7	hom-328.77-13	hom-251.78-9	hom-518.77-17	hom-281.77-10	hom-342.77-12	hom-244.78-9	hom-110.03-4	hom-227.78-8	hom-346.77-12	hom-380.77-12	hom-634.77-24	hom-391.77-13	hom-268.77-10	hom-538.77-18	hom-483.77-17	hom-370.77-14	hom-472.77-16	hom-548.77-18
synonymous SNV	35	chrI	15040330	15040330	T	C	F31C3.2	F31C3.2:NM_001026263:exon10:c.T2367C:p.I789I,F31C3.2:NM_001026262:exon10:c.T2358C:p.I786I,	hom-353.77-14	hom-351.77-13	hom-347.77-13	hom-403.77-14	hom-305.77-10	hom-122.90-5	hom-355.77-13	hom-561.77-19	hom-251.78-9	hom-529.77-19	hom-310.77-12	hom-355.77-11	hom-305.77-13	hom-213.78-9	hom-338.77-12	hom-800.77-26	hom-257.78-9	hom-234.78-9	hom-241.78-8	hom-214.78-10	hom-96.03-4	hom-104.03-4	hom-240.78-8	hom-101.03-4	hom-159.84-6	hom-95.03-4	hom-164.84-6	hom-476.77-16	hom-215.78-8	hom-266.77-11	hom-387.77-15	hom-366.77-14	hom-166.84-6	hom-320.77-12	hom-168.84-6
synonymous SNV	35	chrI	238154	238154	C	T	Y48G1BM.6	Y48G1BM.6:NM_058301:exon1:c.G99A:p.T33T,	het-4010.77-12	het-7273.77-18	het-5037.77-14	het-9428.77-25	het-5656.77-14	het-6996.77-23	het-4435.77-17	het-9461.77-22	het-5976.77-13	het-7123.77-21	het-8890.77-29	het-4599.77-19	het-3295.77-25	het-7009.77-26	het-7790.77-26	het-9310.77-26	het-2432.77-8	het-4139.77-11	het-3520.77-14	het-7702.77-21	het-697.77-17	het-5761.77-14	het-7034.77-16	het-3500.77-11	het-1210.77-14	het-5450.77-22	het-453.77-6	het-5997.77-14	het-5195.77-18	het-4338.77-9	het-5628.77-21	het-3489.77-17	het-4167.77-19	het-4423.77-13	het-8959.77-22
synonymous SNV	35	chrI	238168	238168	G	A	Y48G1BM.6	Y48G1BM.6:NM_058301:exon1:c.C85T:p.L29L,	het-4010.77-12	het-7542.77-17	het-5037.77-15	het-8776.77-24	het-5838.77-15	het-6868.77-21	het-5138.77-14	het-9016.77-21	het-6154.77-16	het-6819.77-22	het-8890.77-28	het-4599.77-19	het-3316.77-27	het-7112.77-31	het-7790.77-27	het-8779.77-24	het-2432.77-10	het-4640.77-11	het-3520.77-14	het-7702.77-22	het-697.77-17	het-5761.77-14	het-7034.77-18	het-3973.77-13	het-1225.77-14	het-5450.77-22	het-453.77-7	het-5990.77-15	het-5247.77-17	het-4688.77-9	het-6089.77-20	het-3489.77-17	het-4167.77-19	het-4121.77-16	het-8959.77-19
synonymous SNV	35	chrI	2777374	2777374	C	G		:NM_058640:exon2:c.G126C:p.A42A,:NM_058639:exon2:c.G210C:p.A70A,	hom-190.79-8	hom-359.77-12	hom-223.78-8	hom-425.77-16	hom-328.77-13	hom-318.77-10	hom-162.81-7	hom-353.77-14	hom-578.77-21	hom-313.77-13	hom-376.77-13	hom-354.77-13	hom-237.77-11	hom-389.77-15	hom-662.77-26	hom-696.77-25	hom-209.78-8	hom-348.77-11	hom-280.77-10	hom-323.77-13	hom-305.77-12	hom-256.78-9	hom-277.77-10	hom-308.77-14	hom-217.78-8	hom-193.79-8	hom-99.03-4	hom-450.77-15	hom-376.77-12	hom-35.74-2	hom-352.77-11	hom-412.77-15	hom-260.78-9	hom-189.79-8	hom-192.80-7
synonymous SNV	35	chrII	12606069	12606069	G	A	lips-15	lips-15:NM_064289:exon1:c.G159A:p.G53G,	het-9843.77-32	het-11525.77-27	het-12707.77-35	het-19626.77-48	het-13697.77-32	het-10100.77-25	het-10561.77-18	het-17650.77-41	het-16567.77-35	het-15888.77-40	het-16251.77-35	het-11650.77-38	het-18049.77-41	het-12837.77-36	het-26286.77-54	het-15548.77-55	het-8273.77-22	het-3599.77-13	het-9650.77-21	het-19914.77-45	het-4859.77-18	het-8644.77-21	het-9926.77-21	het-6916.77-22	het-8615.77-21	het-11670.77-32	het-8260.77-22	het-11544.77-33	het-16892.77-38	het-10632.77-23	het-12567.77-37	het-13509.77-36	het-10559.77-24	het-12037.77-34	het-13077.77-33
synonymous SNV	35	chrII	12606072	12606072	A	G	lips-15	lips-15:NM_064289:exon1:c.A162G:p.G54G,	het-9843.77-32	het-10744.77-28	het-12776.77-34	het-19626.77-49	het-13697.77-32	het-10100.77-26	het-11041.77-18	het-17650.77-42	het-16567.77-36	het-15887.77-39	het-16251.77-35	het-11650.77-37	het-18049.77-41	het-12837.77-36	het-26286.77-54	het-15548.77-58	het-8072.77-22	het-3599.77-11	het-9924.77-21	het-19914.77-44	het-4859.77-18	het-8976.77-22	het-9926.77-21	het-6916.77-22	het-8615.77-21	het-11670.77-32	het-7620.77-22	het-11544.77-34	het-16700.77-39	het-10632.77-23	het-11924.77-35	het-13509.77-36	het-10559.77-24	het-12037.77-34	het-13077.77-32
synonymous SNV	35	chrII	12606279	12606279	T	C	lips-15	lips-15:NM_064289:exon2:c.T321C:p.V107V,	het-3337.77-43	het-2122.77-34	het-3867.77-58	het-5175.77-70	het-3083.77-57	het-3692.77-45	het-2739.77-48	het-3194.83-45	het-3898.77-51	het-3868.77-45	het-4239.77-59	het-11650.77-42	het-3503.77-47	het-3150.77-34	het-4586.77-68	het-4418.77-64	het-2458.77-36	het-1096.77-22	het-3035.77-41	het-19914.77-50	het-1798.77-25	het-2812.77-39	het-1764.77-26	het-2363.77-30	het-2563.77-30	het-2480.77-45	het-1639.77-22	het-3278.77-44	het-3487.77-53	het-2378.77-38	het-4223.77-42	het-3333.77-44	het-2986.77-42	het-3678.77-54	het-3051.77-41
synonymous SNV	35	chrII	12606285	12606285	G	A	lips-15	lips-15:NM_064289:exon2:c.G327A:p.T109T,	het-3337.77-45	het-2122.77-32	het-3867.77-54	het-5180.77-72	het-3083.77-54	het-3593.77-45	het-2739.77-46	het-3194.83-44	het-3889.77-50	het-3843.77-45	het-4379.77-54	het-11650.77-43	het-3503.77-44	het-3233.06-32	het-4586.77-68	het-4418.77-64	het-2464.77-35	het-1096.77-21	het-2998.77-40	het-19914.77-48	het-1798.77-26	het-2812.77-38	het-1764.77-26	het-2378.77-29	het-2606.77-31	het-2480.77-45	het-1705.77-22	het-3336.77-45	het-3487.77-51	het-2378.77-38	het-4223.77-39	het-3431.77-45	het-2986.77-43	het-3678.77-53	het-3198.81-40
synonymous SNV	35	chrII	12606501	12606501	T	A	lips-15	lips-15:NM_064289:exon2:c.T543A:p.A181A,	het-4509.77-32	het-4743.77-30	het-4819.77-45	het-7736.77-51	het-4874.77-37	het-4860.77-37	het-4506.77-31	het-7270.77-52	het-5632.77-42	het-6510.77-39	het-6089.77-47	het-4973.77-34	het-6114.77-40	het-3625.77-26	het-8052.77-66	het-9150.77-54	het-3857.77-28	het-2934.77-19	het-4360.77-37	het-6172.77-35	het-3103.77-24	het-5457.77-33	het-3745.77-15	het-2487.77-26	het-3066.77-15	het-4694.77-36	het-3236.77-21	het-3865.77-26	het-5731.77-35	het-3546.77-31	het-6030.77-50	het-5094.77-39	het-4014.77-23	het-4073.77-35	het-4222.77-27
synonymous SNV	35	chrII	12606516	12606516	T	A	lips-15	lips-15:NM_064289:exon2:c.T558A:p.G186G,	het-4509.77-35	het-4642.77-31	het-4819.77-44	het-7736.77-55	het-5165.77-42	het-4860.77-35	het-4454.77-34	het-7270.77-52	het-5424.77-47	het-6510.77-43	het-6089.77-50	het-4973.77-42	het-6027.77-45	het-3625.77-29	het-8052.77-64	het-9452.77-61	het-4027.77-29	het-2813.77-16	het-4360.77-36	het-5963.77-42	het-3217.75-29	het-5457.77-39	het-3788.77-25	het-2487.77-27	het-3233.06-21	het-4694.77-41	het-3236.77-22	het-3865.77-29	het-5731.77-40	het-3546.77-35	het-6031.77-52	het-5094.77-43	het-4206.77-28	het-4072.77-34	het-4222.77-31
synonymous SNV	35	chrII	12606561	12606561	A	G	lips-15	lips-15:NM_064289:exon2:c.A603G:p.T201T,	het-4509.77-35	het-4843.77-30	het-4819.77-38	het-7736.77-46	het-4961.77-34	het-4860.77-26	het-4668.77-35	het-7270.77-45	het-5594.77-36	het-6510.77-46	het-6089.77-50	het-4973.77-41	het-5762.77-41	het-3625.77-36	het-8052.77-47	het-9050.77-52	het-4027.77-32	het-2814.77-19	het-4360.77-29	het-6050.77-43	het-3157.77-20	het-5457.77-41	het-3479.77-27	het-2487.77-24	het-3233.06-24	het-4694.77-39	het-3236.77-24	het-3865.77-37	het-5731.77-43	het-3546.77-24	het-6031.77-47	het-5094.77-32	het-4170.77-29	het-4073.77-31	het-4222.77-28
synonymous SNV	35	chrII	13485411	13485411	T	C	E01G4.6	E01G4.6:NM_064435:exon4:c.T2469C:p.C823C,	hom-401.77-12	hom-380.77-13	hom-246.78-9	hom-420.77-15	hom-241.78-7	hom-299.77-10	hom-249.78-9	hom-455.77-17	hom-332.77-12	hom-739.77-24	hom-287.77-11	hom-220.78-8	hom-327.77-12	hom-65.28-3	hom-352.77-12	hom-361.77-13	hom-130.85-6	hom-38.41-3	hom-295.77-10	hom-231.78-8	hom-159.84-6	hom-267.78-9	hom-142.84-5	hom-235.78-8	hom-284.77-10	hom-194.81-7	hom-253.77-10	hom-303.77-11	hom-324.77-10	hom-196.80-7	hom-273.77-10	hom-290.77-10	hom-200.80-7	hom-226.78-8	hom-143.85-6
synonymous SNV	35	chrII	14406920	14406920	T	C		:NM_001026946:exon23:c.T5919C:p.F1973F,:NM_001026947:exon10:c.T1761C:p.F587F,:NM_064594:exon23:c.T5928C:p.F1976F,:NM_001026950:exon3:c.T576C:p.F192F,:NM_001026948:exon4:c.T552C:p.F184F,:NM_001026949:exon4:c.T867C:p.F289F,	hom-420.77-15	hom-250.78-9	hom-675.77-24	hom-456.77-17	hom-405.77-16	hom-670.77-22	hom-558.77-19	hom-845.77-29	hom-734.77-24	hom-499.77-18	hom-947.77-33	hom-398.77-15	hom-637.77-21	hom-860.77-30	hom-718.77-24	hom-908.77-32	hom-370.77-14	hom-547.77-20	hom-248.78-8	hom-433.77-16	hom-346.77-13	hom-291.77-11	hom-156.81-7	hom-324.77-11	hom-479.77-17	hom-624.77-19	hom-190.80-7	hom-848.77-28	hom-354.77-13	hom-449.77-15	hom-637.77-23	hom-659.77-23	hom-504.77-17	hom-312.77-11	hom-616.77-20
synonymous SNV	35	chrII	3833579	3833579	T	C	oac-4	oac-4:NM_062264:exon9:c.A1923G:p.V641V,	het-3535.77-17	het-3982.77-22	het-7771.77-37	het-7048.77-42	het-3111.77-23	het-7892.77-41	het-4182.77-26	het-5607.77-29	het-10084.77-40	het-6068.77-34	het-3722.77-18	het-4447.77-23	het-6084.77-32	het-6465.77-32	het-4684.77-27	het-8430.77-39	het-3149.77-29	het-3195.80-14	het-2536.77-17	het-5556.77-31	het-2878.77-16	het-4553.77-22	het-4807.77-21	het-4376.77-16	het-4940.77-19	het-6261.77-23	het-3061.77-19	het-3481.77-24	het-8223.77-32	het-3440.77-22	het-6088.77-30	het-5939.77-26	het-4985.77-21	het-5056.77-30	het-4184.77-26
synonymous SNV	35	chrII	3833588	3833588	T	C	oac-4	oac-4:NM_062264:exon9:c.A1914G:p.A638A,	het-3535.77-16	het-3982.77-22	het-7771.77-36	het-7048.77-43	het-3111.77-21	het-7892.77-39	het-3952.77-25	het-5850.77-30	het-10084.77-40	het-6068.77-35	het-3648.77-15	het-4086.77-23	het-6130.77-34	het-6440.77-31	het-4743.77-25	het-8030.77-39	het-3149.77-30	het-3195.80-14	het-2249.77-16	het-5556.77-32	het-2878.77-14	het-4553.77-22	het-4424.77-22	het-4376.77-16	het-4940.77-18	het-6104.77-25	het-3061.77-21	het-3481.77-20	het-8223.77-27	het-3440.77-18	het-6203.77-29	het-5872.77-28	het-4353.77-20	het-5056.77-31	het-3985.77-27
synonymous SNV	35	chrII	3833998	3833998	C	T	oac-4	oac-4:NM_062264:exon7:c.G1593A:p.L531L,	het-1041.77-13	het-1211.77-13	het-973.77-28	het-1451.77-33	het-839.77-15	het-802.77-12	het-781.77-18	het-1583.77-29	het-989.77-22	het-1727.77-32	het-987.77-24	het-1393.77-18	het-920.77-19	het-1762.77-36	het-1792.77-26	het-1547.77-35	het-782.77-14	het-499.77-9	het-1178.77-16	het-50.77-15	het-913.77-15	het-994.77-19	het-1205.77-19	het-474.77-7	het-484.77-12	het-1303.77-18	het-778.77-9	het-1622.77-24	het-809.77-18	het-900.77-12	het-1308.77-23	het-1613.77-17	het-1358.77-16	het-1201.77-21	het-1271.77-17
synonymous SNV	35	chrII	3834000	3834000	G	A	oac-4	oac-4:NM_062264:exon7:c.C1591T:p.L531L,	het-1041.77-13	het-1211.77-12	het-973.77-28	het-1574.77-33	het-934.77-14	het-802.77-12	het-758.77-17	het-1583.77-29	het-989.77-22	het-1798.77-32	het-987.77-24	het-1393.77-18	het-920.77-18	het-1762.77-37	het-1791.77-27	het-1547.77-35	het-782.77-14	het-499.77-8	het-1178.77-17	het-50.77-15	het-853.77-15	het-994.77-19	het-1176.77-19	het-474.77-7	het-484.77-12	het-1336.77-18	het-778.77-10	het-1636.77-24	het-781.77-18	het-900.77-13	het-1282.77-23	het-1613.77-17	het-1278.77-16	het-1267.77-21	het-1271.77-17
synonymous SNV	35	chrII	4330539	4330539	C	T	,H20J04.4	:NM_001047324:exon2:c.C603T:p.A201A,H20J04.4:NM_001047323:exon2:c.C603T:p.A201A,	hom-393.77-15	hom-276.77-10	hom-633.77-21	hom-403.77-14	hom-289.77-10	hom-221.78-9	hom-152.90-5	hom-194.80-7	hom-225.78-8	hom-488.77-16	hom-441.77-16	hom-188.80-7	hom-413.77-15	hom-532.77-18	hom-308.77-11	hom-492.77-18	hom-105.03-4	hom-221.78-8	hom-399.77-14	hom-154.84-6	hom-258.78-9	hom-390.77-14	hom-212.80-7	hom-128.90-5	hom-254.78-9	hom-449.77-15	hom-230.79-8	hom-273.77-11	hom-287.77-12	hom-295.77-10	hom-412.77-17	hom-290.77-11	hom-428.77-15	hom-582.77-19	hom-227.78-8
synonymous SNV	35	chrII	5647439	5647439	C	T	ddl-1	ddl-1:NM_062700:exon2:c.G369A:p.K123K,	hom-379.77-12	hom-337.77-11	hom-566.77-16	hom-564.77-18	hom-165.84-6	hom-603.77-20	hom-402.77-14	hom-343.77-11	hom-268.77-10	hom-347.77-13	hom-330.77-11	hom-366.77-13	hom-295.77-11	hom-199.80-7	hom-434.77-15	hom-206.79-8	hom-230.78-7	hom-96.03-4	hom-406.77-14	hom-209.79-8	hom-235.78-8	hom-305.77-11	hom-211.79-8	hom-243.77-11	hom-298.77-10	hom-472.77-15	hom-309.77-10	hom-263.78-9	hom-236.78-8	hom-194.80-7	hom-387.77-14	hom-348.77-12	hom-316.77-10	hom-282.78-9	hom-205.80-7
synonymous SNV	35	chrII	5974558	5974558	C	T	B0034.5	B0034.5:NM_062792:exon2:c.G312A:p.K104K,	hom-815.77-14	hom-1240.77-21	hom-1478.77-26	hom-1696.77-28	hom-1176.77-20	hom-591.78-9	hom-844.77-13	hom-1269.77-21	hom-882.77-13	hom-924.77-16	hom-1178.77-19	hom-959.81-17	hom-1106.77-19	hom-887.77-15	hom-1189.77-20	hom-1767.77-31	hom-898.77-16	hom-639.77-11	hom-1266.77-21	hom-1457.77-24	hom-549.77-8	hom-592.77-9	hom-738.77-13	hom-627.77-11	hom-436.78-8	hom-590.77-10	hom-657.77-11	hom-827.77-13	hom-455.78-8	hom-986.77-16	hom-730.77-13	hom-880.77-15	hom-752.77-14	hom-957.77-18	hom-1091.77-18
synonymous SNV	35	chrII	6527441	6527441	G	A	C56E6.4	C56E6.4:NM_062918:exon6:c.C603T:p.I201I,	hom-571.78-9	hom-715.77-12	hom-595.77-10	hom-1064.77-19	hom-494.78-8	hom-786.77-13	hom-536.77-10	hom-897.77-15	hom-744.77-12	hom-931.77-16	hom-428.80-7	hom-462.78-8	hom-657.77-12	hom-932.77-15	hom-1008.77-17	hom-967.77-16	hom-879.77-15	hom-310.84-6	hom-773.77-13	hom-646.77-11	hom-803.77-14	hom-610.77-10	hom-268.90-5	hom-623.77-10	hom-251.03-4	hom-435.78-9	hom-608.77-11	hom-763.77-12	hom-542.78-9	hom-512.78-9	hom-750.77-12	hom-581.77-11	hom-460.78-8	hom-890.77-14	hom-551.78-8
synonymous SNV	35	chrII	6759935	6759935	C	G	F41G3.2	F41G3.2:NM_062982:exon3:c.C573G:p.T191T,	hom-1983.77-13	hom-734.90-5	hom-1727.77-10	hom-2527.77-16	hom-850.84-6	hom-202.74-1	hom-1178.78-7	hom-1049.80-7	hom-1304.77-8	hom-1848.77-11	hom-1089.78-7	hom-1205.78-7	hom-2221.77-13	hom-2315.77-15	hom-1893.77-12	hom-1176.80-7	hom-1892.77-12	hom-596.90-4	hom-2061.77-13	hom-518.03-3	hom-487.28-3	hom-1440.77-7	hom-1472.77-9	hom-1284.78-8	hom-1204.78-8	hom-667.03-4	hom-1134.80-7	hom-1025.84-6	hom-3241.77-20	hom-582.90-4	hom-1723.77-11	hom-1482.77-9	hom-1802.77-11	hom-1174.80-7	hom-2239.77-13
synonymous SNV	35	chrII	6759938	6759938	A	G	F41G3.2	F41G3.2:NM_062982:exon3:c.A576G:p.E192E,	hom-1983.77-13	hom-734.90-5	hom-1727.77-10	hom-2527.77-16	hom-850.84-6	hom-202.74-2	hom-1178.78-7	hom-1049.80-7	hom-1304.77-8	hom-1848.77-11	hom-1089.78-7	hom-1205.78-7	hom-2221.77-13	hom-2315.77-16	hom-1893.77-11	hom-1176.80-7	hom-1892.77-12	hom-596.90-4	hom-2061.77-12	hom-518.03-3	hom-487.28-3	hom-1440.77-7	hom-1472.77-10	hom-1284.78-8	hom-1204.78-8	hom-667.03-4	hom-1134.80-7	hom-1025.84-6	hom-3241.77-20	hom-582.90-4	hom-1723.77-11	hom-1482.77-9	hom-1802.77-11	hom-1174.80-7	hom-2239.77-13
synonymous SNV	35	chrII	6759941	6759941	C	T	F41G3.2	F41G3.2:NM_062982:exon3:c.C579T:p.T193T,	hom-1983.77-13	hom-734.90-5	hom-1727.77-10	hom-2527.77-16	hom-850.84-6	hom-202.74-2	hom-1178.78-7	hom-1049.80-7	hom-1304.77-8	hom-1848.77-11	hom-1089.78-8	hom-1205.78-7	hom-2221.77-13	hom-2315.77-15	hom-1893.77-11	hom-1176.80-7	hom-1892.77-12	hom-596.90-4	hom-2061.77-12	hom-518.03-3	hom-487.28-3	hom-1440.77-7	hom-1472.77-10	hom-1284.78-8	hom-1204.78-8	hom-667.03-4	hom-1134.80-7	hom-1025.84-6	hom-3241.77-20	hom-582.90-5	hom-1723.77-11	hom-1482.77-9	hom-1802.77-11	hom-1174.80-7	hom-2239.77-13
synonymous SNV	35	chrII	8227946	8227946	C	G	,dab-1	:NM_063330:exon4:c.C1023G:p.R341R,:NM_001129154:exon4:c.C1029G:p.R343R,:NM_063329:exon4:c.C1023G:p.R341R,dab-1:NM_063331:exon4:c.C975G:p.R325R,	hom-909.77-15	hom-1008.77-17	hom-902.77-15	hom-1777.77-32	hom-974.77-15	hom-1133.77-19	hom-896.77-15	hom-1230.77-22	hom-827.77-15	hom-1674.77-29	hom-1661.77-32	hom-942.77-18	hom-522.77-10	hom-778.77-14	hom-1597.77-28	hom-1983.77-35	hom-790.77-14	hom-620.77-12	hom-995.77-17	hom-1357.77-24	hom-406.80-7	hom-867.77-14	hom-521.78-9	hom-829.77-15	hom-584.77-10	hom-961.77-16	hom-1012.77-16	hom-833.77-15	hom-805.77-14	hom-510.78-9	hom-1418.77-23	hom-1237.77-20	hom-876.77-15	hom-642.77-11	hom-374.78-8
synonymous SNV	35	chrII	935805	935805	A	G	acs-15	acs-15:NM_061455:exon6:c.A1206G:p.K402K,	hom-382.77-14	hom-286.77-12	hom-247.78-9	hom-388.77-16	hom-357.77-14	hom-129.85-6	hom-315.77-12	hom-299.77-11	hom-388.77-14	hom-408.77-16	hom-197.79-8	hom-303.77-12	hom-525.77-19	hom-436.77-16	hom-591.77-21	hom-539.77-20	hom-345.77-12	hom-260.77-10	hom-311.77-11	hom-381.77-14	hom-235.78-11	hom-234.78-8	hom-248.78-9	hom-224.78-8	hom-113.90-5	hom-342.77-13	hom-127.85-6	hom-648.77-22	hom-342.77-12	hom-255.78-8	hom-493.77-17	hom-426.77-15	hom-411.77-14	hom-421.77-16	hom-554.77-18
synonymous SNV	35	chrIII	10593657	10593657	G	A	Y45F3A.9	Y45F3A.9:NM_066932:exon5:c.C597T:p.D199D,	hom-212.81-7	hom-369.77-12	hom-300.77-12	hom-451.77-17	hom-175.84-6	hom-358.77-12	hom-408.77-14	hom-303.77-11	hom-477.77-16	hom-326.77-12	hom-326.77-11	hom-223.78-8	hom-237.78-8	hom-366.77-14	hom-501.77-19	hom-493.77-17	hom-233.78-8	hom-201.79-8	hom-211.78-8	hom-227.80-7	hom-128.85-6	hom-430.77-14	hom-226.78-8	hom-333.77-11	hom-205.84-6	hom-395.77-12	hom-340.77-12	hom-405.77-13	hom-471.77-17	hom-105.94-6	hom-190.80-7	hom-304.77-11	hom-180.82-7	hom-381.77-13	hom-331.77-14
synonymous SNV	35	chrIII	118298	118298	T	G	C29F9.5	C29F9.5:NM_064744:exon3:c.T267G:p.V89V,	hom-429.77-16	hom-367.77-13	hom-696.77-24	hom-702.77-26	hom-506.77-18	hom-620.77-21	hom-427.77-15	hom-787.77-26	hom-625.77-20	hom-641.77-22	hom-670.77-24	hom-606.77-20	hom-546.77-19	hom-689.77-23	hom-1175.77-39	hom-870.77-28	hom-486.77-14	hom-234.77-10	hom-460.77-16	hom-742.77-25	hom-253.78-9	hom-567.77-18	hom-399.77-14	hom-478.77-16	hom-445.77-13	hom-504.77-17	hom-196.80-7	hom-520.77-18	hom-812.77-27	hom-400.77-14	hom-508.77-17	hom-396.77-14	hom-280.77-10	hom-983.77-16	hom-208.79-8
synonymous SNV	35	chrIII	691186	691186	C	T	W02B3.7	W02B3.7:NM_064838:exon3:c.G474A:p.E158E,	hom-170.84-6	hom-144.85-6	hom-282.77-10	hom-369.77-12	hom-303.77-10	hom-274.78-9	hom-305.77-10	hom-233.78-8	hom-243.78-8	hom-274.78-9	hom-337.77-10	hom-308.77-12	hom-109.03-4	hom-278.77-11	hom-326.77-10	hom-309.77-10	hom-179.81-7	hom-72.28-3	hom-348.77-12	hom-348.77-12	hom-205.80-7	hom-141.90-5	hom-240.78-8	hom-174.84-6	hom-73.28-3	hom-264.78-9	hom-321.77-11	hom-459.77-14	hom-411.77-14	hom-180.84-6	hom-108.94-5	hom-319.78-9	hom-143.85-6	hom-247.78-8	hom-145.90-5
synonymous SNV	35	chrIII	8693624	8693624	G	A		:NM_066517:exon1:c.G51A:p.G17G,	hom-720.77-7	hom-1000.77-7	hom-891.77-10	hom-2004.77-16	hom-1236.77-12	hom-1339.77-10	hom-663.77-5	hom-1214.77-12	hom-1397.77-17	hom-1587.77-15	hom-849.77-8	hom-1124.77-12	hom-731.77-6	hom-907.77-10	hom-1842.77-19	hom-3403.77-15	hom-714.77-5	het-173.53-9	hom-1214.77-13	hom-961.77-10	hom-1294.77-4	hom-334.80-2	hom-776.77-6	hom-939.77-6	hom-205.28-3	hom-1259.77-13	hom-767.77-4	hom-1669.77-16	hom-1055.77-6	hom-1145.77-10	hom-372.80-3	hom-629.77-7	hom-913.77-9	hom-1331.77-8	hom-1061.77-9
synonymous SNV	35	chrIII	8701750	8701750	C	T	vps-33.1	vps-33.1:NM_066519:exon6:c.C606T:p.S202S,	hom-418.77-14	hom-213.80-7	hom-473.77-16	hom-428.77-15	hom-593.77-19	hom-322.78-9	hom-301.77-10	hom-571.77-18	het-189.74-9	hom-540.77-18	hom-591.77-20	hom-334.77-10	hom-264.77-10	hom-201.79-8	hom-333.77-12	hom-517.77-18	hom-252.77-10	hom-39.74-2	hom-366.77-13	hom-438.77-15	hom-272.78-9	hom-245.78-9	hom-141.90-5	hom-367.77-12	hom-214.78-10	hom-275.78-9	hom-243.78-8	hom-346.77-11	hom-401.77-13	hom-215.79-8	hom-510.77-16	hom-471.77-15	hom-538.77-17	hom-374.77-12	hom-491.77-16
synonymous SNV	35	chrIII	9350674	9350674	C	T	K04H4.2	K04H4.2:NM_001027493:exon13:c.G2538A:p.R846R,	hom-876.77-11	hom-1947.77-23	hom-2144.77-24	hom-2172.77-24	hom-1180.77-12	hom-2051.77-23	hom-1220.77-14	hom-1778.77-25	hom-1440.77-16	hom-479.78-5	hom-1604.77-19	hom-1910.77-22	hom-1606.77-17	hom-1955.77-22	hom-1670.77-18	hom-2367.77-27	hom-1821.77-21	hom-1377.77-15	hom-1551.77-16	hom-1506.77-16	hom-1215.77-15	hom-1330.77-17	hom-1444.77-15	hom-1029.77-11	hom-1034.77-12	hom-1233.77-15	hom-1107.77-12	hom-1442.77-17	hom-1733.77-20	hom-1149.77-13	hom-2079.77-25	hom-1876.77-19	hom-1138.77-13	hom-1769.77-20	hom-1416.77-15
synonymous SNV	35	chrIII	9352576	9352576	C	T	K04H4.2	K04H4.2:NM_001027493:exon8:c.G1092A:p.E364E,	hom-354.77-13	hom-374.77-12	hom-485.77-16	hom-418.77-15	hom-342.77-13	hom-684.77-21	hom-552.77-19	hom-668.77-22	hom-319.77-11	hom-905.77-29	hom-532.77-19	hom-397.77-16	hom-783.77-25	hom-364.77-12	hom-1011.77-32	hom-707.77-24	hom-297.77-10	hom-137.90-5	hom-358.77-12	hom-446.77-16	hom-135.85-6	hom-231.78-9	hom-351.77-10	hom-246.78-9	hom-399.77-13	hom-324.77-12	hom-149.90-5	hom-556.77-18	hom-611.77-20	hom-350.77-11	hom-433.77-13	hom-576.77-18	hom-378.77-12	hom-447.77-16	hom-445.77-14
synonymous SNV	35	chrIII	9918757	9918757	C	G	F40F12.3	F40F12.3:NM_066799:exon3:c.G756C:p.G252G,	hom-598.77-20	hom-418.77-14	hom-703.77-23	hom-775.77-29	hom-682.77-23	hom-571.77-20	hom-327.77-10	hom-721.77-24	hom-581.77-19	hom-731.77-25	hom-749.77-26	hom-645.77-24	hom-737.77-26	hom-563.77-20	hom-760.77-25	hom-778.77-27	hom-317.77-11	hom-435.77-16	hom-360.77-12	hom-407.77-14	hom-415.77-14	hom-278.77-10	hom-297.77-12	hom-506.77-18	hom-305.77-11	hom-498.77-19	hom-165.84-6	hom-699.77-23	hom-460.77-17	hom-263.78-9	hom-237.77-10	hom-686.77-22	hom-399.77-15	hom-643.77-22	hom-240.78-8
synonymous SNV	35	chrIV	10949907	10949907	A	G	Y69E1A.2	Y69E1A.2:NM_069638:exon1:c.A51G:p.G17G,	het-2203.77-30	het-3691.77-30	het-3419.77-28	het-3327.77-45	het-3625.77-27	het-3491.77-29	het-2857.77-27	het-3765.77-39	het-3758.77-32	het-6391.77-38	het-4367.77-37	het-4001.77-30	het-3106.77-25	het-3175.77-45	het-3914.77-39	het-5845.77-51	het-2532.77-20	het-1988.77-15	het-2795.77-24	het-5672.77-24	het-799.77-17	het-2193.77-21	het-2213.77-22	het-2458.77-19	het-2741.77-18	het-3439.77-23	het-2699.77-20	het-4168.77-36	het-3448.77-28	het-2433.77-22	het-4422.77-38	het-2521.77-30	het-2116.77-17	het-2783.77-28	het-2684.77-22
synonymous SNV	35	chrIV	10949913	10949913	A	C	Y69E1A.2	Y69E1A.2:NM_069638:exon1:c.A57C:p.P19P,	het-2300.77-31	het-3691.77-31	het-3450.77-35	het-3471.77-43	het-3625.77-33	het-3494.77-31	het-2797.77-30	het-3765.77-40	het-3764.77-33	het-6220.77-38	het-4367.77-36	het-4001.77-31	het-3077.77-28	het-3427.77-46	het-3930.77-45	het-5845.77-56	het-2413.77-24	het-1988.77-19	het-2795.77-25	het-5672.77-28	het-799.77-15	het-2217.77-23	het-2094.77-24	het-2458.77-20	het-2741.77-30	het-3439.77-26	het-2699.77-24	het-4168.77-39	het-3448.77-30	het-2503.77-23	het-4422.77-39	het-2521.77-30	het-2199.77-19	het-2751.77-29	het-2621.77-26
synonymous SNV	35	chrIV	10949985	10949985	A	G	Y69E1A.2	Y69E1A.2:NM_069638:exon1:c.A129G:p.K43K,	het-2210.77-28	het-3691.77-31	het-3356.77-48	het-3455.77-57	het-3625.77-48	het-3451.77-54	het-2663.77-42	het-3765.77-44	het-3709.77-58	het-6203.77-63	het-4367.77-51	het-4001.77-37	het-2986.77-51	het-3244.77-47	het-3911.77-57	het-5845.77-74	het-2563.77-44	het-1988.77-31	het-2795.77-38	het-5672.77-42	het-7560.77-17	het-2189.77-31	het-2148.77-31	het-2458.77-31	het-2741.77-38	het-3439.77-50	het-2699.77-33	het-4168.77-50	het-3448.77-38	het-2443.77-32	het-4422.77-51	het-1795.77-44	het-2141.77-27	het-2684.77-43	het-2583.77-35
synonymous SNV	35	chrIV	10949994	10949994	C	T	Y69E1A.2	Y69E1A.2:NM_069638:exon1:c.C138T:p.H46H,	het-2287.77-30	het-3691.77-37	het-3343.77-53	het-3398.77-58	het-3625.77-52	het-3746.77-59	het-2704.77-44	het-3765.77-48	het-3737.77-58	het-6048.77-72	het-4367.77-59	het-4001.77-39	het-3009.77-56	het-3230.05-54	het-3794.77-60	het-5845.77-79	het-2502.77-44	het-1988.77-35	het-2795.77-36	het-5672.77-43	het-7561.77-15	het-2255.77-34	het-2226.77-33	het-2458.77-34	het-2741.77-42	het-3439.77-50	het-2699.77-33	het-4168.77-44	het-3448.77-42	het-2469.77-36	het-4422.77-53	het-1795.77-47	het-2266.77-30	het-2552.77-49	het-2709.77-36
synonymous SNV	35	chrIV	10950105	10950105	A	T	Y69E1A.2	Y69E1A.2:NM_069638:exon1:c.A249T:p.V83V,	het-12068.77-33	het-7345.77-38	het-16885.77-61	het-13564.77-50	het-12026.77-51	het-11695.77-65	het-12167.77-63	het-17363.77-74	het-14454.77-65	het-13782.77-78	het-14786.77-67	het-8364.77-43	het-12122.77-57	het-12390.77-58	het-19155.77-72	het-19529.77-71	het-13399.77-53	het-5748.77-32	het-8066.77-35	het-12961.77-57	het-7561.77-25	het-7315.77-45	het-10149.77-36	het-5128.77-29	het-5761.77-36	het-8291.77-51	het-11206.77-45	het-14920.77-56	het-12097.77-51	het-6985.77-36	het-18476.77-62	het-13170.77-54	het-8877.77-40	het-12552.77-61	het-9425.77-35
synonymous SNV	35	chrIV	10950273	10950273	G	A	Y69E1A.2	Y69E1A.2:NM_069638:exon2:c.G369A:p.K123K,	het-1898.77-49	het-1747.77-43	het-1940.77-59	het-2129.77-72	het-2226.77-54	het-1897.77-42	het-1692.77-39	het-1768.77-59	het-1992.77-49	het-2801.77-66	het-2063.77-55	het-1452.77-48	het-1892.77-43	het-1784.77-58	het-2244.77-56	het-3272.77-83	het-2326.77-54	het-1084.77-25	het-1892.77-43	het-2438.77-61	het-1165.77-29	het-1153.77-36	het-1056.77-26	het-1726.77-35	het-1025.77-31	het-2502.77-58	het-1133.77-33	het-2745.77-55	het-1629.77-39	het-699.77-31	het-2422.77-58	het-1541.77-37	het-1443.77-40	het-1998.77-48	het-2077.77-48
synonymous SNV	35	chrIV	10950411	10950411	G	A	Y69E1A.2	Y69E1A.2:NM_069638:exon2:c.G507A:p.G169G,	het-991.77-48	het-914.77-43	het-1436.77-67	het-1720.77-84	het-869.77-55	het-1017.77-56	het-951.77-48	het-860.77-57	het-1191.77-65	het-1653.77-78	het-1031.77-51	het-1076.77-57	het-1255.77-66	het-1365.77-78	het-1478.77-84	het-1545.77-87	het-915.77-50	het-511.77-30	het-739.77-42	het-1582.77-65	het-444.77-30	het-559.77-43	het-803.77-43	het-574.77-40	het-368.77-30	het-783.77-50	het-872.77-44	het-1383.77-67	het-1282.77-57	het-1036.77-53	het-1467.77-73	het-1016.77-59	het-896.77-46	het-1290.77-67	het-1035.77-52
synonymous SNV	35	chrIV	10950920	10950920	A	G	Y69E1A.2	Y69E1A.2:NM_069638:exon3:c.A966G:p.A322A,	het-620.77-40	het-579.77-32	het-893.77-50	het-1331.77-75	het-881.77-45	het-665.77-34	het-898.77-40	het-1190.77-55	het-868.77-57	het-1566.77-71	het-723.77-50	het-1175.77-63	het-1160.77-59	het-844.77-44	het-1202.77-56	het-1719.77-88	het-687.77-47	het-431.77-27	het-518.77-38	het-538.77-36	het-718.77-32	het-869.77-46	het-617.77-37	het-281.77-25	het-501.77-25	het-614.77-41	het-496.77-30	het-1053.77-49	het-911.77-51	het-558.77-40	het-994.77-50	het-889.77-48	het-742.77-36	het-1034.77-51	het-678.77-41
synonymous SNV	35	chrIV	11144556	11144556	A	T	F01G4.4	F01G4.4:NM_001268609:exon4:c.A1035T:p.P345P,F01G4.4:NM_001268610:exon4:c.A1035T:p.P345P,	het-293.77-27	het-195.77-21	het-393.77-32	het-571.77-41	het-323.77-34	het-401.77-30	het-298.77-23	het-513.77-40	het-226.77-23	het-456.77-37	het-434.77-37	het-352.77-31	het-513.77-39	het-438.77-42	het-460.77-37	het-572.77-45	het-308.77-30	het-114.77-12	het-237.77-20	het-537.77-35	het-163.77-22	het-279.77-27	het-167.77-23	het-215.77-19	het-227.77-19	het-244.77-24	het-173.77-17	het-410.77-33	het-319.77-28	het-68.77-9	het-269.77-29	het-546.77-37	het-304.77-26	het-249.77-21	het-309.77-27
synonymous SNV	35	chrIV	16199512	16199512	T	C	Y7A9A.1	Y7A9A.1:NM_070517:exon6:c.T912C:p.L304L,	hom-231.77-10	hom-391.77-15	hom-444.77-18	hom-367.77-13	hom-568.77-19	hom-376.77-13	hom-347.77-12	hom-515.77-18	hom-443.77-16	hom-455.77-16	hom-553.77-21	hom-431.77-16	hom-547.77-21	hom-406.77-15	hom-660.77-28	hom-765.77-28	hom-605.77-21	hom-354.77-12	hom-372.77-13	hom-543.77-19	hom-273.78-9	hom-482.77-17	hom-278.77-11	hom-271.77-10	hom-268.77-10	hom-340.77-13	hom-413.77-14	hom-360.77-13	hom-505.77-16	hom-252.78-9	hom-383.77-12	hom-409.77-15	hom-563.77-19	hom-414.77-15	hom-276.77-10
synonymous SNV	35	chrIV	16788339	16788339	T	C	Y43D4A.6	Y43D4A.6:NM_070588:exon4:c.T849C:p.R283R,	het-1211.77-15	het-481.77-10	het-1730.77-14	het-1139.77-33	het-2905.77-22	het-1393.77-11	het-1120.77-13	het-2752.77-23	het-1676.77-13	het-2410.77-28	het-1529.77-26	het-926.77-13	het-1360.77-14	het-1030.77-18	het-2547.77-27	het-1341.77-28	het-1479.77-11	het-956.77-13	het-1637.77-23	het-1156.77-16	het-982.77-13	het-1013.77-9	het-1357.77-12	het-907.77-9	het-299.77-10	het-710.77-6	het-1058.77-10	het-918.77-16	het-1243.77-14	het-925.77-11	het-3026.77-24	het-719.77-8	het-1404.77-9	het-970.77-13	het-545.77-10
synonymous SNV	35	chrIV	16788340	16788340	A	C	Y43D4A.6	Y43D4A.6:NM_070588:exon4:c.A850C:p.R284R,	het-1211.77-15	het-481.77-10	het-1691.77-14	het-1171.77-33	het-3002.77-21	het-1393.77-11	het-1120.77-13	het-2752.77-23	het-1676.77-13	het-2410.77-28	het-1529.77-26	het-926.77-13	het-1360.77-14	het-1030.77-18	het-2483.77-26	het-1210.77-28	het-1479.77-11	het-956.77-13	het-1637.77-23	het-1156.77-15	het-982.77-12	het-1013.77-8	het-1357.77-12	het-907.77-9	het-299.77-10	het-710.77-6	het-1058.77-10	het-813.77-16	het-1275.77-14	het-925.77-11	het-3026.77-24	het-719.77-8	het-1404.77-9	het-970.77-13	het-545.77-10
synonymous SNV	35	chrIV	783851	783851	G	A	ugt-52	ugt-52:NM_067587:exon8:c.G1356A:p.R452R,	hom-203.80-7	hom-274.78-9	hom-343.77-12	hom-285.77-10	hom-180.81-7	hom-337.77-11	hom-241.78-8	hom-318.77-11	hom-275.78-9	hom-267.77-10	hom-358.77-11	hom-140.85-6	hom-384.77-13	hom-208.79-8	hom-405.77-13	hom-268.78-9	hom-207.79-7	hom-38.74-2	hom-73.28-3	hom-305.78-9	hom-190.80-7	hom-218.80-6	hom-351.77-12	hom-113.03-4	hom-122.90-5	hom-237.78-8	hom-215.79-8	hom-312.77-11	hom-173.84-6	hom-74.28-3	hom-131.90-5	hom-382.77-13	hom-207.80-7	hom-357.77-10	hom-246.78-8
synonymous SNV	35	chrV	19828957	19828957	T	C	pcp-4	pcp-4:NM_075440:exon2:c.A684G:p.Q228Q,	hom-199.78-9	hom-443.77-16	hom-321.77-12	hom-444.77-17	hom-388.77-14	hom-211.78-8	hom-351.77-14	hom-289.77-12	hom-380.77-13	hom-378.77-15	hom-591.77-21	hom-215.78-8	hom-477.77-16	hom-356.77-15	hom-478.77-19	hom-552.77-20	hom-426.77-15	hom-53.28-3	hom-240.79-8	hom-282.77-11	hom-212.78-9	hom-386.77-13	hom-157.84-6	hom-262.77-10	hom-184.80-7	hom-500.77-17	hom-308.78-9	hom-256.78-9	hom-399.77-14	hom-163.84-6	hom-485.77-17	hom-445.77-15	hom-230.78-9	hom-299.77-11	hom-404.77-15
synonymous SNV	35	chrV	3216742	3216742	C	T	apx-1	apx-1:NM_071481:exon5:c.C825T:p.V275V,	hom-240.78-8	hom-110.03-4	hom-204.80-7	hom-200.80-7	hom-208.80-7	hom-211.80-7	hom-212.80-7	hom-266.78-9	hom-108.94-5	hom-238.80-7	hom-76.28-3	hom-137.90-5	hom-177.84-6	hom-142.90-5	hom-264.78-9	hom-287.77-10	hom-176.84-6	hom-74.74-2	hom-211.79-8	hom-175.84-6	hom-282.78-9	hom-143.90-5	hom-113.03-4	hom-63.28-3	hom-74.28-3	hom-139.90-5	hom-79.28-3	hom-115.03-4	hom-232.78-8	hom-182.84-6	hom-227.78-8	hom-142.90-5	hom-250.78-8	hom-112.03-4	hom-176.84-6
synonymous SNV	35	chrV	5084780	5084780	A	G	Y58A7A.4	Y58A7A.4:NM_071960:exon1:c.T213C:p.D71D,	hom-791.90-5	hom-722.03-3	hom-3179.76-5	hom-1352.77-8	hom-1164.77-7	hom-541.03-4	hom-1828.77-10	hom-776.78-8	hom-2552.77-11	hom-2350.77-8	hom-4846.77-13	hom-1007.84-6	hom-2385.78-3	hom-1860.77-12	hom-1108.77-10	hom-1840.77-10	hom-1769.77-8	hom-745.03-3	hom-510.90-4	hom-737.78-6	hom-398.74-2	hom-2423.77-9	hom-515.80-4	hom-664.03-4	hom-539.03-4	hom-3341.77-11	hom-1796.77-6	hom-952.77-7	hom-795.78-5	hom-261.28-2	hom-892.80-6	hom-826.77-9	hom-2020.77-10	hom-1313.77-9	hom-477.03-3
synonymous SNV	35	chrV	6889636	6889636	C	G	unc-70	unc-70:NM_001028882:exon10:c.C6444G:p.A2148A,	hom-717.77-14	hom-872.77-14	hom-815.77-16	hom-1051.77-21	hom-522.78-9	het-192.53-12	hom-759.77-13	hom-1195.77-20	hom-724.77-13	hom-947.77-18	hom-685.77-13	hom-807.77-15	hom-983.77-17	hom-1294.77-22	hom-1070.77-18	hom-1113.77-20	hom-670.77-13	hom-615.77-11	hom-724.77-13	hom-992.77-17	hom-721.77-13	hom-446.80-7	hom-620.77-12	hom-926.77-19	hom-585.77-11	hom-955.77-17	hom-637.77-11	hom-1437.77-24	hom-548.77-10	hom-677.77-11	hom-827.77-14	hom-1178.77-21	hom-459.77-10	hom-754.77-14	hom-850.77-15
synonymous SNV	35	chrV	7403427	7403427	A	G	srj-13	srj-13:NM_072495:exon5:c.A585G:p.E195E,	hom-339.77-12	hom-287.77-10	hom-518.77-20	hom-645.77-24	hom-605.77-21	hom-485.77-17	hom-509.77-19	hom-744.77-26	hom-610.77-21	hom-508.77-19	hom-654.77-24	hom-651.77-23	hom-585.77-21	hom-478.77-17	hom-596.77-20	hom-731.77-24	hom-403.77-14	hom-447.77-16	hom-439.77-16	hom-511.77-20	hom-343.77-13	hom-438.77-15	hom-386.77-14	hom-381.77-14	hom-161.84-6	hom-463.77-18	hom-41.41-3	hom-724.77-24	hom-767.77-27	hom-195.79-8	hom-552.77-20	hom-453.77-16	hom-432.77-15	hom-710.77-24	hom-450.77-16
synonymous SNV	35	chrX	17047319	17047319	T	C	gcy-11	gcy-11:NM_078354:exon19:c.A2757G:p.E919E,	hom-968.77-9	hom-824.77-9	hom-1288.77-16	hom-1951.77-22	hom-1624.77-17	hom-1883.77-20	hom-1022.77-11	hom-1658.77-17	hom-1725.77-17	hom-1341.77-13	hom-2395.77-24	hom-1104.77-12	hom-1114.77-11	hom-1695.77-17	hom-1826.77-20	hom-2173.77-20	hom-599.79-6	hom-840.77-9	hom-1052.77-10	hom-1726.77-20	hom-1205.77-14	hom-1344.77-16	hom-1187.77-11	hom-643.78-8	hom-1073.77-11	hom-1675.77-19	hom-1144.77-11	hom-1867.77-20	hom-1642.77-18	hom-731.77-9	hom-1451.77-14	hom-1328.77-14	hom-1089.77-11	hom-1752.77-18	hom-1575.77-17
synonymous SNV	35	chrX	3408397	3408397	T	C	vit-5	vit-5:NM_076188:exon6:c.T4668C:p.I1556I,	hom-167.84-6	hom-166.84-6	hom-230.78-9	hom-419.77-15	hom-317.77-11	hom-298.77-11	hom-193.80-7	hom-195.80-7	hom-356.77-12	hom-135.90-5	hom-259.77-10	hom-91.03-4	hom-280.77-11	hom-215.78-8	hom-195.79-8	hom-608.77-21	hom-322.77-11	hom-121.90-5	hom-63.28-3	hom-193.78-9	hom-192.79-8	hom-106.03-4	hom-256.77-10	hom-128.90-5	hom-215.78-8	hom-126.90-5	hom-70.28-3	hom-225.78-8	hom-437.77-15	hom-126.90-5	hom-265.78-9	hom-193.80-7	hom-243.78-8	hom-93.03-4	hom-225.78-8
synonymous SNV	35	chrX	7729218	7729218	C	T	vit-1	vit-1:NM_076904:exon3:c.C1272T:p.L424L,	hom-515.77-17	hom-360.77-14	hom-496.77-17	hom-382.77-13	hom-257.77-11	hom-509.77-16	hom-593.77-19	hom-270.77-10	hom-675.77-21	hom-546.77-19	hom-563.77-18	hom-340.77-11	hom-447.77-15	hom-656.77-23	hom-545.77-22	hom-569.77-20	hom-417.77-15	hom-285.78-9	hom-464.77-16	hom-752.77-24	hom-295.77-10	hom-277.78-9	hom-285.78-9	hom-172.90-5	hom-295.77-10	hom-478.77-16	hom-516.77-16	hom-776.77-24	hom-794.77-25	hom-418.77-14	hom-434.77-16	hom-577.77-19	hom-423.77-14	hom-507.77-16	hom-364.77-12
unknown	35	chrII	12607639	12607639	-	A	Y38E10A.8	UNKNOWN	hom-201.80-6	hom-604.73-14	hom-275.77-8	hom-542.73-13	hom-363.74-9	hom-336.75-8	hom-523.73-13	hom-657.73-16	hom-636.73-15	hom-449.73-11	hom-543.73-13	hom-230.80-6	hom-675.73-17	hom-536.73-12	hom-300.77-7	hom-737.73-18	hom-436.73-11	hom-136-4	hom-408.74-10	hom-722.73-17	hom-414.74-10	hom-635.73-15	hom-270.80-6	hom-322.75-8	hom-407.74-10	hom-833.73-20	hom-455.73-11	hom-439.73-11	hom-400.74-10	hom-321.75-8	hom-414.74-10	hom-726.73-17	hom-393.74-9	hom-491.73-13	hom-805.73-19
unknown	35	chrII	1848048	1848048	-	C	fbxb-97	UNKNOWN	hom-170.87-5	hom-461.73-12	hom-451.73-13	hom-500.73-13	hom-373.74-10	hom-293.75-8	hom-244.77-7	hom-829.73-21	hom-539.73-15	hom-333.74-9	hom-647.73-18	hom-356.74-12	hom-355.74-10	hom-461.73-12	hom-601.73-19	hom-610.73-16	hom-89.25-3	hom-380.74-11	hom-383.73-11	hom-364.74-10	hom-399.73-10	hom-246.77-8	hom-397.73-11	hom-172.87-5	hom-128-4	hom-168.87-5	hom-130-4	hom-381.74-10	hom-517.73-15	hom-380.74-10	hom-297.75-5	hom-465.73-12	hom-492.73-11	hom-336.74-10	hom-453.73-13
unknown	35	chrII	3321972	3321972	-	G	Y46D2A.2	UNKNOWN	hom-337.74-12	hom-414.73-13	hom-692.73-19	hom-512.73-15	hom-332.74-10	hom-426.73-12	hom-567.73-17	hom-829.73-23	hom-591.73-17	hom-773.73-22	hom-487.73-14	hom-708.73-22	hom-894.73-26	hom-783.73-22	hom-1047.73-29	hom-365.73-12	hom-462.73-13	hom-352.74-9	hom-340.74-10	hom-601.73-17	hom-228.77-7	hom-410.73-13	hom-274.75-8	hom-339.52-12	hom-106-4	hom-596.73-16	hom-232.77-7	hom-387.73-12	het-263.14-12	hom-414.73-12	hom-525.73-15	hom-374.73-12	hom-313.74-9	hom-373.73-11	hom-309.74-9
unknown	35	chrII	5006745	5006745	-	G	F59A6.4	UNKNOWN	hom-605.73-17	hom-922.73-24	hom-963.73-25	hom-1226.73-33	hom-791.73-21	hom-1060.73-15	hom-720.73-19	hom-1957.73-50	hom-809.73-21	hom-1042.73-28	hom-838.73-22	hom-1250.73-32	hom-1302.73-34	hom-756.73-21	hom-951.73-25	hom-1182.73-32	hom-801.73-21	hom-204.70-7	hom-719.73-20	hom-595.73-16	hom-856.73-22	hom-705.73-17	hom-377.74-9	hom-442.73-12	hom-848.73-22	hom-1013.73-26	hom-589.73-14	hom-764.73-20	hom-972.73-25	hom-970.73-25	hom-1314.73-35	hom-1047.73-16	hom-571.73-15	hom-799.73-21	hom-605.73-17
unknown	35	chrII	5219648	5219648	-	G	dsh-1	UNKNOWN	hom-522.73-14	hom-402.73-11	hom-523.73-14	hom-760.73-20	hom-357.74-10	hom-521.73-14	hom-283.75-8	hom-832.73-23	hom-559.73-15	hom-484.73-13	hom-896.73-23	hom-483.73-13	hom-481.73-13	hom-634.73-17	hom-832.73-23	hom-1031.73-27	hom-324.74-9	hom-432.73-12	hom-112-3	hom-442.73-12	hom-617.73-15	hom-282.75-8	hom-242.77-7	hom-406.73-11	hom-355.74-9	hom-232.77-6	hom-543.73-15	hom-434.73-13	hom-630.73-17	hom-364.74-9	hom-751.73-20	hom-444.73-12	hom-447.73-12	hom-554.73-15	hom-163.87-5
unknown	35	chrII	5814284	5814284	-	G	wago-5	UNKNOWN	hom-646.73-16	hom-516.73-15	hom-550.73-15	hom-1150.73-31	hom-1030.73-27	hom-510.73-14	hom-237.77-7	hom-645.73-19	hom-749.73-20	hom-625.73-17	hom-727.73-18	hom-514.73-14	hom-665.73-19	hom-512.73-15	hom-1161.73-31	hom-1043.73-31	hom-549.73-15	hom-356.74-10	hom-543.73-15	hom-507.73-14	hom-353.74-10	hom-199.80-6	hom-315.74-9	hom-395.73-11	hom-238.77-7	hom-630.73-18	hom-395.73-11	hom-318.74-9	hom-609.73-18	hom-120-4	hom-625.73-19	hom-667.73-18	hom-397.73-11	hom-715.73-16	hom-555.73-15
unknown	35	chrII	6750731	6750731	-	G	F41G3.20	UNKNOWN	hom-418.74-10	hom-644.73-14	hom-376.74-10	hom-764.73-18	hom-527.73-13	hom-416.74-10	hom-587.73-14	hom-1052.73-24	hom-639.73-15	hom-839.73-19	hom-1006.73-23	hom-540.73-13	hom-588.73-12	hom-777.73-18	hom-1140.73-26	hom-931.73-22	hom-280.77-7	hom-394.50-11	hom-579.73-14	hom-300.75-7	hom-175.87-5	hom-804.73-17	hom-671.73-15	hom-365.74-9	hom-217.80-7	hom-903.73-20	hom-496.73-12	hom-791.73-18	hom-790.73-18	hom-537.73-13	hom-704.73-17	hom-854.73-19	hom-426.74-10	hom-583.73-15	hom-704.73-16
unknown	35	chrII	7433527	7433527	-	C	srd-54	UNKNOWN	hom-632.73-16	hom-789.73-20	hom-290.75-8	hom-778.73-18	hom-587.73-15	hom-302.75-8	hom-378.74-10	hom-802.73-20	hom-554.73-14	hom-434.73-13	hom-372.74-10	hom-517.73-13	hom-505.73-13	hom-890.73-21	hom-546.73-14	hom-841.73-21	hom-171.87-5	hom-126-4	hom-328.74-8	hom-757.73-19	hom-256.77-7	hom-211.80-6	hom-327.75-8	hom-462.73-12	hom-698.73-16	hom-334.74-9	hom-253.77-7	hom-381.74-10	hom-752.73-19	hom-301.75-8	hom-259.77-7	hom-822.73-20	hom-176.87-5	hom-677.73-17	hom-518.73-13
unknown	35	chrII	7825776	7825776	-	C	srw-62	UNKNOWN	hom-731.73-20	hom-510.73-14	hom-888.73-25	hom-1087.73-30	hom-740.73-21	hom-735.73-20	hom-431.73-13	hom-1159.73-31	hom-855.73-23	hom-826.73-22	hom-391.73-11	hom-868.73-23	hom-510.73-15	hom-1042.73-28	hom-861.73-24	hom-917.73-26	hom-556.73-16	hom-311.74-9	hom-353.74-10	hom-813.73-22	hom-558.73-15	hom-472.73-13	hom-315.74-9	hom-381.73-11	hom-632.73-18	hom-854.73-23	hom-474.73-13	hom-630.73-17	hom-739.73-20	hom-356.74-10	hom-695.73-19	hom-979.73-26	hom-462.73-11	hom-501.73-15	hom-825.73-22
unknown	35	chrIII	12103264	12103264	-	T	Y75B8A.3	UNKNOWN	hom-1157.73-28	hom-1113.73-26	hom-1146.73-27	hom-1193.73-28	hom-1203.73-29	hom-806.73-19	hom-581.73-14	hom-1557.73-36	hom-1027.73-25	hom-1228.73-29	hom-1557.73-37	hom-757.73-18	hom-1023.73-24	hom-1293.73-31	hom-1600.73-37	hom-1515.73-36	hom-753.73-18	het-107.75-5	hom-622.73-15	hom-672.73-16	hom-715.73-17	hom-733.73-17	hom-230.80-6	hom-758.73-18	hom-651.73-14	hom-805.73-19	hom-302.77-7	hom-847.73-20	hom-1253.73-30	hom-802.73-19	hom-1102.73-27	hom-852.73-20	hom-711.73-18	hom-1201.73-28	hom-811.73-19
unknown	35	chrIII	4628544	4628544	-	G	clec-151	UNKNOWN	hom-504.73-13	hom-491.73-13	hom-588.73-15	hom-752.73-19	hom-254.77-7	hom-255.77-7	hom-356.74-8	hom-629.73-16	hom-169.87-5	hom-680.73-17	hom-741.73-19	hom-418.73-11	hom-378.74-10	hom-832.73-21	hom-679.73-17	hom-461.73-12	hom-214.80-6	hom-171.87-5	hom-298.75-8	hom-429.73-12	hom-214.80-6	hom-247.87-5	hom-803.73-20	hom-421.73-11	hom-382.74-10	hom-408.74-9	hom-637.73-16	hom-345.75-8	hom-698.73-18	hom-466.73-13	hom-957.73-24	hom-381.74-11	hom-542.73-14	hom-410.73-9	hom-89.25-3
unknown	35	chrIII	5017349	5017349	-	C		UNKNOWN	hom-581.73-13	hom-385.74-10	hom-515.73-13	hom-425.73-11	hom-388.74-10	hom-295.75-7	hom-391.74-10	hom-430.73-11	hom-872.73-21	hom-898.73-22	hom-474.73-12	hom-219.80-5	hom-335.74-8	hom-464.73-12	hom-589.73-14	hom-731.73-18	hom-400.73-10	hom-431.73-11	hom-263.75-5	hom-449.73-11	hom-434.73-11	hom-302.75-9	hom-485.73-10	hom-262.77-7	hom-248.80-6	hom-609.73-15	hom-263.77-7	hom-600.73-15	hom-431.73-11	hom-307.75-8	hom-418.74-10	hom-161.87-6	hom-729.73-16	hom-323.75-7	hom-563.73-14
unknown	35	chrIII	5105941	5105941	-	G	F54D8.6	UNKNOWN	hom-302.75-7	hom-603.73-15	hom-484.73-13	hom-520.73-14	hom-186.80-6	hom-646.73-15	hom-163.87-5	hom-392.73-12	hom-165.87-5	hom-521.73-12	hom-769.73-20	hom-245.77-7	hom-701.73-16	hom-531.73-14	hom-535.73-14	hom-331.74-9	hom-330.74-9	hom-243.77-7	hom-242.77-7	hom-286.75-8	hom-332.74-9	hom-247.77-7	hom-334.74-9	hom-367.74-9	hom-451.73-12	hom-333.74-9	hom-441.73-11	hom-336.74-7	hom-531.73-14	hom-354.75-8	hom-348.74-8	hom-394.74-9	hom-246.77-7	hom-409.73-11	hom-288.75-9
unknown	35	chrIII	6950500	6950500	-	T	let-711	UNKNOWN	hom-520.73-15	hom-359.74-10	hom-441.73-12	hom-1219.73-32	hom-837.73-22	hom-361.74-10	hom-832.73-22	hom-833.73-22	hom-682.73-18	hom-837.73-22	hom-918.73-24	hom-320.74-9	hom-638.73-17	hom-753.73-20	hom-838.73-22	hom-953.73-25	hom-637.73-17	hom-121-4	hom-280.75-8	hom-638.73-17	hom-162.87-5	hom-280.75-8	hom-439.73-12	hom-201.80-6	hom-152.87-5	hom-722.73-19	hom-395.74-10	hom-841.73-22	hom-786.73-21	hom-323.74-9	hom-915.73-24	hom-440.73-12	hom-323.74-9	hom-677.73-18	hom-573.73-15
unknown	35	chrIII	7075900	7075900	-	C	ZK418.13	UNKNOWN	hom-190.87-5	hom-500.73-12	hom-667.73-15	hom-825.73-19	hom-454.73-11	hom-463.73-11	hom-696.73-17	hom-1189.73-27	hom-466.73-11	hom-819.73-19	hom-834.73-19	hom-641.73-15	hom-821.73-19	hom-805.73-17	hom-879.73-20	hom-876.73-20	hom-286.77-7	hom-284.77-7	hom-499.73-12	hom-438.73-11	hom-883.73-20	hom-812.73-19	hom-477.73-10	hom-518.73-12	hom-495.73-12	hom-657.73-15	hom-631.73-13	hom-468.73-11	hom-772.73-18	hom-301.75-7	hom-600.73-14	hom-629.73-14	hom-193.87-5	hom-936.73-20	hom-252.80-6
unknown	35	chrIII	8185624	8185624	-	A	C50C3.2	UNKNOWN	hom-663.73-19	hom-588.73-18	hom-634.73-20	hom-1130.73-34	hom-804.73-23	hom-486.73-16	hom-487.73-14	hom-1020.73-28	hom-1095.73-29	hom-1566.73-46	hom-538.73-16	hom-923.73-27	hom-1265.73-37	hom-433.73-13	hom-1299.73-40	hom-856.73-26	hom-521.73-15	hom-261.75-9	hom-559.73-16	hom-878.73-28	hom-524.73-15	hom-557.73-18	hom-672.73-21	hom-449.73-13	hom-447.73-14	hom-665.73-19	hom-516.73-16	hom-1193.73-35	hom-854.73-26	hom-485.73-15	hom-702.73-21	hom-694.73-22	hom-621.73-20	hom-1150.73-32	hom-534.73-20
unknown	35	chrIII	8191067	8191067	-	G	C50C3.19	UNKNOWN	hom-831.73-10	hom-556.74-7	hom-1197.73-16	hom-1834.73-23	hom-1446.73-19	hom-969.73-12	hom-1710.73-19	hom-1479.73-20	hom-1442.73-17	hom-2033.73-25	hom-1288.73-15	hom-817.73-9	hom-1683.73-21	hom-1236.73-12	hom-1839.73-20	hom-1816.73-23	hom-1378.73-18	hom-911.73-12	hom-1912.73-26	hom-1048.73-15	hom-774.73-11	hom-885.73-13	hom-1103.73-13	hom-1536.73-21	hom-1518.73-19	hom-1201.73-11	hom-580.75-7	hom-1258.73-15	hom-971.73-11	hom-624.74-6	hom-774.73-10	hom-1761.73-25	hom-1434.73-17	hom-1538.73-18	hom-1154.73-13
unknown	35	chrIII	8191081	8191081	-	G	C50C3.19	UNKNOWN	hom-831.73-10	hom-556.74-6	hom-1197.73-14	hom-1834.73-21	hom-1446.73-17	hom-969.73-12	hom-1710.73-20	hom-1479.73-17	hom-1442.73-16	hom-2033.73-23	hom-1288.73-18	hom-817.73-8	hom-1683.73-20	hom-1236.73-18	hom-1839.73-23	hom-1816.73-21	hom-1378.73-15	hom-911.73-10	hom-1912.73-21	hom-1048.73-11	hom-774.73-8	hom-885.73-11	hom-1103.73-13	hom-1536.73-17	hom-1518.73-17	hom-1201.73-17	hom-580.75-7	hom-1258.73-15	hom-971.73-12	hom-624.74-9	hom-774.73-10	hom-1761.73-18	hom-1434.73-17	hom-1538.73-22	hom-1154.73-14
unknown	35	chrIII	8650763	8650763	-	G	flp-23	UNKNOWN	hom-648.73-16	hom-358.74-9	hom-445.73-11	hom-608.73-15	hom-263.77-7	hom-401.74-10	hom-268.77-7	hom-749.73-18	hom-578.73-14	hom-903.73-22	hom-560.73-13	hom-437.73-12	hom-576.73-15	hom-740.73-18	hom-661.73-16	hom-1069.73-23	hom-489.73-12	hom-183.87-5	hom-267.77-9	hom-446.73-10	hom-363.74-10	hom-226.80-6	hom-311.75-8	hom-138-4	hom-379.74-9	hom-344.74-8	hom-364.74-9	hom-620.73-15	hom-407.74-9	hom-260.80-6	hom-440.73-11	hom-577.73-14	hom-245.77-6	hom-392.74-10	hom-579.73-14
unknown	35	chrIII	8706600	8706600	-	AC	B0303.11	UNKNOWN	hom-468.74-9	hom-365.77-7	hom-403.75-8	hom-930.73-18	hom-532.74-10	hom-587.73-11	hom-402.75-8	hom-703.73-13	hom-689.73-13	hom-536.73-11	hom-915.73-16	hom-722.73-14	hom-927.73-17	hom-474.74-9	hom-754.73-14	hom-1095.73-19	hom-862.73-16	hom-76.70-2	hom-423.75-8	hom-300.80-6	hom-352.77-7	hom-180-4	hom-346.77-6	hom-592.73-11	hom-248.87-5	hom-308.80-6	hom-515.74-10	hom-858.73-15	hom-729.73-14	hom-415.75-8	hom-755.73-14	hom-292.80-5	hom-467.74-9	hom-244.87-5	hom-818.73-14
unknown	35	chrIII	9795585	9795585	-	G	srxa-10	UNKNOWN	hom-705.73-19	hom-130-4	hom-413.70-13	hom-1065.73-28	hom-837.73-21	hom-1083.73-27	hom-700.73-18	hom-666.73-18	hom-506.73-13	hom-620.73-16	hom-737.73-19	hom-967.73-24	hom-629.73-16	hom-788.73-21	hom-908.73-23	hom-957.73-24	hom-916.73-23	hom-331.74-9	hom-376.74-11	hom-515-15	hom-417.73-11	hom-853.73-21	hom-509.73-12	hom-542.73-14	hom-922.73-24	hom-914.73-23	hom-380.74-10	hom-751.73-19	hom-492.73-13	hom-489.73-12	hom-905.73-23	hom-778.73-19	hom-499.73-14	hom-793.73-20	hom-507.73-13
unknown	35	chrIV	8966632	8966632	-	A	C53B4.2	UNKNOWN	hom-241.77-7	hom-238.77-7	hom-240.77-7	hom-196.80-6	hom-279.75-8	hom-322.74-9	hom-150.87-4	hom-478.73-13	hom-241.77-7	hom-359.74-10	hom-510.73-13	hom-162.87-5	hom-280.75-8	hom-391.73-13	hom-676.73-18	hom-356.74-10	hom-318.74-9	hom-242.77-7	hom-82.25-3	hom-392.74-10	hom-240.77-8	hom-237.80-6	hom-164-4	hom-266.77-7	hom-122-4	hom-259.77-7	hom-385.74-9	hom-198.80-7	hom-275.77-7	hom-281.75-8	hom-278.75-8	hom-200.80-6	hom-43.70-2	hom-277.75-8	hom-164.87-5
unknown	35	chrV	13912646	13912649	ATCT	-	gcy-32	UNKNOWN	hom-1021.73-16	hom-1771.73-27	hom-1364.73-21	hom-2025.73-30	hom-1377.73-22	hom-1235.73-19	hom-2276.73-35	hom-1944.73-30	hom-1501.73-23	hom-1714.73-26	hom-1519.73-24	hom-1049.73-16	hom-881.73-15	hom-1434.73-22	hom-2243.73-34	hom-2633.73-39	hom-900.73-14	hom-824.73-13	hom-1075.73-18	hom-1036.73-17	hom-746.73-11	hom-1689.73-25	hom-1105.73-17	hom-514.74-8	hom-1431.73-22	hom-1017.73-16	hom-714.73-11	hom-2089.73-31	hom-1483.73-23	hom-1084.73-17	hom-1280.73-19	hom-1619.73-24	hom-1147.73-18	hom-1249.73-19	hom-1558.73-23
unknown	35	chrV	17189494	17189494	-	A	str-199	UNKNOWN	hom-738.73-20	hom-729.73-18	hom-635.73-17	hom-814.73-22	hom-754.73-22	hom-382.74-10	hom-667.73-18	hom-566.73-15	hom-397.73-11	hom-1072.73-28	hom-946.73-25	hom-507.73-14	hom-914.73-24	hom-1094.73-29	hom-1112.73-29	hom-871.73-23	hom-469.73-14	hom-427.73-11	hom-597.73-16	hom-829.73-22	hom-475.73-13	hom-558.73-15	hom-716.73-19	hom-438.73-12	hom-697.73-17	hom-678.73-19	hom-361.74-10	hom-829.73-21	hom-1227.73-32	hom-744.73-18	hom-713.73-20	hom-758.73-20	hom-382.74-10	hom-713.73-19	hom-788.73-12
unknown	35	chrV	19793556	19793556	-	T	M162.7	UNKNOWN	hom-437.73-10	hom-408.74-10	hom-229.80-6	hom-405.74-10	hom-398.74-9	hom-309.77-8	hom-275.77-7	hom-676.73-17	hom-752.73-17	hom-354.74-10	hom-898.73-21	hom-349.74-10	hom-675.73-16	hom-227.80-7	hom-897.73-22	hom-925.73-21	hom-465.73-10	hom-52.70-2	hom-261.80-6	hom-409.74-10	hom-654.73-14	hom-302.75-7	hom-755.73-14	hom-320.75-10	hom-275.77-8	hom-778.73-17	hom-216-4	hom-486.73-14	hom-530.73-12	hom-392.74-9	hom-494.73-12	hom-481.73-11	hom-363.74-10	hom-525.73-12	hom-317.75-8
unknown	35	chrV	3587028	3587028	-	AGGATCCTTC	T22F3.2	UNKNOWN	hom-1170.73-12	hom-942.74-9	hom-996.73-12	hom-1046.73-11	hom-1683.73-16	hom-886.76-8	hom-712.77-6	hom-1239.73-12	hom-875.74-7	hom-1218.73-12	hom-1482.73-17	hom-1171.74-10	hom-1595.73-16	hom-2070.73-21	hom-2040.73-21	hom-1396.73-13	hom-1303.73-12	het-50.84-5	hom-597.90-7	hom-1999.73-18	hom-788.77-9	hom-1430.73-13	hom-935.74-10	hom-631.82-6	hom-969.74-8	hom-980.74-9	hom-1386.73-12	hom-1208.73-11	hom-1009.74-9	hom-850.75-7	hom-1808.73-18	hom-1206.73-13	hom-768.79-9	hom-811.77-8	hom-1301.73-12
unknown	35	chrV	3750651	3750651	-	T	Y39H10A.6	UNKNOWN	hom-277.75-9	hom-316.74-10	hom-437.73-12	hom-393.73-13	hom-351.74-10	hom-475.73-13	hom-278.75-9	hom-435.73-13	hom-424.73-12	hom-238.77-7	hom-595.73-16	hom-477.73-13	hom-517.73-15	hom-513.73-15	hom-713.73-21	hom-712.73-21	hom-277.75-8	hom-122-4	hom-398.73-11	hom-436.73-13	hom-598.73-16	hom-240.77-7	hom-280.75-8	hom-200.80-7	hom-122-4	hom-240.77-7	hom-239.77-7	hom-360.74-10	hom-239.77-8	hom-239.77-7	hom-716.73-19	hom-438.73-12	het-183.25-10	hom-270.77-7	hom-246.77-7
unknown	35	chrV	7386791	7386791	-	A	C02H6.3	UNKNOWN	hom-524.73-10	hom-538.73-12	hom-391.74-9	hom-803.73-18	hom-452.74-10	hom-488.73-11	hom-447.74-10	hom-450.74-10	hom-802.73-17	hom-686.73-16	hom-612.73-14	hom-292.77-5	hom-454.73-10	hom-466.73-11	hom-664.73-14	hom-582.73-12	hom-443.74-10	hom-172.87-3	hom-498.73-10	hom-347.75-8	hom-545.73-12	hom-326.77-7	hom-278.77-8	hom-380.74-8	hom-351.75-8	hom-432.74-9	hom-451.74-10	hom-189.87-4	hom-331.75-8	hom-252.80-6	hom-600.73-13	hom-396.74-9	hom-206.87-5	hom-642.73-14	hom-447.74-10
unknown	35	chrX	10179293	10179293	-	G		UNKNOWN	hom-74.70-2	hom-259.75-8	hom-367.73-11	hom-804.73-24	hom-515.73-15	hom-333.74-10	hom-333.74-10	hom-582.73-17	hom-259.75-8	hom-290.74-9	hom-294.74-10	hom-293.74-13	hom-611.73-20	hom-212.77-8	hom-653.73-19	hom-539.73-20	hom-439.73-15	hom-215.77-7	hom-327.75-8	hom-435.73-12	hom-152.87-5	hom-296.75-10	hom-247.77-8	hom-138.87-6	hom-181.80-5	hom-256.77-7	hom-111-4	hom-333.74-10	hom-444.73-13	hom-260.75-8	hom-357.73-10	hom-520.73-14	hom-546.73-15	hom-656.73-17	hom-224.77-7
unknown	35	chrX	13404246	13404246	-	A	F02C12.1	UNKNOWN	hom-320.74-9	hom-426.73-12	hom-596.73-16	hom-570.73-16	hom-480.73-14	hom-398.73-11	hom-656.73-19	hom-386.73-12	hom-799.73-22	hom-479.73-14	hom-558.73-15	hom-230.77-7	hom-316.74-10	hom-1040.73-28	hom-734.73-20	hom-935.73-25	hom-554.73-15	hom-105-4	hom-321.74-10	hom-561.73-15	hom-399.73-11	hom-269.75-9	hom-599.73-16	hom-123-4	hom-232.77-9	hom-430.73-12	hom-661.73-18	hom-743.73-20	hom-478.73-13	hom-399.73-11	hom-595.73-18	hom-590.73-17	hom-477.73-13	hom-271.75-9	hom-365.74-11
unknown	35	chrX	14613813	14613813	C	A	rbc-1	UNKNOWN	hom-438.77-14	hom-342.77-12	hom-514.77-16	hom-658.77-22	hom-360.77-13	hom-623.77-20	hom-222.78-9	hom-806.77-26	hom-772.77-25	hom-674.77-22	hom-780.77-25	hom-575.77-18	hom-688.77-22	hom-552.77-18	hom-629.77-22	hom-798.77-27	hom-637.77-22	hom-221.78-8	hom-396.77-14	hom-445.77-13	hom-257.77-10	hom-511.77-18	hom-314.77-10	hom-261.77-10	hom-331.77-11	hom-267.78-9	hom-542.77-18	hom-382.77-12	hom-506.77-17	hom-594.77-18	hom-488.77-16	hom-172.84-6	hom-413.77-14	hom-250.78-9	hom-376.77-12
unknown	35	chrX	14614986	14614986	-	C	rbc-1	UNKNOWN	hom-823.73-19	hom-917.73-21	hom-736.73-17	hom-753.73-18	hom-871.73-20	hom-942.73-20	hom-713.73-17	hom-1321.73-30	hom-598.73-14	hom-1170.73-26	hom-661.73-15	hom-828.73-19	hom-1095.73-25	hom-898.73-21	hom-1922.73-43	hom-1589.73-36	hom-685.73-16	hom-639.73-15	hom-281.77-8	hom-1151.73-26	hom-729.73-17	hom-371.74-9	hom-565.73-14	hom-557.73-13	hom-493.73-12	hom-954.73-22	hom-287.77-7	hom-371.74-9	hom-736.73-17	hom-1068.73-24	hom-1307.73-29	hom-994.73-24	hom-524.73-12	hom-956.73-22	hom-1281.73-29
unknown	35	chrX	4025157	4025157	-	T	acr-10	UNKNOWN	hom-217.82-3	hom-903.73-11	hom-1158.73-16	hom-614.73-7	hom-1044.73-15	hom-847.73-14	hom-647.73-9	hom-751.73-10	hom-919.73-11	hom-926.73-11	hom-1128.73-16	hom-880.73-11	hom-821.73-10	hom-409.74-6	hom-1297.73-18	hom-883.73-12	hom-572.73-9	hom-834.73-10	hom-441.74-6	hom-901.73-12	hom-882.73-11	hom-758.73-9	hom-505.74-8	hom-635.73-10	hom-634.73-10	hom-685.73-10	hom-415.75-6	hom-679.73-9	hom-973.73-12	hom-857.73-12	hom-1283.73-15	hom-482.75-6	hom-618.73-10	hom-915.73-10	hom-675.73-10
unknown	35	chrX	4914715	4914715	-	T	ifa-4	UNKNOWN	hom-339.74-11	hom-625.73-17	hom-251.77-9	hom-832.73-21	hom-339.74-9	hom-466.73-12	hom-536.73-15	hom-1074.73-28	hom-673.73-17	hom-295.75-10	hom-873.73-21	hom-545.73-13	hom-879.73-22	hom-1115.73-28	hom-824.73-21	hom-437.73-12	hom-421.74-11	hom-460.73-12	hom-339.74-9	hom-715.73-18	hom-286.75-7	hom-743.73-18	hom-171.87-5	hom-617.73-14	hom-212.80-6	hom-634.73-16	hom-326.74-10	hom-828.73-21	hom-755.73-19	hom-589.73-15	hom-591.73-15	hom-507.73-14	hom-787.73-19	hom-842.73-24	hom-366.74-10
unknown	35	chrX	6374843	6374843	-	C	C03B1.1	UNKNOWN	hom-524.73-13	hom-431.73-11	hom-353.74-10	hom-812.73-20	hom-436.73-11	hom-984.73-14	hom-556.73-14	hom-693.73-17	hom-705.73-17	hom-553.73-14	hom-688.73-17	hom-781.73-21	hom-436.73-13	hom-718.73-19	hom-861.73-21	hom-797.73-19	hom-449.73-14	hom-177.87-6	hom-354.74-9	hom-653.73-16	hom-365.74-11	hom-526.73-13	hom-347.74-9	hom-528.73-13	hom-669.73-16	hom-788.73-20	hom-136-4	hom-732.73-16	hom-899.73-23	hom-604.73-15	hom-444.73-11	hom-497.73-13	hom-479.73-12	hom-554.73-15	hom-653.73-16
unknown	35	chrX	7310137	7310137	-	C	his-40	UNKNOWN	hom-453.73-12	hom-397.73-13	hom-965.73-25	hom-744.73-22	hom-659.73-19	hom-867.73-24	hom-454.73-14	hom-811.73-23	hom-991.73-27	hom-721.73-20	hom-715.73-21	hom-524.73-15	hom-1126.73-31	hom-716.73-21	hom-1162.73-31	hom-1554.73-41	hom-450.73-12	hom-167.87-5	hom-823.73-23	hom-573.73-18	hom-168.87-5	hom-491.73-14	hom-324.74-11	hom-361.74-10	hom-504.73-13	hom-969.73-25	hom-431.73-13	hom-741.73-23	hom-842.73-23	hom-641.73-15	hom-372.74-10	hom-898.73-25	hom-690.73-20	hom-529.73-17	hom-438.73-13
unknown	35	chrX	8374029	8374029	-	A		UNKNOWN	hom-377.75-8	hom-617.73-14	hom-669.73-15	hom-516.73-12	hom-460.73-10	hom-836.73-18	hom-522.73-12	hom-1126.73-25	hom-338.75-8	hom-767.73-17	hom-1149.73-25	hom-716.73-16	hom-914.73-21	hom-806.73-19	hom-842.73-19	hom-667.76-18	hom-388.74-9	hom-291.77-7	hom-521.73-12	hom-425.74-10	hom-431.74-10	hom-341.75-8	hom-517.73-11	hom-337.75-8	hom-382.74-9	hom-577.73-13	hom-295.77-7	hom-662.73-14	hom-761.73-18	hom-150-4	hom-578.73-13	hom-575.73-13	hom-385.74-9	hom-719.73-16	hom-245.80-6
frameshift deletion	34	chrI	10849084	10849087	CGAT	-	vet-2	vet-2:NM_001264586:exon5:c.1701_1702del:p.567_568del,	hom-402.76-7	hom-741.73-11	hom-507.74-9	hom-770.73-13	hom-719.73-11	hom-562.73-10	hom-504.74-9	hom-573.74-9	hom-139.25-3	hom-805.73-14	hom-708.73-11	hom-469.75-7	hom-234-4	hom-664.73-11	hom-710.73-12	hom-633.73-11	hom-230-4	hom-325.80-5	hom-516.74-8	hom-262.84-4	hom-196-4	hom-197.94-3	hom-230-4	hom-365.80-6	hom-360.76-8	hom-232-4	hom-196-3	hom-639.73-10	hom-1443.73-23	hom-368.79-7	hom-537.74-9		hom-712.73-11	hom-1101.73-18	het-484.70-9
frameshift deletion	34	chrI	232099	232099	G	-	Y48G1BM.6	Y48G1BM.6:NM_058301:exon12:c.3373delC:p.Q1125fs,	het-57.73-11	het-1212.73-22	het-414.73-13	het-1650.73-34	het-324.73-14	het-851.73-25	het-318.73-19	het-1014.73-30	het-889.73-26	het-1316.73-25	het-897.73-22	het-611.73-21		het-609.73-24	het-1291.73-27	het-645.73-18	het-180.73-17	hom-780.73-15	het-631.73-21	het-805.73-25	het-193.73-7	het-797.73-17	het-716.73-23	het-587.73-13	het-1208.73-12	het-1095.73-13	het-702.73-18	het-1016.73-19	het-868.73-23	het-436.73-20	het-1034.73-20	het-1079.73-20	het-796.73-16	het-752.73-18	het-381.73-13
frameshift deletion	34	chrIV	12308307	12308307	C	-	oac-58	oac-58:NM_069944:exon11:c.2052delG:p.R684fs,	hom-374.74-10	hom-339.75-9	hom-386.74-10	hom-382.74-10	hom-171.87-6	hom-604.73-16	hom-217.80-6	hom-349.74-9	hom-381.74-11	hom-259.77-8	het-239.52-8	hom-552.73-17	hom-367.74-11	hom-513.73-13	hom-683.73-18	hom-849.73-21	hom-291.75-8		hom-297.75-8	hom-292.75-8	hom-87.25-4	hom-238.80-5	hom-81.25-3	hom-133-4	hom-344.74-10	hom-485.73-13	hom-178.87-5	hom-304.75-8	hom-586.73-15	hom-131-5	hom-332.75-8	hom-387.74-10	hom-566.73-13	hom-385.74-10	hom-206.80-6
frameshift deletion	34	chrX	8941351	8941354	GATC	-	trk-1	trk-1:NM_001083289:exon12:c.2099_2102del:p.700_701del,trk-1:NM_001083290:exon15:c.2510_2513del:p.837_838del,	hom-288.84-5	hom-505.74-9	hom-767.73-12	hom-728.73-12	hom-824.73-13	hom-500.74-8	hom-303.84-6	hom-1135.73-19	hom-368.79-6	hom-647.73-11	hom-706.73-11	hom-709.73-11	hom-816.73-13	hom-861.73-14	hom-562.74-12	hom-644.73-10	hom-764.73-12		hom-578.73-11	hom-275.79-6	hom-512.74-9	hom-377.79-6	hom-602.73-9	hom-367.80-6	hom-493.74-8	hom-641.73-11	hom-629.74-10	hom-1037.73-18	hom-1207.73-20	hom-264.84-5	hom-359.79-6	hom-170.14-4	hom-717.73-13	hom-300.84-5	hom-378.76-7
frameshift insertion	34	chrII	12677322	12677322	-	G		:NM_001267425:exon2:c.359dupC:p.A120fs,	hom-168.87-5	hom-577.73-14	hom-438.73-11	hom-365.74-10	hom-213.80-6	hom-371.74-11	hom-86.25-4	hom-496.73-13	hom-217.80-6	hom-602.73-15	hom-331.74-10	hom-281.75-7	hom-170.87-5	hom-458.73-12	hom-376.74-10	hom-628.73-17	hom-275.75-7	hom-234.74-2	hom-476.73-11	hom-213.80-6	hom-417.73-4	hom-252.77-7	hom-49.70-2	hom-205.80-6	hom-284.75-7	hom-442.73-12	hom-253.77-7	hom-450.73-12	hom-204.80-6	hom-439.73-11	hom-246.77-4	hom-86.94-5	hom-296.75-8	hom-249.77-7
frameshift insertion	34	chrIII	5595882	5595882	-	G	ced-6	ced-6:NM_065802:exon1:c.154dupG:p.P51fs,	hom-391.73-11	hom-695.73-18	hom-379.74-10	hom-501.73-13	hom-555.73-14	hom-365.74-9	hom-336.74-9	hom-466.73-12	hom-553.73-14	hom-194.80-6	hom-175.87-5	hom-213.80-6	hom-471.73-12	hom-173.87-5	hom-552.73-14	hom-545.73-14	hom-89.75-4	hom-86.25-3	hom-294.75-8	hom-171.87-5	hom-175.87-5	hom-46.74-3	hom-172.87-5		hom-90.25-3	hom-44.70-2	hom-160-5	hom-217.80-6	hom-203.80-6	hom-176.87-5	hom-172.87-5	hom-283.75-8	hom-166.87-5	hom-212.77-7	hom-48.70-2
nonframeshift deletion	34	chrI	13768971	13768973	GGA	-	Y6B3B.4	Y6B3B.4:NM_061008:exon12:c.3294_3296del:p.1098_1099del,	het-429.92-10	hom-197-4	hom-195.94-4	hom-422.74-8	hom-590.73-11	hom-654.73-12	hom-486.74-9	hom-538.73-10	hom-420.75-8	hom-665.73-14	hom-831.73-15	hom-720.73-13	hom-369.76-7	hom-244.87-5	hom-654.73-12	hom-661.73-12	hom-301.79-6	hom-132-5	hom-580.73-11	hom-556.74-10	hom-189-4	hom-468.75-8	hom-192.94-6	hom-133.25-3		hom-709.73-13	hom-309.80-6	hom-542.74-11	hom-568.73-11	hom-592.73-11	hom-942.73-17	hom-368.76-7	hom-427.75-8	hom-132.25-4	hom-491.74-9
nonframeshift insertion	34	chrII	11027581	11027581	-	CGTGAAGATCGCCGTGACCGAAGCAAGGATCGGGAGGATCGTCGTGATCGCAGTAAGGATCGAGACGATCGT	let-858	let-858:NM_063962:exon10:c.2535_2536insCGTGAAGATCGCCGTGACCGAAGCAAGGATCGGGAGGATCGTCGTGATCGCAGTAAGGATCGAGACGATCGT:p.H845delinsHREDRRDRSKDREDRRDRSKDRDDR,	het-1336.73-17	hom-319.82-13	hom-3610.73-17	hom-6644.73-27	hom-4027.73-24	hom-3921.77-18	hom-4454.74-15	hom-3537.73-18	hom-4342.73-20	hom-5008.73-24	hom-5267.73-22	hom-3092.79-14	hom-5295.73-24	hom-7176.73-28	hom-5086.73-27	hom-6129.73-27	hom-2826.80-15		hom-2019.77-11	hom-3580.73-22	hom-1408.70-8	het-558.73-21	hom-1393-8	hom-2742.74-16	hom-1873.79-9	hom-7914.73-28	hom-3444.84-13	hom-5242.73-19	hom-4403.73-14	hom-3650.74-12	hom-6614.73-30	hom-3700.74-19	hom-555.73-11	hom-2652-16	hom-3931.73-16
nonframeshift insertion	34	chrII	3568821	3568821	-	GTTGTGGTTACTGTAGTTGGGATTGGTGTTGTGGTTACTGTAGTTGGAATAGTTGTGGTTACTGTAGTTGGAATAGTCGTGGTTACTGTAGTCGGGATAGGAGTGGGTGTTACGGTTGTTGGAATTGGTGTTGTGGTTACTGTAGTTGGAATTGGTGTTGTGGTTACTGTAGTTGGAATTAGAGTAGAGGTTACTGTAGTCAGAATTGGCGTGGTGGTTACTGTAGTTGGAATTGGTGTTGTGGTTACTGTAGTTGGAATTGGAGTAGAGGTTACTGTAGTCGAAGTTGGTGTTGTGGTTACTGTAGTGGGAATAGTTGTGGTTACTGTAGTTGGAATA	clec-127	clec-127:NM_062179:exon2:c.428_429insTATTCCAACTACAGTAACCACAACTATTCCCACTACAGTAACCACAACACCAACTTCGACTACAGTAACCTCTACTCCAATTCCAACTACAGTAACCACAACACCAATTCCAACTACAGTAACCACCACGCCAATTCTGACTACAGTAACCTCTACTCTAATTCCAACTACAGTAACCACAACACCAATTCCAACTACAGTAACCACAACACCAATTCCAACAACCGTAACACCCACTCCTATCCCGACTACAGTAACCACGACTATTCCAACTACAGTAACCACAACTATTCCAACTACAGTAACCACAACACCAATCCCAACTACAGTAACCACAAC:p.T143delinsTIPTTVTTTI…	hom-31937.73-67	hom-27184.73-70	hom-32729.73-81	het-13727.73-76	het-2686.19-95	hom-32729.73-81	het-32870.19-66	hom-32729.73-87	het-32792.19-84	hom-32729.73-99	hom-32729.73-76	het-16696.73-81	het-32729.73-99	hom-32729.73-88		hom-32729.73-142	hom-32729.73-88	het-1711.19-38	het-1419.19-44	hom-32729.73-82	hom-17875.74-42	hom-19392.73-49	hom-16346.73-37	hom-25476.73-58	hom-2571.50-51	hom-32729.73-79	hom-19985.73-43	hom-32730.19-70	het-2059.19-81	hom-32729.73-68	hom-32729.73-89	het-3171.19-92	hom-32729.73-67	het-32926.19-80	het-14652.73-73
nonsynonymous SNV	34	chrI	231982	231982	C	T	Y48G1BM.6	Y48G1BM.6:NM_058301:exon12:c.G3490A:p.V1164M,	het-106.77-18	het-1254.77-15	het-383.77-29	het-1687.77-24	het-302.77-16	het-860.77-18	het-359.77-23	het-1023.77-22	het-898.77-23	het-1325.77-29	het-906.77-20	het-586.77-24	het-224.77-20	het-586.77-27	het-1300.77-30	het-632.77-36	het-199.77-18	het-390.77-11	het-640.77-11	het-814.77-17	het-137.77-8	het-806.77-17		het-569.77-7	het-1217.77-14	het-1131.77-19	het-711.77-14	het-1025.77-17	het-877.77-21	het-445.77-9	het-1043.77-13	het-1088.77-17	het-805.77-21	het-761.77-20	het-392.77-15
nonsynonymous SNV	34	chrI	232000	232000	A	G	Y48G1BM.6	Y48G1BM.6:NM_058301:exon12:c.T3472C:p.Y1158H,	het-142.77-19	het-1222.77-21	het-423.77-23	het-1647.77-30	het-334.77-16	het-860.77-21	het-327.77-25	het-1023.77-22	het-898.77-24	het-1325.77-34	het-906.77-22	het-621.77-26	het-224.77-18	het-657.77-29	het-1300.77-28	het-658.77-30	het-159.77-18	het-390.77-16	het-640.77-15	het-814.77-13	het-137.77-9	het-806.77-15		het-539.77-9	het-1183.77-16	het-1095.77-21	het-711.77-22	het-1025.77-19	het-877.77-21	het-409.77-9	het-1043.77-21	het-1088.77-25	het-805.77-19	het-761.77-25	het-392.77-17
nonsynonymous SNV	34	chrII	10340139	10340139	T	G	pro-2	pro-2:NM_063823:exon10:c.A1856C:p.H619P,	hom-124.90-5	hom-248.77-10	hom-250.78-9	hom-407.77-14		hom-49.28-3	hom-168.79-8	hom-288.77-11	hom-216.78-9	hom-279.77-10	hom-162.84-6	hom-249.77-10	hom-403.77-14	hom-364.77-13	hom-420.77-16	hom-386.77-15	hom-137.81-7	hom-179.84-6	hom-148.84-6	hom-70.10-4	hom-156.84-6	hom-76.10-4	hom-129.90-5	hom-33.74-2	hom-148.84-6	hom-172.79-8	hom-157.84-6	hom-40.41-3	hom-282.77-11	hom-157.84-6	hom-249.78-9	hom-244.77-10	hom-135.90-5	hom-252.78-9	hom-162.90-5
nonsynonymous SNV	34	chrII	12606790	12606790	A	G	lips-15	lips-15:NM_064289:exon3:c.A781G:p.N261D,	het-2448.77-16	het-2337.77-10	het-5177.77-24	het-6289.77-34	het-2774.77-7	het-5925.77-24	het-4196.77-16	het-7086.77-32	het-2746.77-20	het-4772.77-28	het-8322.77-30	het-5751.77-22	het-6978.77-30	het-6663.77-25	het-7147.77-43	het-7259.77-34	het-4107.77-16	het-1323.77-11	het-3042.77-13	het-7191.77-25	het-1475.77-14	het-5605.77-25	het-1176.77-10		het-6631.77-23	het-4851.77-21	het-792.77-9	het-2318.77-20	het-4715.77-20	het-2264.77-15	het-3704.77-21	het-5504.77-24	het-5759.77-15	het-7122.77-25	het-7409.77-34
nonsynonymous SNV	34	chrII	12606852	12606852	C	G	lips-15	lips-15:NM_064289:exon4:c.C787G:p.P263A,	het-2448.77-11	het-2337.77-3	het-5177.77-9	het-6289.77-19	het-2774.77-7	het-5925.77-15	het-4196.77-16	het-7086.77-25	het-2711.77-21	het-4772.77-19	het-8200.77-11	het-5751.77-14	het-6978.77-18	het-6663.77-16	het-7147.77-24	het-7259.77-23	het-4107.77-10	het-1323.77-5	het-3042.77-7	het-7191.77-12	het-1475.77-8	het-5605.77-15	het-1176.77-4		het-6472.77-10	het-4851.77-13	het-792.77-6	het-2851.77-13	het-4715.77-20	het-2264.77-8	het-3704.77-9	het-5504.77-9	het-5760.77-5	het-7122.77-9	het-7877.77-8
nonsynonymous SNV	34	chrII	13440605	13440605	G	T	tbc-15	tbc-15:NM_182167:exon2:c.C263A:p.T88K,	hom-172.84-6	hom-41.74-2	hom-202.80-7	hom-324.77-11	hom-217.79-8	hom-288.78-8	hom-244.78-9	hom-464.77-15	hom-286.78-9	hom-245.78-8	hom-212.80-7	hom-267.78-9	hom-239.78-9	hom-204.81-7	hom-573.77-19	hom-463.77-15	hom-272.77-11	hom-62.78-4	hom-204.80-7		hom-143.90-5	hom-43.74-2	hom-43.74-2	hom-42.74-2	hom-171.84-6	hom-387.77-13	hom-179.84-6	hom-248.78-8	hom-335.77-11	hom-215.80-7	hom-242.78-8	hom-129.90-5	hom-243.78-9	hom-208.84-6	hom-112.03-4
nonsynonymous SNV	34	chrII	3551211	3551211	G	A	W10G11.19	W10G11.19:NM_062171:exon3:c.G217A:p.E73K,	hom-171.84-6	hom-109.03-4	hom-89.03-4	hom-93.10-4	hom-72.28-3	hom-113.94-5	hom-138.90-5	hom-106.03-4	hom-337.77-11	hom-74.28-3	hom-231.78-8	hom-136.90-5	hom-250.78-8	hom-76.28-3	hom-235.78-9	hom-504.77-17	hom-145.90-6	hom-65.28-3	hom-77.28-3	hom-42.41-3	hom-76.28-3	hom-212.79-8	hom-107.03-4	hom-60.28-4	hom-168.84-6	hom-110.03-4	hom-72.28-3	hom-187.81-7		hom-74.28-3	hom-198.79-8	hom-173.90-5	hom-70.10-4	hom-101.94-5	hom-77.28-3
nonsynonymous SNV	34	chrII	3833350	3833350	C	T	oac-4	oac-4:NM_062264:exon10:c.G2098A:p.E700K,	het-1015.77-16	het-1727.77-15	het-2524.77-32	het-833.77-22	het-2617.77-24	het-1070.77-23	het-2155.77-21	het-2574.77-26	het-139.77-13	het-5682.77-28	het-4724.77-27	het-3082.77-26	het-5094.77-19	het-2562.77-34	het-2839.77-33	het-5290.77-35		het-2174.77-16	het-2112.77-18	het-2923.77-26	het-2993.77-24	het-2220.77-12	het-3274.77-14	het-2461.77-16	het-5198.77-19	het-1913.77-26	het-1444.77-20	het-1991.77-23	het-2385.77-19	het-3209.76-16	het-3454.77-25	het-1206.77-21	het-2110.77-20	het-1444.77-26	het-1653.77-18
nonsynonymous SNV	34	chrII	3833357	3833357	C	T	oac-4	oac-4:NM_062264:exon10:c.G2091A:p.M697I,	het-1015.77-17	het-1727.77-17	het-2524.77-30	het-786.77-23	het-2719.77-26	het-1006.77-26	het-2155.77-24	het-2574.77-27	het-137.77-15	het-5682.77-31	het-4724.77-28	het-2940.77-27	het-5094.77-24	het-2494.77-34	het-2839.77-36	het-5290.77-39		het-2083.77-17	het-2112.77-18	het-2923.77-27	het-2993.77-26	het-2220.77-15	het-3274.77-15	het-2461.77-17	het-5165.77-19	het-1913.77-28	het-1787.77-24	het-1991.77-24	het-2379.77-21	het-3209.76-21	het-3454.77-26	het-1206.77-20	het-2113.77-20	het-1444.77-29	het-1653.77-20
nonsynonymous SNV	34	chrII	3834864	3834864	T	G	oac-4	oac-4:NM_062264:exon5:c.A973C:p.I325L,	het-2294.77-17	het-3721.77-18	het-1851.77-22	het-4200.77-31	het-2618.77-19	het-4829.77-28	het-5777.77-24	het-6981.77-37	het-1674.77-23	het-5184.77-38	het-4642.77-32	het-3847.77-25	het-4026.77-19	het-3671.77-30	het-5723.77-38	het-7530.77-42	het-2139.77-25	het-1176.77-13	het-1652.77-16	het-3384.77-24	het-4139.77-24	het-4291.77-25	het-1843.77-17	het-3257.77-15	het-710.77-11	het-3729.77-26	het-2863.77-18	het-3745.77-30	het-6285.77-36		het-4726.77-16	het-4964.77-31	het-5772.77-18	het-5519.77-37	het-2936.77-23
nonsynonymous SNV	34	chrIII	11576730	11576730	C	G		:NM_001268201:exon2:c.C431G:p.A144G,:NM_001268202:exon1:c.C281G:p.A94G,	hom-68.28-3	hom-163.84-6	hom-209.78-8	hom-350.77-12	hom-98.03-4	hom-214.78-8	hom-93.03-4	hom-160.84-6	hom-101.03-4	hom-159.84-6	hom-238.77-10	hom-131.90-5	hom-242.78-8	hom-126.90-5	hom-532.77-21	hom-383.77-14	hom-95.03-4		hom-34.74-2	hom-132.85-6	hom-301.77-11	hom-270.78-8	hom-129.90-5	hom-94.03-4	hom-95.03-4	hom-107.03-4	hom-96.03-4	hom-100.03-4	hom-128.90-4	hom-93.03-4	hom-222.78-10	hom-229.79-8	hom-223.78-8	hom-196.80-7	hom-37.74-2
nonsynonymous SNV	34	chrIII	6619224	6619224	C	T		:NM_066060:exon11:c.C1432T:p.L478F,	hom-234.78-8	hom-198.79-9	hom-459.77-16	hom-241.78-8	hom-277.78-9	hom-206.80-7	hom-135.85-6	hom-606.77-19	hom-217.80-7	hom-241.78-8	hom-425.77-14	hom-282.77-10	hom-374.77-14	hom-367.77-13	hom-458.77-16	hom-614.77-20	hom-376.77-12		hom-232.78-8	hom-278.77-11	hom-275.78-9	hom-136.90-5	hom-165.90-5	hom-42.74-2	hom-193.80-7	hom-337.77-11	hom-278.78-9	hom-507.77-17	hom-302.77-10	hom-75.28-3	hom-293.77-10	hom-302.77-10	hom-306.77-11	hom-210.80-7	hom-176.84-6
nonsynonymous SNV	34	chrIII	7028668	7028668	C	T	cyk-1	cyk-1:NM_171180:exon1:c.G472A:p.E158K,cyk-1:NM_171880:exon1:c.G472A:p.E158K,	hom-1055.77-9	hom-1237.77-8	hom-2162.77-11	hom-1784.77-10	hom-1532.77-6	hom-1183.77-5	hom-1323.77-11	hom-2409.77-18	hom-644.77-12	hom-2184.77-9	hom-475.56-9	hom-1878.77-10	hom-2139.77-12	hom-1645.77-15	hom-2834.77-18	hom-2417.77-22	hom-975.77-6	hom-288.03-2	hom-738.77-7	hom-1470.77-14	hom-979.77-6	hom-615.78-3	hom-1593.77-8		hom-557.78-4	hom-1045.77-9	hom-1433.77-9	hom-1769.77-13	hom-997.77-8	hom-606.78-4	hom-1240.77-6	hom-1333.77-11	hom-1048.77-6	hom-1542.77-10	hom-700.77-2
nonsynonymous SNV	34	chrIV	11226249	11226249	A	C	col-125	col-125:NM_069706:exon2:c.A686C:p.Q229P,	hom-61.28-3	hom-101.03-4	hom-137.85-6	hom-175.80-7	hom-94.03-4	hom-159.84-6	hom-225.78-9		hom-67.28-3	hom-329.77-12	hom-89.03-4	hom-149.84-6	hom-166.84-6	hom-250.78-9	hom-416.77-16	hom-294.77-12	hom-151.84-6	hom-37.41-3	hom-59.28-3	hom-161.84-6	hom-61.28-3	hom-191.80-7	hom-68.28-3	hom-70.28-3	hom-281.77-11	hom-279.77-11	hom-43.41-3	hom-259.77-10	hom-153.84-6	hom-76.10-4	hom-96.03-4	hom-266.77-10	hom-138.90-5	hom-134.82-7	hom-139.03-4
nonsynonymous SNV	34	chrIV	16784974	16784974	C	G	Y43D4A.5	Y43D4A.5:NM_001268970:exon15:c.C4645G:p.L1549V,Y43D4A.5:NM_001268973:exon13:c.C1834G:p.L612V,Y43D4A.5:NM_001268972:exon14:c.C1879G:p.L627V,Y43D4A.5:NM_001268971:exon14:c.C4600G:p.L1534V,	het-387.77-14	het-118.77-13	het-3621.77-13	het-298.77-28	het-303.77-22	het-217.77-14	het-152.77-14	het-287.77-31	het-161.77-13	het-190.77-21	het-378.77-23	het-142.77-16	het-292.77-26	het-142.77-15	het-457.77-26	het-343.77-31	het-255.77-17		het-174.77-16	het-147.77-13	het-198.77-7	het-186.77-14	het-101.77-8	het-107.77-8	het-48.77-17	het-61.77-14	het-382.77-11	het-229.77-16	het-207.77-13	het-258.78-13	het-316.77-24	het-262.77-17	het-85.77-13	het-1651.77-11	het-269.77-17
nonsynonymous SNV	34	chrIV	16788316	16788316	A	T	Y43D4A.6	Y43D4A.6:NM_070588:exon4:c.A826T:p.T276S,	het-1211.77-23		het-1716.77-21	het-1174.77-33	het-2910.77-32	het-1393.77-15	het-1120.77-15	het-2752.77-25	het-1676.77-21	het-2508.77-29	het-1529.77-26	het-926.77-16	het-1389.77-20	het-1030.77-17	het-2452.77-26	het-1246.77-25	het-1479.77-13	het-956.77-8	het-1637.77-24	het-1156.77-13	het-982.77-15	het-1013.77-8	het-1357.77-14	het-907.77-8	het-299.77-10	het-710.77-9	het-1058.77-10	het-918.77-20	het-1242.77-15	het-925.77-15	het-3026.77-22	het-719.77-7	het-1404.77-13	het-940.77-13	het-545.77-13
nonsynonymous SNV	34	chrIV	4972668	4972668	C	T	srz-28	srz-28:NM_068286:exon3:c.G289A:p.V97I,	hom-171.84-6	hom-203.79-8	hom-295.77-11	hom-426.77-14	hom-286.77-10	hom-296.77-10	hom-280.77-12	hom-426.77-15	hom-347.77-13	hom-308.77-10	hom-452.77-16	hom-300.77-10	hom-413.77-16	hom-298.77-12	hom-369.77-12	hom-445.77-18	hom-151.82-7	hom-37.74-2	hom-169.84-6	hom-320.77-12	hom-158.85-6		hom-209.80-7	hom-126.90-6	hom-106.94-5	hom-304.77-10	hom-112.03-4	hom-154.03-4	hom-233.78-8	hom-73.28-3	hom-174.79-8	hom-207.79-8	hom-114.10-5	hom-286.78-9	hom-324.77-11
nonsynonymous SNV	34	chrIV	7600490	7600490	A	T	tag-80	tag-80:NM_068834:exon5:c.A9381T:p.Q3127H,	hom-221.78-8	hom-72.28-3	hom-119.90-5	hom-513.77-18	hom-329.77-12	hom-202.80-7	hom-188.79-8	hom-328.77-12	hom-483.77-16	hom-425.77-15	hom-262.77-10	hom-75.10-4	hom-479.77-16	hom-292.78-9	hom-519.77-18	hom-751.77-26	hom-218.78-8		hom-191.80-7	hom-39.53-1	hom-234.77-10	hom-255.88-11	hom-400.77-13	hom-255.77-11	hom-198.80-7	hom-333.77-11	hom-401.77-13	hom-300.77-10	hom-501.77-17	hom-152.84-6	hom-299.77-11	hom-176.81-6	hom-104.03-4	hom-446.77-15	hom-269.78-8
nonsynonymous SNV	34	chrV	8633507	8633507	G	A	oac-29	oac-29:NM_072827:exon5:c.C872T:p.S291F,	hom-74.28-3	hom-311.77-11	hom-141.85-6	hom-438.77-15	hom-396.77-13	hom-79.10-4	hom-141.90-5	hom-338.77-11	hom-281.78-9	hom-217.79-8	hom-278.78-9	hom-137.90-5	hom-416.77-14	hom-408.77-17	hom-121.03-4	hom-147.85-6	hom-203.84-6	hom-36.74-2	hom-176.84-6	hom-337.77-11	hom-145.85-6	hom-74.28-3		hom-77.28-3	hom-244.78-8	hom-172.84-6	hom-69.28-3	hom-181.84-6	hom-70.28-3	hom-139.03-4	hom-54.28-3	hom-111.03-4	hom-456.77-14	hom-146.85-6	hom-197.80-7
nonsynonymous SNV	34	chrX	1017349	1017349	T	A	F55A4.2	F55A4.2:NM_075792:exon1:c.A152T:p.N51I,	hom-522.77-16	hom-273.77-10	hom-274.78-9	hom-675.77-23	hom-237.78-7	hom-534.77-17	hom-138.85-6	hom-430.77-15	hom-424.77-15	hom-434.77-15	hom-333.77-11	hom-231.78-7	hom-306.77-10	hom-423.77-14	hom-706.77-23	hom-328.77-12	hom-240.78-9	hom-267.78-9	hom-155.81-7	hom-228.78-9	hom-174.84-6		hom-252.78-8	hom-240.78-8	hom-156.84-6	hom-73.28-3	hom-287.77-10	hom-426.77-14	hom-264.78-8	hom-105.03-4	hom-368.77-12	hom-178.84-6	hom-310.77-10	hom-402.77-14	hom-219.78-9
synonymous SNV	34	chrI	10978887	10978887	A	G	,Y52B11A.3	Y52B11A.3:NM_001026614:exon7:c.A1437G:p.S479S,:NM_001026613:exon7:c.A1545G:p.S515S,	hom-301.77-11	hom-322.77-10	hom-133.85-6	hom-277.77-10	hom-224.78-8	hom-350.77-13	hom-121.90-5	hom-403.77-15	hom-328.77-11	hom-272.77-10	hom-376.77-13	hom-253.77-10	hom-221.78-8	hom-375.77-13	hom-554.77-19	hom-428.77-15	hom-103.94-6	hom-155.81-7	hom-162.81-7	hom-67.28-3	hom-150.84-6	hom-167.84-6	hom-131.90-5	hom-68.28-3	hom-73.98-5	hom-201.78-9		hom-580.77-18	hom-265.77-10	hom-119.90-5	hom-378.77-13	hom-395.77-14	hom-129.90-5	hom-226.80-7	hom-133.90-5
synonymous SNV	34	chrI	238106	238106	C	T	Y48G1BM.6	Y48G1BM.6:NM_058301:exon1:c.G147A:p.R49R,	het-4010.77-11	het-7207.77-17	het-5037.77-16	het-9092.77-24	het-5882.77-16	het-6950.77-20	het-5167.77-15	het-9124.77-21	het-5977.77-13	het-7539.77-22	het-8890.77-22	het-4599.77-8	het-3536.77-18	het-7098.77-19	het-7790.77-18	het-8811.77-29	het-2432.77-11	het-4477.77-11	het-3520.77-13	het-7702.77-15	het-3402.77-15	het-5761.77-10	het-7034.77-13	het-3721.77-10	het-1150.77-5	het-5450.77-17		het-5445.77-11	het-5279.77-16	het-4356.77-12	het-6108.77-20	het-3489.77-10	het-4167.77-10	het-4576.77-6	het-8959.77-25
synonymous SNV	34	chrI	238211	238211	A	G	Y48G1BM.6	Y48G1BM.6:NM_058301:exon1:c.T42C:p.F14F,	het-388.77-18	het-362.77-19	het-5037.77-15	het-480.77-23	het-580.77-17	het-548.77-19	het-5142.77-20	het-670.77-26	het-6377.77-19	het-7284.77-26	het-1112.77-32	het-393.77-21	het-452.77-22	het-736.77-32	het-587.77-28	het-604.77-23	het-443.77-15	het-333.77-12	het-264.77-14	het-758.77-25	het-697.77-14	het-382.77-12	het-337.77-16	het-307.77-11		het-5450.77-23	het-453.77-8	het-321.77-16	het-455.77-15	het-4689.77-9	het-722.77-21	het-3489.77-18	het-614.77-23	het-704.77-20	het-8959.77-17
synonymous SNV	34	chrI	5163010	5163010	C	T	Y110A7A.19	Y110A7A.19:NM_059135:exon5:c.G1674A:p.L558L,	het-425.77-21	het-156.77-10	het-443.77-24	het-501.77-33	het-663.77-31	het-143.77-24	het-696.77-24	het-313.77-37	het-424.77-23	het-203.77-33	het-191.77-29	het-331.77-19	het-670.77-27	het-366.77-27	het-1025.77-36	het-1134.77-38	het-212.77-18		het-149.77-16	het-342.77-15	het-291.77-18	het-171.77-20	het-149.77-17	het-384.77-19	het-123.77-16	het-173.77-15	het-312.77-14	het-175.77-26	het-358.77-21	het-309.77-23	het-622.77-30	het-359.77-21	het-220.77-15	het-378.77-16	het-449.77-19
synonymous SNV	34	chrII	12606774	12606774	A	T	lips-15	lips-15:NM_064289:exon3:c.A765T:p.A255A,	het-2448.77-19	het-2337.77-14	het-5177.77-28	het-6289.77-33	het-2774.77-11	het-5925.77-27	het-4196.77-21	het-7086.77-33	het-2930.77-24	het-4772.77-26	het-8200.77-30	het-5751.77-24	het-6978.77-30	het-6663.77-27	het-7147.77-42	het-7259.77-42	het-4107.77-22	het-1323.77-13	het-3042.77-17	het-7191.77-28	het-1475.77-14	het-5605.77-24	het-1176.77-14		het-5904.77-22	het-4851.77-28	het-792.77-9	het-2318.77-21	het-4715.77-23	het-2264.77-13	het-3704.77-27	het-5504.77-27	het-5760.77-20	het-7122.77-28	het-7423.77-34
synonymous SNV	34	chrII	12606777	12606777	G	T	lips-15	lips-15:NM_064289:exon3:c.G768T:p.T256T,	het-2448.77-20	het-2337.77-14	het-5177.77-28	het-6289.77-33	het-2774.77-11	het-5925.77-27	het-4196.77-21	het-7086.77-31	het-2708.77-24	het-4772.77-26	het-8322.77-31	het-5751.77-23	het-6978.77-30	het-6663.77-27	het-7147.77-42	het-7259.77-42	het-4107.77-22	het-1323.77-13	het-3042.77-17	het-7191.77-28	het-1475.77-14	het-5605.77-24	het-1176.77-15		het-6631.77-21	het-4851.77-28	het-792.77-9	het-2190.77-20	het-4715.77-23	het-2264.77-13	het-3704.77-26	het-5504.77-27	het-5760.77-19	het-7122.77-28	het-7848.77-34
synonymous SNV	34	chrII	12606780	12606780	C	A	lips-15	lips-15:NM_064289:exon3:c.C771A:p.A257A,	het-2448.77-18	het-2337.77-14	het-5177.77-27	het-6289.77-34	het-2774.77-8	het-5925.77-25	het-4196.77-19	het-7086.77-30	het-2711.77-24	het-4772.77-25	het-8322.77-30	het-5751.77-23	het-6978.77-30	het-6663.77-26	het-7147.77-44	het-7259.77-39	het-4107.77-18	het-1323.77-13	het-3042.77-17	het-7191.77-28	het-1475.77-13	het-5605.77-24	het-1176.77-12		het-6505.77-21	het-4851.77-23	het-792.77-10	het-2719.77-19	het-4715.77-19	het-2264.77-13	het-3704.77-21	het-5504.77-27	het-5759.77-18	het-7122.77-27	het-7653.77-33
synonymous SNV	34	chrII	12606783	12606783	A	G	lips-15	lips-15:NM_064289:exon3:c.A774G:p.E258E,	het-2448.77-17	het-2337.77-14	het-5177.77-26	het-6289.77-36	het-2774.77-8	het-5925.77-25	het-4196.77-17	het-7086.77-30	het-3419.77-23	het-4772.77-26	het-7692.77-30	het-5751.77-22	het-6978.77-31	het-6663.77-25	het-7147.77-43	het-7259.77-37	het-4107.77-18	het-1323.77-11	het-3042.77-17	het-7191.77-28	het-1475.77-13	het-5605.77-24	het-1176.77-11		het-5924.77-21	het-4851.77-22	het-792.77-10	het-2851.77-20	het-4715.77-19	het-2264.77-13	het-3704.77-22	het-5504.77-24	het-5759.77-18	het-7122.77-25	het-7913.77-34
synonymous SNV	34	chrIII	10500617	10500617	G	A	rab-33	rab-33:NM_066913:exon5:c.C783T:p.F261F,	hom-274.77-10	hom-41.74-2	hom-309.77-10	hom-306.77-11	hom-109.03-4	hom-331.77-11	hom-207.80-7	hom-329.77-12	hom-144.90-5	hom-264.78-9	hom-105.03-4	hom-377.77-12	hom-209.80-7	hom-240.78-9	het-156.31-7	hom-179.81-7	hom-134.90-5	hom-77.10-4	hom-177.84-6	hom-279.78-9		hom-143.90-5	hom-108.28-3	hom-213.80-7	hom-137.90-5	hom-110.03-4	hom-66.28-3	hom-172.84-6	hom-109.03-4	hom-142.90-5	hom-203.80-7	hom-238.78-8	hom-138.90-5	hom-208.84-6	hom-42.74-2
synonymous SNV	34	chrIV	15712870	15712870	T	G	Y105C5A.15	Y105C5A.15:NM_001268948:exon2:c.T111G:p.T37T,Y105C5A.15:NM_001268947:exon2:c.T111G:p.T37T,	hom-91.03-4	hom-161.84-6	hom-223.78-8	hom-241.78-9	hom-124.90-5	hom-93.03-4	hom-193.80-7	hom-102.94-5	hom-261.77-10	hom-91.03-4	hom-158.84-5	hom-339.77-12	hom-209.78-8	hom-372.77-13	hom-276.77-10	hom-379.77-14	hom-270.78-9		hom-187.80-7	hom-150.84-6	hom-92.03-4	hom-102.03-4	hom-137.82-7	hom-154.28-3	hom-131.85-6	hom-280.77-10	hom-128.90-5	hom-372.77-14	hom-275.77-11	hom-95.03-4	hom-192.78-9	hom-156.84-6	hom-164.84-6	hom-124.94-4	hom-127.85-6
synonymous SNV	34	chrIV	2999124	2999124	A	G	Y54G2A.27	Y54G2A.27:NM_067877:exon1:c.T360C:p.P120P,	hom-64.28-4	hom-249.78-9	hom-86.94-5	hom-416.77-15	hom-471.77-16	hom-181.84-6	hom-191.80-7	hom-288.77-10	hom-199.78-9	hom-479.77-17	hom-229.78-9	hom-254.77-10	hom-253.78-9	hom-187.80-7	hom-335.77-12	hom-269.77-10	hom-188.80-7	hom-61.28-3	hom-53.28-3	hom-249.77-10	hom-93.03-4	hom-218.78-9	hom-161.84-6	hom-265.77-10		hom-315.77-12	hom-157.84-6	hom-354.77-13	hom-280.77-11	hom-129.90-5	hom-125.90-5	hom-193.80-7	hom-247.78-9	hom-180.80-7	hom-192.79-8
synonymous SNV	34	chrV	1643012	1643012	G	C	Y46H3D.1	Y46H3D.1:NM_071065:exon2:c.G171C:p.S57S,	het-1382.77-15	het-367.77-8	het-2216.77-12	het-2913.77-19	het-2552.77-12	het-1113.77-10	het-1828.77-11	het-1439.77-14	het-318.77-10	het-1879.77-25	het-2648.77-18	het-2669.77-16	het-741.77-8	het-2830.77-15		het-2023.77-28	het-1133.77-15	het-1504.77-8	het-3366.77-16	het-1829.77-11	het-1854.77-11	het-530.77-10	het-2156.77-14	het-871.77-6	het-814.77-10	het-1464.77-14	het-739.77-6	het-2369.77-14	het-1043.77-14	het-2366.77-18	het-557.77-11	het-1834.77-7	het-2178.77-13	het-857.77-13	het-1188.77-15
synonymous SNV	34	chrX	425546	425546	C	G	ZK1193.4	ZK1193.4:NM_075700:exon1:c.G81C:p.G27G,	hom-4206.77-12	hom-3633.77-11	hom-242.77-10	hom-3576.77-18	hom-189.80-7	hom-299.77-10	hom-3067.77-12	hom-2564.77-15	hom-3244.77-8	hom-4879.77-15	hom-2680.77-5	hom-2916.77-10	hom-2418.77-22	hom-245.78-9	hom-5549.77-16	hom-403.77-16	hom-3823.77-14	hom-160.84-6	hom-2100.77-7	hom-2687.77-5	hom-2596.77-12	hom-187.80-7	hom-3674.77-13	hom-3770.77-13	hom-3103.77-14	hom-2365.77-12	hom-3337.77-9		hom-2634.77-9	hom-2494.77-10	hom-3011.77-15	hom-2133.77-8	hom-209.79-8	hom-2655.77-8	hom-4363.77-17
unknown	34	chrI	11145687	11145687	-	G	ZK39.9	UNKNOWN	hom-992.73-22	hom-1180.73-27	hom-799.73-19	hom-910.73-22	hom-715.73-17	hom-621.73-14	hom-614.73-14	hom-618.73-15	hom-915.73-23	hom-775.73-18	hom-1202.73-27	hom-945.73-21	hom-710.73-17	hom-971.73-22	hom-984.73-23	hom-1910.73-42	hom-627.73-15	hom-465.73-12	hom-434.74-10	hom-971.73-22		hom-274.77-8	hom-381.74-9	hom-480.73-11	hom-383.74-9	hom-478.73-11	hom-380.74-9	hom-973.73-22	hom-1042.73-25	hom-936.73-21	hom-670.73-15	hom-952.73-22	hom-707.73-16	hom-779.73-18	hom-725.73-16
unknown	34	chrIII	2253914	2253914	-	T	fbxa-73	UNKNOWN	hom-150.87-4	hom-365.74-9	hom-266.75-6	hom-806.73-19	hom-222.87-5	hom-308.75-8	hom-842.73-19	hom-319.75-8	hom-371.74-9	hom-457.73-11	hom-411.74-10	hom-144-4	hom-322.75-8	hom-681.73-16	hom-682.73-16	hom-612.73-15	hom-671.73-15	hom-230.80-6	hom-591.73-14	hom-320.75-8	hom-355.75-8	hom-457.73-11	hom-415.74-10	hom-167.87-4	hom-273.77-7	hom-276.77-7	hom-189.87-5	hom-187.87-5	hom-501.73-12		hom-641.73-15	hom-264.80-6	hom-323.75-8	hom-311.77-7	hom-55.70-2
unknown	34	chrIV	17228770	17228770	-	C	npr-32	UNKNOWN	hom-233.80-6	hom-373.74-9	hom-368.74-10	hom-725.73-17	hom-317.77-7	hom-279.77-7	hom-325.75-8	hom-639.73-15	hom-657.73-15	hom-494.73-12	hom-480.73-10	hom-101.25-3	hom-503.73-12	hom-322.75-8	hom-416.74-10	hom-683.73-16	hom-280.77-7		hom-419.74-10	hom-340.74-9	hom-133.25-3	hom-321.75-8	hom-332.75-8	hom-411.74-10	hom-417.74-10	hom-325.75-8	hom-234.80-6	hom-144-4	hom-371.74-9	hom-56.70-2	hom-193.87-5	hom-234.80-6	hom-302.77-7	hom-423.74-11	hom-379.74-9
unknown	34	chrIV	3570819	3570819	-	G		UNKNOWN	hom-132.90-5	hom-251.77-7	hom-247.77-7	hom-455.73-12	hom-403.73-11	hom-171.87-5	hom-288.75-8	hom-376.74-10	hom-250.77-7	hom-689.73-18	hom-373.74-10	hom-357.74-9	hom-416.73-11	hom-653.73-16	hom-371.74-10	hom-292.75-8	hom-209.80-6		hom-88.25-3	hom-170.87-5	hom-130-4	hom-128-4	hom-87.25-3	hom-89.25-3	hom-45.70-2	hom-492.73-12	hom-214.80-6	hom-34.71-2	hom-499.73-13	hom-279.75-7	hom-204.80-5	hom-128-4	hom-170.87-5	hom-335.74-9	hom-299.75-8
unknown	34	chrIV	5409615	5409615	-	G	ZK616.8	UNKNOWN	hom-486.73-13	hom-448.73-12	hom-724.73-20	hom-640.73-18	hom-448.73-14	hom-568.73-16	hom-526.73-15	hom-325.74-10	hom-406.73-11	hom-847.73-23	hom-848.73-24	hom-442.73-12	hom-607.73-17	hom-654.73-17	hom-1009.73-26	hom-895.73-25	hom-591.73-14	hom-154.87-4	hom-530.73-14	hom-651.73-19	hom-452.73-12	hom-328.74-9	hom-483.73-11	hom-325.74-10	hom-206.80-6	hom-447.73-13	hom-576.73-17	hom-608.73-17	hom-841.73-24		hom-527.73-15	hom-729.73-22	hom-531.73-14	hom-527.73-15	hom-407.73-11
unknown	34	chrIV	7111788	7111788	-	G	ssq-3	UNKNOWN	hom-540.73-15	hom-664.73-17	hom-663.73-17	hom-564.73-15	hom-662.73-17	hom-621.73-16	hom-569.73-16	hom-544.73-15	hom-293.75-8	hom-829.73-22	hom-492.73-13	hom-495.73-14	hom-864.73-22	hom-716.73-20	hom-1020.73-26	hom-816.73-21	hom-658.73-17	hom-498.73-13	hom-249.77-7	hom-416.73-11	hom-516.73-12	hom-448.73-11	hom-354.74-9	hom-288.75-8	hom-537.73-15	hom-701.73-18		hom-871.73-22	hom-991.73-25	hom-499.73-13	hom-621.73-18	hom-860.73-21	hom-581.73-15	hom-626.73-16	hom-622.73-16
unknown	34	chrV	19485471	19485471	-	G	Y43F8B.28	UNKNOWN	hom-459.73-12	hom-289.77-6	hom-167.87-5	hom-338.75-8	hom-294.75-8	hom-169.87-5		hom-318.74-8	hom-175.87-5	hom-539.73-14	hom-280.75-7	hom-286.75-7	hom-556.73-13	hom-332.74-9	hom-418.73-11	hom-457.73-12	hom-278.75-7	hom-87.25-3	hom-454.73-12	hom-441.73-11	hom-336.74-9	hom-120.25-4	hom-46.70-2	hom-305.77-6	hom-252.77-7	hom-334.74-9	hom-280.75-7	hom-167.87-5	hom-288.75-8	hom-213.80-6	hom-210.80-6	hom-368.74-9	hom-333.74-9	hom-377.74-10	hom-336.74-9
nonsynonymous SNV	33	chrI	232066	232066	C	A	Y48G1BM.6	Y48G1BM.6:NM_058301:exon12:c.G3406T:p.A1136S,	het-142.77-11	het-1254.77-22	het-382.77-11	het-1727.77-33	het-301.77-12	het-860.77-23	het-364.77-19	het-1021.77-21	het-898.77-23	het-1325.77-23	het-906.77-20	het-585.77-23		het-626.77-25	het-1300.77-27	het-629.77-20	het-159.77-15	het-390.77-16	het-640.77-19	het-814.77-17	het-202.77-9	het-806.77-18	het-725.77-18	het-578.77-10	het-1217.77-17	het-1124.77-17	het-711.77-21	het-1025.77-17	het-877.77-21		het-1043.77-23	het-1088.77-18	het-805.77-17	het-761.77-19	het-391.77-12
nonsynonymous SNV	33	chrI	238077	238077	T	G	Y48G1BM.6	Y48G1BM.6:NM_058301:exon1:c.A176C:p.K59T,	het-4010.77-10	het-7410.77-22	het-5037.77-16	het-9448.77-26	het-5400.77-18	het-6816.77-19	het-4369.77-18	het-9478.77-26	het-5503.77-15	het-6920.77-26	het-8890.77-22	het-4599.77-14	het-3691.77-20	het-6657.77-25	het-7790.77-25	het-9090.77-37	het-2432.77-10	het-4323.77-11	het-3520.77-10	het-7702.77-16	het-3402.77-19	het-5761.77-14	het-7034.77-14	het-3726.77-13		het-5450.77-15		het-5991.77-16	het-5599.77-16	het-4341.77-15	het-5630.77-22	het-3489.77-12	het-4167.77-11	het-4424.77-9	het-8959.77-21
nonsynonymous SNV	33	chrI	238080	238080	A	C	Y48G1BM.6	Y48G1BM.6:NM_058301:exon1:c.T173G:p.F58C,	het-4010.77-9	het-7413.77-22	het-5037.77-15	het-9465.77-26	het-5592.77-19	het-6657.77-18	het-5168.77-17	het-9379.77-27	het-6319.77-16	het-7281.77-26	het-8890.77-22	het-4599.77-14	het-3295.77-20	het-7188.77-25	het-7790.77-24	het-9049.77-37	het-2432.77-10	het-4650.77-11	het-3520.77-10	het-7702.77-16	het-3402.77-20	het-5275.77-14	het-7034.77-14	het-4032.77-13		het-5450.77-17		het-6010.77-16	het-5273.77-16	het-4386.77-15	het-6080.77-22	het-3489.77-12	het-4167.77-12	het-4206.77-9	het-8959.77-23
nonsynonymous SNV	33	chrI	238081	238081	A	T	Y48G1BM.6	Y48G1BM.6:NM_058301:exon1:c.T172A:p.F58I,	het-4010.77-9	het-7165.77-21	het-5037.77-15	het-9390.77-25	het-5587.77-18	het-6402.77-18	het-5174.77-16	het-9840.77-27	het-5880.77-16	het-7173.77-24	het-8889.77-21	het-4599.77-14	het-3554.77-20	het-7156.77-22	het-7790.77-23	het-9482.77-36	het-2432.77-10	het-4670.77-10	het-3520.77-10	het-7702.77-15	het-3402.77-19	het-5528.77-13	het-7034.77-14	het-3678.77-13		het-5450.77-16		het-5938.77-16	het-4947.77-14	het-4356.77-15	het-5564.77-21	het-3489.77-11	het-4167.77-12	het-4575.77-8	het-8959.77-23
nonsynonymous SNV	33	chrI	238090	238090	C	T	Y48G1BM.6	Y48G1BM.6:NM_058301:exon1:c.G163A:p.A55T,	het-4010.77-9	het-7266.77-19	het-5037.77-16	het-9353.77-25	het-5977.77-18	het-6735.77-18	het-4826.77-17	het-9886.77-26	het-6015.77-17	het-6892.77-22	het-8890.77-20	het-4599.77-13	het-3088.77-20	het-7173.77-21	het-7790.77-21	het-8566.77-35	het-2432.77-9	het-4646.77-10	het-3520.77-10	het-7702.77-15	het-3402.77-17	het-5761.77-11	het-7034.77-14	het-3973.77-11		het-5450.77-18		het-5995.77-15	het-5327.77-17	het-4724.77-16	het-6195.77-21	het-3489.77-11	het-4167.77-11	het-4363.77-7	het-8959.77-21
nonsynonymous SNV	33	chrII	3833320	3833320	G	T	oac-4	oac-4:NM_062264:exon10:c.C2128A:p.Q710K,	het-1015.77-17	het-1727.77-16	het-2524.77-25	het-833.77-13	het-2617.77-25	het-1072.77-16	het-2155.77-16	het-2574.77-20		het-5682.77-28	het-4724.77-35	het-2940.77-24	het-5094.77-22	het-2417.77-27	het-2839.77-33	het-5290.77-33		het-2014.77-16	het-2112.77-21	het-2923.77-29	het-2993.77-19	het-2220.77-12	het-3274.77-16	het-2461.77-16	het-5175.77-24	het-1913.77-21	het-1781.77-20	het-1991.77-17	het-2277.77-22	het-3209.76-14	het-3454.77-25	het-4332.77-16	het-2183.77-23	het-1444.77-19	het-1653.77-19
nonsynonymous SNV	33	chrII	3833329	3833329	A	T	oac-4	oac-4:NM_062264:exon10:c.T2119A:p.S707T,	het-1015.77-16	het-1727.77-16	het-2524.77-30	het-847.77-15	het-2618.77-28	het-1036.77-19	het-2155.77-17	het-2574.77-22		het-5682.77-28	het-4724.77-35	het-2975.77-26	het-5094.77-22	het-2522.77-28	het-2839.77-32	het-5290.77-35		het-2063.77-15	het-2112.77-20	het-2923.77-30	het-2993.77-20	het-2220.77-13	het-3274.77-16	het-2461.77-15	het-5406.77-22	het-1913.77-21	het-1398.77-21	het-1991.77-18	het-2378.77-23	het-3209.76-13	het-3454.77-27	het-1206.77-16	het-2182.77-23	het-1444.77-19	het-1653.77-22
nonsynonymous SNV	33	chrII	3833332	3833332	A	T	oac-4	oac-4:NM_062264:exon10:c.T2116A:p.F706I,	het-1015.77-18	het-1727.77-16	het-2524.77-33	het-919.77-19	het-2619.77-30	het-1035.77-21	het-2155.77-18	het-2574.77-26		het-5682.77-30	het-4724.77-36	het-2941.77-29	het-5094.77-24	het-2574.77-33	het-2839.77-35	het-5290.77-39		het-2009.77-18	het-2112.77-22	het-2923.77-34	het-2993.77-25	het-2220.77-16	het-3274.77-16	het-2461.77-20	het-5067.77-25	het-1913.77-24	het-1665.77-21	het-1991.77-20	het-2281.77-25	het-3209.76-16	het-3454.77-30	het-1206.77-20	het-2145.77-25	het-1444.77-24	het-1653.77-22
nonsynonymous SNV	33	chrIII	12953228	12953228	T	G	,ttm-1	:NM_067290:exon4:c.A1052C:p.N351T,ttm-1:NM_067291:exon3:c.A1109C:p.N370T,	hom-69.28-3	hom-215.80-7	hom-128.85-6	hom-337.77-12	hom-141.84-6	hom-67.28-3	hom-213.79-8	hom-244.77-10	hom-158.84-6	hom-149.90-5	hom-122.90-5	hom-153.84-6	hom-278.77-11	hom-92.03-4	hom-431.77-15	hom-241.78-9	hom-172.84-6	hom-32.74-2	hom-128.90-5	hom-174.80-7	hom-113.90-5	hom-35.74-2	hom-170.80-7	hom-194.84-6			hom-162.85-6	hom-43.41-3	hom-63.28-3	hom-69.28-3	hom-226.78-9	hom-145.84-6	hom-321.77-10	hom-68.28-3	hom-172.90-5
nonsynonymous SNV	33	chrIII	1879543	1879543	T	G	,smi-1	smi-1:NM_001027677:exon2:c.T170G:p.F57C,:NM_001027676:exon3:c.T479G:p.F160C,	hom-39.74-2	hom-168.81-7	hom-151.84-6	hom-217.78-8	hom-296.77-9	hom-190.80-7	hom-157.84-6	hom-317.77-15	hom-220.78-8	hom-310.77-11	hom-284.77-10	hom-190.80-7	hom-72.28-3	hom-126.90-5	hom-342.77-13	hom-434.77-15	hom-127.90-5		hom-132.85-6	hom-126.03-4	hom-104.03-4	hom-101.03-4	hom-257.78-9	hom-74.28-3	hom-289.78-9	hom-230.78-8		hom-160.84-6	hom-121.90-5	hom-36.74-2	hom-188.80-7	hom-258.77-10	hom-91.03-4	hom-193.80-7	hom-165.84-6
nonsynonymous SNV	33	chrIII	9101301	9101301	T	A	ZK507.3	ZK507.3:NM_066615:exon1:c.T12A:p.S4R,	het-3526.77-17	het-566.77-17	het-354.77-21	het-691.77-30	het-237.77-20	het-416.77-13	het-97.77-7	het-6219.77-25	het-144.77-7	het-239.77-13	het-280.77-14	het-6182.77-29	het-478.77-27	het-401.77-17	het-581.77-26	het-903.77-30	het-5771.77-14	het-2527.77-8	het-358.77-18	het-336.77-13	het-154.77-13	het-3694.77-15	het-4868.77-21	het-238.77-10	het-2542.77-16		het-322.77-13	het-327.77-9	het-5289.77-24	het-2887.77-15	het-308.77-15	het-281.77-14	het-146.77-8		het-502.77-18
nonsynonymous SNV	33	chrIII	9101410	9101410	C	A	ZK507.3	ZK507.3:NM_066615:exon2:c.C72A:p.N24K,	het-3526.77-16	het-2207.77-14	het-1597.77-18	het-7314.77-43	het-1401.77-22	het-6063.77-24	het-2026.77-18	het-6328.77-32		het-2449.77-21	het-5795.77-28	het-6182.77-29	het-9810.77-43	het-4403.77-19	het-5504.77-41	het-9205.77-34	het-5771.77-20	het-2527.77-12	het-4011.77-26	het-3108.77-23	het-2121.77-16	het-3694.77-15	het-4868.77-22	het-3362.77-13	het-2857.77-14	het-1737.77-14	het-2984.77-13	het-4288.77-17	het-5289.77-19	het-3267.77-17	het-3584.77-20	het-2062.77-22		het-796.77-18	het-6707.77-26
nonsynonymous SNV	33	chrIV	16533645	16533645	T	A	Y51H4A.6	Y51H4A.6:NM_070562:exon1:c.T18A:p.F6L,	hom-296.77-10	hom-271.78-9	hom-333.77-11	hom-272.78-9	hom-268.78-8	hom-410.77-14	hom-378.77-13	hom-137.82-7	hom-170.84-6	hom-453.77-13	hom-296.77-11	hom-326.77-12	hom-275.77-10	hom-332.77-12	hom-689.77-22	hom-631.77-21	het-31.80-3	hom-69.28-4	hom-174.79-8	het-151.56-8		hom-139.90-5	hom-142.90-5		hom-71.28-3	hom-327.77-11	het-152.77-10	hom-265.78-9	hom-342.77-12	het-93.81-7	hom-204.80-7	hom-166.84-6	hom-100.03-4	hom-299.77-10	hom-256.78-9
nonsynonymous SNV	33	chrIV	7591481	7591481	C	T	tag-80	tag-80:NM_068834:exon2:c.C887T:p.S296L,	het-366.77-27	het-436.77-28	het-441.77-27	het-794.77-61		het-282.77-24	het-581.77-33	het-642.77-60	het-700.77-39	het-691.77-49	het-560.77-37	het-373.77-25	het-412.77-35	het-452.77-42	het-1006.77-57	het-454.77-46	het-536.77-35	het-252.77-24	het-414.77-24	het-306.77-30	het-280.77-20	het-458.77-30	het-360.77-27		het-254.77-26	het-849.77-52	het-509.77-29	het-608.77-35	het-445.77-40	het-284.77-20	het-589.77-35	het-364.77-33	het-216.77-23	het-480.77-33	het-367.77-29
nonsynonymous SNV	33	chrV	13931070	13931070	A	T	srxa-13	srxa-13:NM_001026199:exon8:c.A765T:p.L255F,	hom-108.03-4	hom-184.79-8	hom-413.77-14	hom-680.77-22	hom-481.77-16	hom-420.77-14	hom-547.77-20	hom-349.77-12	hom-346.77-12	hom-317.77-10	hom-450.77-15	hom-159.90-5	hom-400.77-13	hom-318.77-11	hom-689.77-23	hom-656.77-22	hom-313.77-12		hom-378.77-13	hom-332.77-10	hom-265.78-9	hom-201.81-9	hom-302.77-10	hom-235.78-8	hom-231.78-8	hom-241.78-8		hom-354.77-11	hom-235.78-8	hom-336.77-11	hom-442.77-15	hom-300.77-10	hom-376.77-12	hom-410.77-14	hom-383.77-12
nonsynonymous SNV	33	chrV	14733454	14733454	G	C	,unc-61	unc-61:NM_001047733:exon3:c.C217G:p.L73V,:NM_182356:exon4:c.C424G:p.L142V,unc-61:NM_074237:exon3:c.C217G:p.L73V,	hom-125.85-6	hom-192.80-7	hom-393.77-14	hom-245.77-10	hom-259.77-10	hom-263.77-10	hom-467.77-16	hom-248.77-10	hom-230.78-8	hom-541.77-19	hom-133.82-7	hom-146.84-6	hom-455.77-17	hom-307.77-11	hom-326.77-12	hom-496.77-17	hom-102.03-4	hom-191.84-6	hom-107.94-5		hom-198.78-9	hom-286.77-10	hom-290.77-10	hom-101.03-4	hom-39.41-3	hom-269.77-10	hom-96.03-4	hom-130.90-5	hom-292.77-11		hom-84.03-3	hom-264.77-10	hom-96.03-4	hom-202.80-7	hom-285.77-10
stopgain SNV	33	chrIV	16787387	16787387	A	T	Y43D4A.6	Y43D4A.6:NM_070588:exon1:c.A94T:p.K32X,	het-161.77-12	het-213.77-7		het-404.77-23	het-4378.77-22	het-126.77-10	het-7453.77-19	het-579.77-20	het-572.77-15	het-354.77-12	het-471.77-14	het-235.77-19	het-402.77-13	het-6493.77-12	het-12367.77-23	het-8960.77-29	het-384.77-13	het-30.77-4	het-334.77-10	het-168.77-18		het-4097.77-7	het-183.77-10	het-74.77-8	het-367.77-11	het-250.77-8	het-110.77-11	het-89.77-9	het-4710.77-15	het-362.77-9	het-156.77-11	het-211.77-12	het-147.77-6	het-131.77-11	het-6802.77-14
synonymous SNV	33	chrI	11629902	11629902	T	A	W04G5.3	W04G5.3:NM_060563:exon2:c.T198A:p.I66I,	het-1433.77-23	het-1366.77-17	het-1219.77-15	het-1762.77-29	het-2216.77-31	het-889.77-10	het-1608.77-17	het-1806.77-23		het-1638.77-22	het-1814.77-23	het-1376.77-21	het-1476.77-18	het-721.77-17	het-1831.77-28	het-3265.77-42	het-1048.77-16	het-822.77-9	het-1331.77-15	het-1074.77-22	het-536.77-8		het-1110.77-18	het-994.77-13	het-1108.77-9	het-1280.77-21	het-875.77-11	het-505.77-24	het-1272.77-21	het-930.77-18	het-2015.77-26	het-822.77-14	het-1376.77-19	het-1492.77-14	het-1514.77-17
synonymous SNV	33	chrI	238091	238091	C	T	Y48G1BM.6	Y48G1BM.6:NM_058301:exon1:c.G162A:p.A54A,	het-4010.77-9	het-7304.77-17	het-5037.77-15	het-9421.77-22	het-5740.77-16	het-7038.77-17	het-4338.77-17	het-9507.77-23	het-5979.77-15	het-7172.77-20	het-8890.77-18	het-4599.77-11	het-3554.77-18	het-6961.77-19	het-7790.77-20	het-8963.77-32		het-4670.77-9	het-3520.77-10	het-7702.77-13	het-3402.77-17	het-5761.77-7	het-7034.77-12	het-3721.77-11	het-1210.77-5	het-5450.77-17		het-5676.77-11	het-5323.77-15	het-4341.77-14	het-5486.77-19	het-3489.77-8	het-4167.77-9	het-4586.77-7	het-8959.77-20
synonymous SNV	33	chrII	3833315	3833315	A	G	oac-4	oac-4:NM_062264:exon10:c.T2133C:p.H711H,	het-1015.77-17	het-1727.77-18	het-2524.77-27	het-720.77-14	het-2750.77-24	het-1079.77-15	het-2155.77-16	het-2574.77-21		het-5682.77-27	het-4724.77-36	het-3013.77-24	het-5094.77-22	het-2407.77-26	het-2839.77-37	het-5290.77-37		het-2081.77-16	het-2112.77-23	het-2923.77-32	het-2993.77-19	het-2220.77-15	het-3274.77-15	het-2461.77-18	het-5228.77-26	het-1913.77-20	het-1489.77-17	het-1991.77-18	het-2348.77-23	het-3209.76-16	het-3454.77-24	het-4332.77-16	het-2109.77-23	het-192.77-19	het-1653.77-20
synonymous SNV	33	chrIII	9101307	9101307	A	G	ZK507.3	ZK507.3:NM_066615:exon1:c.A18G:p.K6K,	het-3526.77-17	het-566.77-17	het-318.77-20	het-691.77-28	het-247.77-20	het-416.77-14	het-97.77-7	het-6239.77-24	het-144.77-7	het-239.77-13	het-283.77-14	het-6182.77-30	het-478.77-28	het-338.77-17	het-581.77-25	het-903.77-30	het-5771.77-13	het-2527.77-8	het-358.77-18	het-336.77-13	het-154.77-13	het-3694.77-16	het-4868.77-21	het-238.77-10	het-2472.77-13		het-322.77-13	het-327.77-9	het-5289.77-24	het-3025.77-16	het-308.77-17	het-251.77-14	het-146.77-8		het-502.77-19
synonymous SNV	33	chrV	1642997	1642997	C	T	Y46H3D.1	Y46H3D.1:NM_071065:exon2:c.C156T:p.V52V,	het-1273.77-16	het-367.77-10	het-2216.77-14	het-2913.77-19	het-2552.77-16	het-1113.77-9	het-1828.77-10	het-1439.77-18	het-318.77-7	het-1988.77-27	het-2648.77-18	het-2669.77-17	het-741.77-9	het-2830.77-11		het-2334.77-27	het-1045.77-17	het-1504.77-8	het-3265.77-12	het-1829.77-14	het-1854.77-12	het-508.77-12	het-2156.77-14		het-814.77-12	het-1389.77-15	het-739.77-7	het-2369.77-15	het-1043.77-16	het-2366.77-19	het-557.77-10	het-1834.77-8	het-2292.77-14	het-915.77-13	het-932.77-14
synonymous SNV	33	chrV	9928618	9928618	C	T	T07C12.12	T07C12.12:NM_171521:exon8:c.G1743A:p.Q581Q,	hom-107.03-3	hom-217.80-6	hom-91.03-4	hom-314.77-11	hom-75.28-3	hom-284.78-9	hom-123.90-5	hom-305.77-10	hom-205.79-8	hom-203.79-8	hom-277.77-10	hom-312.77-10	hom-232.78-9	hom-143.90-5	hom-205.80-7	hom-272.78-9	hom-41.74-2	hom-40.74-2	hom-56.28-3	hom-68.28-3	hom-170.84-6	hom-41.74-2	hom-214.80-7	hom-37.74-2	hom-105.03-4	hom-138.90-5		hom-111.03-4	hom-41.74-2		hom-56.74-2	hom-40.74-2	hom-144.90-5	hom-75.28-3	hom-143.90-5
unknown	33	chrII	3796619	3796619	A	G	Y8A9A.2	UNKNOWN	het-1891.77-32	het-1465.77-36	het-4450.77-31	het-5297.77-40	het-1906.77-34	het-1848.77-36	het-610.77-26	het-2606.77-51	het-3703.77-19	het-2342.77-42	het-2672.77-45	het-3993.77-30	het-7329.77-39	het-4171.77-21	het-6251.77-32	het-2363.77-53	het-1680.77-17	het-6479.77-30	het-4123.77-17	het-5163.77-39	het-1638.77-13		het-3008.77-11	het-585.77-13	het-3753.77-17	het-4169.77-19	het-312.77-11	het-6676.77-37	het-5087.77-20	het-286.77-14	het-10872.77-25	het-1619.77-26	het-403.77-12	het-1928.77-33
unknown	33	chrIII	5937109	5937109	-	C	EGAP1.1	UNKNOWN	hom-170.87-5	hom-226.80-6	hom-124-4	hom-504.73-12	hom-124-4	hom-183.87-5	hom-411.74-10	hom-544.73-13	hom-134-4	hom-538.73-14	hom-518.73-12	hom-464.73-12	hom-228.80-6	hom-91.25-3	hom-312.75-8	hom-138-4	hom-414.74-10	hom-230.80-6	hom-265.77-7	hom-350.74-8	hom-195.87-5	hom-67.25-3		hom-148-4	hom-519.73-11	hom-411.74-9	hom-53.70-2	hom-768.73-19	hom-309.75-7		hom-192.87-5	hom-522.73-13	hom-222.80-6	hom-385.74-9	hom-273.77-7
frameshift insertion	32	chrI	238082	238082	-	TTGGTGGTCGC	Y48G1BM.6	Y48G1BM.6:NM_058301:exon1:c.170_171insGCGACCACCAA:p.T57fs,	het-4001.73-9	het-7388.73-21	het-5028.73-16	het-8738.73-25	het-5924.73-18	het-6988.73-18	het-4561.73-16	het-9425.73-28	het-6333.73-17	het-7452.73-23	het-8881.73-21	het-4590.73-14	het-3559.73-20	het-7278.73-22	het-7781.73-23	het-8850.73-36		het-4638.73-11	het-3511.73-10	het-7693.73-15	het-3393.73-19	het-5752.73-13	het-7025.73-14	het-4023.73-13		het-5441.73-17		het-5396.73-17	het-4979.73-16	het-4350.73-15	het-5608.73-21	het-3480.73-12	het-4158.73-12	het-4418.73-9	het-8950.73-23
nonframeshift deletion	32	chrII	3833735	3833740	GAAAAT	-	oac-4	oac-4:NM_062264:exon9:c.1762_1767del:p.588_589del,	het-1168.73-13	het-6661.73-17	het-2749.73-21	het-1512.73-18	het-2616.73-20	het-3315.73-19	het-1146.73-19		het-2177.73-31	het-3570.73-24	het-3322.73-25		het-1206.73-23	het-14989.73-20	het-7588.73-23	het-4303.73-31	het-4475.73-13	het-1920.73-15	het-1420.73-12	het-1167.73-19	het-2375.73-15	het-558.73-15	het-4483.73-16	het-3126.73-10	het-8934.73-17	het-7325.73-17	het-2068.73-16	het-12981.73-26	het-2842.73-23	het-1979.73-13	het-5037.73-21	het-8470.73-15		het-3596.73-21	het-1311.73-19
nonframeshift insertion	32	chrIII	847239	847239	-	GGC	K02F3.2	K02F3.2:NM_064873:exon3:c.741_742insGGC:p.S247delinsSG,K02F3.2:NM_001276769:exon3:c.741_742insGGC:p.S247delinsSG,	hom-405.75-9	hom-568.73-11	hom-314.80-10	hom-400.75-9	hom-405.75-9	hom-292.82-8	hom-284.80-7	hom-234.87-6	hom-460.74-12	hom-289.82-10	hom-292.80-6	hom-461.74-10	hom-569.73-13	hom-618.73-14	hom-235.90-6	hom-735.73-18	hom-291.82-6		hom-182-5	hom-622.73-14	hom-125.25-3	hom-186-4	hom-348.77-9	hom-74.70-3	hom-125.25-6	hom-125.25-4		hom-237.90-7		hom-235.87-5	hom-406.75-9	hom-131.25-6	hom-75.92-5	hom-128.25-5	hom-461.74-10
nonsynonymous SNV	32	chrI	2379644	2379644	C	T	sydn-1	sydn-1:NM_058568:exon2:c.G903A:p.M301I,	hom-227.80-7	hom-203.80-7	hom-362.77-13	hom-318.77-11	hom-137.90-5	hom-150.90-5	hom-97.03-4		hom-342.77-13	hom-258.78-9	hom-261.78-9	hom-303.77-11	hom-206.80-7	hom-136.90-5	hom-151.84-6	hom-369.77-12	hom-108.03-4		het-93.82-5	hom-32.74-2	hom-37.74-2	hom-107.03-4	hom-106.03-4		hom-137.90-5	hom-170.90-5	hom-73.28-3	hom-178.84-6	hom-177.81-7	hom-68.28-3	hom-237.78-9	hom-32.74-2	hom-373.77-12	hom-206.80-7	hom-179.84-6
nonsynonymous SNV	32	chrI	238087	238087	T	C	Y48G1BM.6	Y48G1BM.6:NM_058301:exon1:c.A166G:p.T56A,	het-4010.77-9	het-7165.77-19	het-5037.77-15	het-8569.77-27	het-5560.77-18	het-6721.77-18	het-4555.77-18	het-8938.77-27	het-6197.77-17	het-6817.77-22	het-8890.77-21	het-4599.77-14	het-3473.77-21	het-6837.77-23	het-7790.77-22	het-9119.77-36		het-4650.77-10	het-3520.77-10	het-7702.77-16	het-3402.77-18	het-5761.77-11	het-7034.77-14	het-3973.77-11		het-5449.77-17		het-5908.77-16	het-5367.77-17	het-4341.77-15	het-5689.77-21	het-3489.77-12	het-4167.77-12	het-4575.77-8	het-8959.77-22
nonsynonymous SNV	32	chrII	3833749	3833749	T	C	oac-4	oac-4:NM_062264:exon9:c.A1753G:p.T585A,	het-1126.77-13	het-6442.77-17	het-2035.77-21	het-1921.77-18	het-3097.77-19	het-3324.77-19	het-1155.77-16		het-2402.77-29	het-3579.77-24	het-3331.77-24		het-1301.77-22	het-15282.77-20	het-7597.77-24	het-4312.77-26	het-4484.77-13	het-2081.77-14	het-1429.77-12	het-1341.77-16	het-2384.77-15	het-479.77-15	het-4492.77-15	het-3135.77-10	het-8952.77-17	het-7238.77-15	het-1729.77-16	het-12990.77-26	het-2852.77-20	het-1988.77-13	het-5046.77-17	het-8479.77-15		het-3605.77-20	het-1317.77-19
nonsynonymous SNV	32	chrII	3833751	3833751	G	A	oac-4	oac-4:NM_062264:exon9:c.C1751T:p.T584I,	het-1093.77-13	het-6442.77-17	het-2249.77-21	het-1565.77-17	het-2764.77-19	het-3324.77-19	het-814.77-17		het-2411.77-29	het-3579.77-24	het-3331.77-24		het-1077.77-23	het-15793.77-20	het-7597.77-22	het-4312.77-26	het-4484.77-14	het-2161.77-15	het-1429.77-12	het-1128.77-15	het-2384.77-16	het-567.77-15	het-4492.77-15	het-3135.77-10	het-9166.77-17	het-8187.77-15	het-2077.77-15	het-12990.77-26	het-2852.77-20	het-1988.77-13	het-5046.77-17	het-8479.77-15		het-3603.77-20	het-1242.77-19
nonsynonymous SNV	32	chrII	3833754	3833754	G	T	oac-4	oac-4:NM_062264:exon9:c.C1748A:p.T583K,	het-1126.77-13	het-6253.77-17	het-2175.77-23	het-1648.77-16	het-3348.77-19	het-3324.77-18	het-1157.77-18		het-2459.77-29	het-3579.77-24	het-3331.77-24		het-1301.77-24	het-14852.77-21	het-7597.77-19	het-4312.77-26	het-4484.77-14	het-1929.77-15	het-1429.77-11	het-1231.77-14	het-2384.77-15	het-567.77-16	het-4492.77-13	het-3135.77-9	het-8960.77-16	het-8075.77-15	het-1942.77-15	het-12990.77-26	het-2852.77-19	het-1988.77-13	het-5046.77-17	het-8479.77-15		het-3605.77-21	het-1320.77-18
nonsynonymous SNV	32	chrII	3833757	3833757	T	C	oac-4	oac-4:NM_062264:exon9:c.A1745G:p.H582R,	het-1157.77-12	het-6515.77-17	het-2450.77-23	het-1885.77-17	het-3326.77-19	het-3324.77-15	het-1155.77-19		het-2467.77-28	het-3579.77-24	het-3331.77-22		het-1301.77-24	het-15385.77-21	het-7597.77-19	het-4312.77-23	het-4484.77-14	het-2137.77-15	het-1429.77-9	het-1128.77-15	het-2384.77-14	het-479.77-15	het-4492.77-12	het-3135.77-9	het-8433.77-15	het-7710.77-15	het-1810.77-15	het-12990.77-26	het-2852.77-16	het-1988.77-12	het-5046.77-16	het-8479.77-13		het-3605.77-21	het-1320.77-18
nonsynonymous SNV	32	chrII	3833763	3833763	T	C	oac-4	oac-4:NM_062264:exon9:c.A1739G:p.E580G,	het-1126.77-9	het-6392.77-15	het-2557.77-20	het-1736.77-16	het-2502.77-17	het-3324.77-13	het-891.77-17		het-2262.77-25	het-3579.77-22	het-3331.77-20		het-955.77-23	het-15216.77-19	het-7597.77-17	het-4312.77-21	het-4484.77-13	het-2137.77-14	het-1429.77-8	het-1176.77-10	het-2384.77-11	het-479.77-13	het-4492.77-13	het-3135.77-9	het-8458.77-15	het-7917.77-11	het-1765.77-13	het-12990.77-23	het-2852.77-15	het-1988.77-10	het-5046.77-15	het-8479.77-10		het-3605.77-15	het-1320.77-16
nonsynonymous SNV	32	chrII	7367536	7367536	T	C	F43E2.6	F43E2.6:NM_063141:exon2:c.A182G:p.D61G,F43E2.6:NM_063140:exon2:c.A206G:p.D69G,	het-61.77-16	het-268.77-17	het-179.77-20	het-215.77-32		het-447.77-15	het-868.77-21	het-300.77-42	het-300.77-28	het-1772.77-44	het-126.77-42	het-215.77-17	het-161.77-23	het-504.77-27	het-93.77-29	het-292.77-28	het-698.77-20	het-385.77-17		het-475.77-27	het-205.77-13	het-270.77-20	het-58.77-19	het-172.77-19		het-358.77-26	het-702.77-17	het-264.77-25	het-251.77-23	het-220.77-10	het-67.77-22	het-74.77-28	het-778.77-27	het-579.77-24	het-322.77-21
nonsynonymous SNV	32	chrIII	5507063	5507063	G	T	D1044.7	D1044.7:NM_065776:exon7:c.C1151A:p.T384N,	het-132.77-17		het-110.77-19	het-194.77-28	het-159.77-20	het-162.77-17		het-347.77-33	het-191.77-18	het-163.77-39	het-284.77-29	het-277.77-31	het-66.77-29	het-217.77-28	het-467.77-32	het-311.77-32	het-109.77-17	het-114.77-8	het-178.77-20	het-61.77-28	het-161.77-18	het-200.77-24	het-229.77-20	het-51.77-17	het-241.77-22	het-219.77-16	het-88.77-20	het-108.77-26	het-66.77-25	het-196.77-18	het-210.77-24		het-37.77-15	het-134.77-28	het-196.77-30
synonymous SNV	32	chrII	3833747	3833747	T	C	oac-4	oac-4:NM_062264:exon9:c.A1755G:p.T585T,	het-1412.77-13	het-6382.77-17	het-2758.77-21	het-1883.77-18	het-2888.77-19	het-3324.77-19	het-814.77-16		het-2084.77-29	het-3579.77-24	het-3331.77-24		het-957.77-22	het-16470.77-20	het-7597.77-24	het-4312.77-26	het-4484.77-13	het-2137.77-14	het-1429.77-12	het-1231.77-16	het-2384.77-15	het-477.77-15	het-4492.77-15	het-3135.77-10	het-9077.77-17	het-7850.77-15	het-1942.77-16	het-12990.77-26	het-2852.77-20	het-1988.77-13	het-5046.77-18	het-8479.77-15		het-3605.77-20	het-1320.77-19
synonymous SNV	32	chrII	3833768	3833768	T	G	oac-4	oac-4:NM_062264:exon9:c.A1734C:p.I578I,	het-1093.77-9	het-6253.77-13	het-2351.77-20	het-1577.77-16	het-2844.77-16	het-3324.77-10	het-1157.77-14		het-2113.77-25	het-3579.77-16	het-3331.77-19		het-1133.77-25	het-15126.77-18	het-7597.77-14	het-4312.77-22	het-4484.77-14	het-2081.77-14	het-1429.77-10	het-1176.77-7	het-2384.77-10	het-567.77-13	het-4492.77-9	het-3135.77-8	het-8840.77-16	het-7367.77-10	het-1729.77-12	het-12990.77-25	het-2852.77-14	het-1988.77-9	het-5046.77-13	het-8479.77-10		het-3605.77-13	het-1312.77-13
synonymous SNV	32	chrII	3833777	3833777	A	C	oac-4	oac-4:NM_062264:exon9:c.T1725G:p.G575G,	het-1126.77-8	het-6358.77-12	het-2520.77-21	het-1740.77-17	het-2590.77-14	het-3324.77-7	het-1155.77-12		het-2092.77-23	het-3579.77-13	het-3331.77-15		het-1241.77-22	het-15029.77-19	het-7597.77-12	het-4312.77-20	het-4484.77-11	het-1902.77-12	het-1429.77-10	het-1176.77-8	het-2384.77-10	het-477.77-13	het-4492.77-9	het-3135.77-7	het-8996.77-16	het-7556.77-7	het-1765.77-10	het-12990.77-26	het-2852.77-13	het-1988.77-8	het-5046.77-13	het-8479.77-12		het-3605.77-14	het-1317.77-12
synonymous SNV	32	chrII	5238053	5238053	C	T	pho-4	pho-4:NM_062583:exon3:c.G309A:p.E103E,	hom-269.78-8	hom-304.77-10	hom-314.77-12	hom-508.77-17	hom-418.77-13	hom-241.78-8	hom-466.77-16	hom-576.77-21	hom-465.77-15	hom-620.77-20	hom-454.77-17	hom-342.77-13	hom-356.77-13	hom-607.77-20	hom-592.77-20	hom-511.77-17	hom-452.77-17	hom-302.77-10	hom-303.78-9	hom-335.77-11	hom-106.03-4	hom-247.78-8	hom-379.77-11	hom-413.77-13		hom-269.78-9	hom-271.78-8	hom-555.77-19		hom-295.77-10	hom-303.77-10	hom-474.77-15	hom-325.77-12		hom-384.77-12
synonymous SNV	32	chrV	6178582	6178582	T	C	H05O09.3,ttn-1	ttn-1:NM_001029031:exon27:c.A18537G:p.V6179V,H05O09.3:NM_001029030:exon28:c.A18477G:p.V6159V,ttn-1:NM_001029032:exon27:c.A18537G:p.V6179V,ttn-1:NM_001029033:exon27:c.A18537G:p.V6179V,	het-101.77-19	het-215.77-18	het-135.77-22	het-234.77-39	het-228.77-19	het-178.77-16	het-133.77-20	het-249.77-28	het-54.77-19	het-154.77-32	het-260.77-28	het-274.77-28		het-241.77-21	het-79.77-36		het-211.77-21	het-191.77-15	het-236.77-22	het-63.77-20	het-200.77-24	het-320.77-25	het-109.77-17	het-216.77-23	het-214.77-21	het-241.77-24		het-125.77-18	het-252.77-31	het-273.77-26	het-310.77-40	het-251.77-24	het-93.77-18	het-261.77-32	het-194.77-23
unknown	32	chrII	3796622	3796622	A	T	Y8A9A.2	UNKNOWN	het-1836.77-30	het-1464.77-34	het-4352.77-29	het-5174.77-35	het-1900.77-30	het-1847.77-34	het-563.77-23	het-2606.77-50	het-3701.77-17	het-2412.77-38	het-2694.77-44		het-7329.77-38	het-4171.77-21	het-6245.77-32	het-2359.77-47	het-1835.77-16	het-6477.77-29	het-3950.77-17	het-5158.77-36	het-1638.77-13		het-3008.77-11	het-585.77-12	het-3753.77-16	het-4169.77-17	het-381.77-11	het-6676.77-29	het-5087.77-19	het-349.77-12	het-10870.77-20	het-1562.77-25	het-402.77-10	het-1930.77-32
frameshift deletion	31	chrI	237842	237843	AT	-	Y48G1BM.6	Y48G1BM.6:NM_058301:exon2:c.204_205del:p.68_69del,	het-2693.73-24	het-2098.73-21	het-2802.73-22	het-1833.73-23	het-1921.73-20	het-699.73-17			het-3204.73-27	het-2889.73-31	het-1187.73-25	het-907.73-12	het-1794.73-17		het-66.73-30	het-3195.79-32	het-1401.73-17	het-703.73-11	het-743.73-13	het-2968.73-23	het-700.73-10	het-1053.73-10	het-1593.73-16	het-2007.73-19	het-1157.73-13	het-746.73-26	het-963.73-7	het-1405.73-21	het-1373.73-18	het-1032.73-14	het-2409.73-23	het-1482.73-27	het-2632.73-21	het-1442.73-20
frameshift insertion	31	chrI	237847	237847	-	CA	Y48G1BM.6	Y48G1BM.6:NM_058301:exon2:c.199_200insTG:p.T67fs,	het-2729.73-26	het-2098.73-22	het-2802.73-23	het-1833.73-26	het-1921.73-21	het-561.73-17			het-3204.73-28	het-2889.73-35	het-1187.73-26	het-907.73-15	het-1794.73-18		het-66.73-30	het-3195.79-36	het-1401.73-18	het-703.73-13	het-743.73-16	het-2968.73-24	het-700.73-13	het-1053.73-12	het-1593.73-16	het-2007.73-21	het-1173.73-19	het-776.73-26	het-963.73-10	het-1303.73-21	het-1314.73-18	het-966.73-15	het-2409.73-26	het-1393.73-27	het-2632.73-23	het-1644.73-23
nonframeshift insertion	31	chrV	12167405	12167405	-	CCTGGTGGTCCTGGTGGTCCGGCTGGGCATGTGATGCAAGCAGAAGCAGATGAGTGTTGTTCAGCAACTCCAGCTCCTCCAGCTTGTCCATCACCTCCTGGTTCTCCTGCCTCTCCTGGAGCACCATCCTCT	col-37	col-37:NM_073652:exon1:c.329_330insAGAGGATGGTGCTCCAGGAGAGGCAGGAGAACCAGGAGGTGATGGACAAGCTGGAGGAGCTGGAGTTGCTGAACAACACTCATCTGCTTCTGCTTGCATCACATGCCCAGCCGGACCACCAGGACCACCAGG:p.G110delinsGEDGAPGEAGEPGGDGQAGGAGVAEQHSSASACITCPAGPPGPPG,	hom-8457.74-21	hom-6951.73-20	hom-9227.73-25	hom-13981.73-44	het-7092.73-21	hom-9344.73-22	hom-7551.74-26	hom-14854.73-45	hom-9449.73-29	hom-13864.73-43	hom-13166.73-38		hom-9489.73-28	hom-10823.73-28	hom-12062.73-33	hom-8234.82-31	hom-4833.77-14	hom-4312.84-13		hom-10761.73-30		hom-7055.74-21		hom-4429.84-13	hom-5182.75-15	hom-6417.74-17	hom-3225.28-14	hom-7601.79-25	hom-8735.74-25	hom-5793.74-18	hom-9515.73-31	hom-6311.74-18	hom-5991.74-20	hom-13168.73-40	hom-230.50-26
nonsynonymous SNV	31	chrI	237845	237845	T	G	Y48G1BM.6	Y48G1BM.6:NM_058301:exon2:c.A202C:p.T68P,	het-2754.77-25	het-2107.77-21	het-2811.77-21	het-1842.77-25	het-1930.77-20	het-553.77-16			het-3213.77-28	het-2898.77-30	het-1087.77-25	het-916.77-12	het-1803.77-16		het-75.77-30	het-3204.83-32	het-1410.77-17	het-712.77-12	het-752.77-14	het-2977.77-23	het-709.77-11	het-1062.77-11	het-1602.77-16	het-2016.77-18	het-1080.77-13	het-785.77-25	het-972.77-8	het-1325.77-19	het-1390.77-17	het-1028.77-14	het-2418.77-24	het-1430.77-27	het-2641.77-21	het-1653.77-21
nonsynonymous SNV	31	chrI	237848	237848	T	G	Y48G1BM.6	Y48G1BM.6:NM_058301:exon2:c.A199C:p.T67P,	het-2827.77-26	het-2107.77-23	het-2811.77-23	het-1842.77-26	het-1930.77-21	het-553.77-17			het-3213.77-28	het-2898.77-36	het-1087.77-27	het-916.77-15	het-1803.77-18		het-79.77-30	het-3204.83-36	het-1410.77-18	het-712.77-14	het-752.77-16	het-2977.77-24	het-709.77-13	het-1062.77-12	het-1602.77-16	het-2016.77-21	het-1078.77-19	het-706.77-26	het-972.77-10	het-1344.77-20	het-1323.77-18	het-1041.77-16	het-2418.77-26	het-1402.77-26	het-2641.77-23	het-1653.77-23
nonsynonymous SNV	31	chrI	237851	237851	G	A	Y48G1BM.6	Y48G1BM.6:NM_058301:exon2:c.C196T:p.H66Y,	het-2678.77-27	het-2107.77-23	het-2811.77-23	het-1842.77-26	het-1930.77-21	het-774.77-18			het-3213.77-27	het-2898.77-35	het-1196.77-27	het-916.77-15	het-1803.77-18		het-79.77-29	het-3204.83-35	het-1410.77-18	het-712.77-14	het-752.77-15	het-2977.77-24	het-709.77-13	het-1062.77-12	het-1602.77-16	het-2016.77-21	het-1080.77-19	het-755.77-26	het-972.77-10	het-1414.77-20	het-1382.77-18	het-1027.77-16	het-2418.77-26	het-1430.77-25	het-2641.77-22	het-1653.77-23
nonsynonymous SNV	31	chrII	7367531	7367531	T	C	F43E2.6	F43E2.6:NM_063141:exon2:c.A187G:p.N63D,F43E2.6:NM_063140:exon2:c.A211G:p.N71D,	het-61.77-17	het-268.77-20	het-209.77-19	het-215.77-32		het-447.77-14	het-928.77-22	het-300.77-41	het-300.77-28	het-1772.77-45	het-154.77-43	het-316.77-15	het-161.77-30	het-499.77-26		het-253.77-30	het-698.77-19	het-385.77-18		het-472.77-28	het-205.77-15	het-203.77-16	het-132.77-19	het-172.77-17		het-255.77-27	het-702.77-17	het-287.77-24	het-167.77-25	het-220.77-11	het-67.77-22	het-39.77-32	het-645.77-29	het-554.77-24	het-322.77-19
nonsynonymous SNV	31	chrIV	16787336	16787336	G	A	Y43D4A.6	Y43D4A.6:NM_070588:exon1:c.G43A:p.G15R,	het-161.77-12	het-213.77-7	het-418.77-8	het-404.77-19	het-5667.77-17	het-126.77-10	het-7134.77-18	het-579.77-18	het-572.77-16	het-354.77-13	het-471.77-16	het-235.77-14	het-402.77-14	het-6493.77-12	het-12952.77-19	het-8960.77-22	het-384.77-12	hom-139.74-2	het-334.77-10			het-4097.77-4	het-183.77-12		het-367.77-6	het-250.77-7	het-110.77-11		het-4710.77-13	het-379.77-13	het-156.77-8	het-211.77-8	het-147.77-7	het-131.77-12	het-7467.77-11
nonsynonymous SNV	31	chrV	1642941	1642941	A	G	Y46H3D.1	Y46H3D.1:NM_071065:exon2:c.A100G:p.K34E,	het-1273.77-13		het-2216.77-9	het-2543.77-13	het-2552.77-20	het-1113.77-6	het-1828.77-9	het-1068.77-21	het-318.77-8	het-1988.77-15	het-2648.77-14	het-2669.77-18	het-741.77-13	het-2830.77-15		het-2068.77-24	het-1045.77-14	het-1504.77-11	het-3343.77-10	het-1829.77-13	het-1854.77-10	het-508.77-16	het-2156.77-10		het-273.77-5		het-739.77-7	het-2369.77-11	het-1569.77-15	het-2025.77-7	het-557.77-13	het-1834.77-9	het-2485.77-13	het-915.77-15	het-930.77-13
synonymous SNV	31	chrII	7367544	7367544	G	A	F43E2.6	F43E2.6:NM_063141:exon2:c.C174T:p.G58G,F43E2.6:NM_063140:exon2:c.C198T:p.G66G,	het-61.77-15	het-268.77-16	het-179.77-19	het-215.77-30		het-349.77-14	het-861.77-21	het-199.77-39	het-300.77-27	het-1772.77-39	het-277.77-34	het-215.77-13	het-130.77-21	het-510.77-26		het-204.77-25	het-698.77-20	het-385.77-16		het-542.77-23	het-205.77-13	het-203.77-19	het-228.77-18	het-172.77-21		het-261.77-24	het-702.77-16	het-264.77-25	het-200.77-21	het-220.77-10	het-67.77-24	het-74.77-25	het-745.77-26	het-617.77-23	het-322.77-20
synonymous SNV	31	chrV	1642949	1642949	T	C	Y46H3D.1	Y46H3D.1:NM_071065:exon2:c.T108C:p.A36A,	het-1167.77-14		het-2216.77-13	het-2913.77-13	het-2552.77-23	het-1113.77-5	het-1828.77-11	het-1068.77-20	het-318.77-7	het-1868.77-18	het-2648.77-16	het-2669.77-17	het-741.77-14	het-2830.77-18		het-2071.77-26	het-1044.77-15	het-1504.77-10	het-3440.77-12	het-1829.77-12	het-1854.77-9	het-385.77-18	het-2156.77-13		het-273.77-8		het-739.77-8	het-2369.77-12	het-1569.77-18	het-2366.77-9	het-557.77-14	het-1834.77-9	het-2178.77-15	het-915.77-16	het-930.77-16
unknown	31	chrX	3811357	3811357	-	C	F35A5.1	UNKNOWN	hom-216.80-6	hom-300.75-8	hom-495.73-14	hom-457.73-13	hom-410.73-11	hom-579.73-15	hom-464.73-12	hom-414.73-11			hom-678.73-17	hom-269.75-9	hom-427.73-11	hom-454.73-14	hom-761.73-19	hom-295.75-8	hom-300.75-8		hom-385.74-10	hom-217.80-6	hom-330.74-9	hom-363.74-10	hom-415.73-11	hom-297.75-9		hom-213.80-7	hom-331.74-10	hom-425.73-12	hom-585.73-15	hom-465.73-12	hom-512.73-13	hom-330.74-9	hom-252.77-7	hom-294.75-9	hom-460.73-12
frameshift deletion	30	chrIII	9102170	9102170	C	-	ZK507.3	ZK507.3:NM_066615:exon5:c.564delC:p.L188fs,	hom-153.87-5		hom-142-4	hom-301.74-9	hom-149.87-6	hom-186.87-6	hom-115-4	hom-293.74-9	hom-39.70-2	hom-152.87-6	hom-114-4	hom-113-4	hom-78.25-4	hom-245.77-7	hom-225.77-8	hom-186.80-6	hom-152.87-5	hom-72.25-3	hom-73.25-3	hom-62.25-3	hom-40.70-2		hom-66.70-2		hom-69.25-4	hom-110-3	hom-39.70-2	hom-117-4	hom-214.77-8	hom-135.87-5	hom-78.25-3	hom-39.70-3	hom-116-4
frameshift insertion	30	chrII	3833911	3833911	-	C	oac-4	oac-4:NM_062264:exon8:c.1630_1631insG:p.S544fs,	het-1484.73-9	het-6226.73-16	het-2434.73-13		het-2525.73-13	het-2765.73-12	het-2111.73-14	het-9785.73-26	het-305.73-12			het-5486.73-24		het-15211.73-37	het-7588.73-15	het-4303.73-19	het-4475.73-13	het-2407.73-12	het-972.73-9	het-6212.73-20		het-2997.73-18	het-4483.73-15	het-3126.73-6	het-8758.73-11	het-7845.73-20	het-2627.73-10	het-12981.73-18	het-2843.73-7	het-891.73-7	het-5037.73-16	het-8470.73-24	het-2172.73-15	het-3596.73-18	het-3275.73-10
frameshift insertion	30	chrII	3833912	3833912	-	TTTTCGGC	oac-4	oac-4:NM_062264:exon8:c.1629_1630insGCCGAAAA:p.S544fs,	het-1438.73-10	het-6661.73-16	het-2272.73-13		het-3339.73-12	het-3052.73-13	het-1747.73-13	het-9652.73-26	het-448.73-12			het-5486.73-24		het-15270.73-37	het-7588.73-15	het-4303.73-19	het-4475.73-13	het-2119.73-12	het-956.73-9	het-6385.73-20		het-2997.73-18	het-4483.73-15	het-3126.73-6	het-8525.73-11	het-7358.73-20	het-2627.73-10	het-12981.73-18	het-2843.73-7	het-891.73-7	het-5037.73-16	het-8470.73-24	het-2172.73-15	het-3596.73-18	het-3275.73-10
frameshift insertion	30	chrV	1642947	1642947	-	CC	Y46H3D.1	Y46H3D.1:NM_071065:exon2:c.106_107insCC:p.A36fs,	het-1373.73-13		het-2207.73-13	het-2904.73-15	het-2543.73-22		het-1819.73-11	het-1059.73-20	het-309.73-8	het-1870.73-18	het-2639.73-15	het-2660.73-17	het-732.73-15	het-2821.73-17		het-2325.73-27	het-1025.73-15	het-1495.73-10	het-3334.73-12	het-1820.73-12	het-1845.73-9	het-521.73-19	het-2147.73-13		het-264.73-7		het-730.73-8	het-2360.73-12	het-1560.73-18	het-2357.73-8	het-548.73-14	het-1825.73-9	het-2571.73-14	het-906.73-16	het-921.73-16
frameshift insertion	30	chrV	1642950	1642950	-	C	Y46H3D.1	Y46H3D.1:NM_071065:exon2:c.110dupC:p.T37fs,	het-1462.73-14		het-2207.73-14	het-2534.73-13	het-2543.73-23		het-1819.73-12	het-1059.73-21	het-309.73-7	het-1979.73-18	het-2639.73-16	het-2660.73-17	het-732.73-14	het-2821.73-16		het-2218.73-26	het-1050.73-15	het-1495.73-10	het-3256.73-12	het-1820.73-12	het-1845.73-9	het-451.73-18	het-2147.73-14		het-264.73-8		het-730.73-7	het-2360.73-13	het-1560.73-18	het-2016.73-10	het-548.73-14	het-1825.73-9	het-2169.73-14	het-906.73-14	het-923.73-15
nonframeshift insertion	30	chrII	3833916	3833916	-	CTTGGG	oac-4	oac-4:NM_062264:exon8:c.1625_1626insCCCAAG:p.F542delinsFPS,	het-1865.73-10	het-6383.73-17	het-2473.73-14		het-3346.73-12	het-2765.73-14	het-1747.73-14	het-9357.73-28	het-448.73-12			het-5486.73-25		het-15531.73-35	het-7588.73-17	het-4303.73-19	het-4475.73-13	het-2128.73-12	het-1169.73-9	het-6248.73-20		het-2997.73-18	het-4483.73-16	het-3126.73-6	het-8455.73-12	het-7894.73-21	het-2627.73-10	het-12981.73-18	het-2843.73-7	het-891.73-7	het-5037.73-16	het-8470.73-24	het-2172.73-15	het-3596.73-19	het-3275.73-10
nonsynonymous SNV	30	chrII	3833291	3833291	T	G	oac-4	oac-4:NM_062264:exon10:c.A2157C:p.Q719H,		het-1727.77-14	het-6315.77-27	het-920.77-20	het-5843.77-20	het-954.77-11	het-2155.77-23	het-12207.77-27	het-177.77-11	het-5682.77-23	het-4724.77-35	het-4867.77-23	het-5094.77-20	het-8338.77-28	het-6579.77-40	het-5290.77-32		het-2139.77-14	het-4114.77-20	het-8564.77-31	het-2993.77-14	het-2220.77-14	het-3274.77-16	het-3987.77-16	het-5309.77-29		het-1753.77-14	het-1991.77-22	het-5187.77-26	het-3209.76-13	het-8034.77-21	het-4332.77-18	het-4018.77-16
nonsynonymous SNV	30	chrII	3833909	3833909	G	C	oac-4	oac-4:NM_062264:exon8:c.C1633G:p.R545G,	het-1911.77-10	het-6428.77-16	het-2249.77-13		het-2736.77-13	het-2698.77-10	het-1833.77-15	het-9831.77-26	het-314.77-12			het-5495.77-23		het-15123.77-37	het-7597.77-15	het-4312.77-18	het-4484.77-13	het-2137.77-12	het-965.77-7	het-6122.77-22		het-3006.77-17	het-4492.77-15	het-3135.77-5	het-8458.77-11	het-7473.77-18	het-2636.77-10	het-12990.77-18	het-2852.77-6	het-900.77-7	het-5046.77-15	het-8479.77-24	het-2181.77-15	het-3605.77-16	het-3284.77-10
nonsynonymous SNV	30	chrII	3833915	3833915	A	T	oac-4	oac-4:NM_062264:exon8:c.T1627A:p.F543I,	het-1911.77-10	het-6670.77-16	het-2520.77-13		het-3051.77-12	het-2787.77-13	het-2120.77-13	het-9376.77-26	het-314.77-12			het-5495.77-25		het-14417.77-37	het-7597.77-16	het-4312.77-19	het-4484.77-13	het-2166.77-12	het-1178.77-9	het-6750.77-20		het-3006.77-18	het-4492.77-15	het-3135.77-6	het-8960.77-12	het-7733.77-20	het-2636.77-10	het-12990.77-18	het-2852.77-7	het-900.77-7	het-5046.77-16	het-8479.77-24	het-2181.77-15	het-3605.77-18	het-3284.77-10
nonsynonymous SNV	30	chrV	18941848	18941848	A	C	Y80D3A.8	Y80D3A.8:NM_075290:exon3:c.A779C:p.E260A,			hom-201.80-7	hom-230.78-8	hom-164.84-6	hom-64.74-2		hom-98.03-4	hom-108.03-4	hom-198.79-8	hom-134.90-5	hom-75.10-4	hom-138.90-5	hom-101.28-3	hom-267.78-8	hom-107.03-4	hom-70.28-3			hom-266.77-9	hom-58.28-3	hom-64.28-3	hom-73.28-3	hom-76.28-3	hom-100.03-4	hom-92.03-3	hom-36.74-2	hom-262.78-9	hom-196.80-7	hom-129.90-5	hom-128.85-6	hom-67.28-3	hom-172.84-6	hom-106.03-4	hom-74.28-3
synonymous SNV	30	chrII	3833726	3833726	A	G	oac-4	oac-4:NM_062264:exon9:c.T1776C:p.D592D,	het-1093.77-15	het-6428.77-17		het-1579.77-23	het-2582.77-21	het-3324.77-22	het-814.77-19		het-2084.77-33	het-3579.77-24	het-3331.77-27		het-1077.77-25	het-14807.77-22	het-7597.77-24	het-4312.77-30	het-4484.77-13	het-2137.77-16	het-1429.77-11	het-9535.77-21	het-2384.77-15		het-4492.77-18	het-3135.77-10	het-9055.77-17	het-7483.77-17	het-1942.77-15	het-12990.77-22	het-2852.77-24	het-1988.77-12	het-5046.77-22	het-8479.77-15		het-3605.77-21	het-1312.77-20
synonymous SNV	30	chrV	1642967	1642967	T	C	Y46H3D.1	Y46H3D.1:NM_071065:exon2:c.T126C:p.V42V,	het-1382.77-15		het-2216.77-11	het-2913.77-13	het-2552.77-15	het-1113.77-9	het-1828.77-9	het-1068.77-15	het-318.77-9	het-1988.77-25	het-2648.77-15	het-2669.77-12	het-741.77-9	het-2830.77-12		het-2071.77-23	het-1059.77-16	het-1504.77-8	het-3386.77-7	het-1829.77-11	het-1854.77-8	het-508.77-12	het-2156.77-12	het-871.77-9	het-273.77-9			het-2369.77-15	het-1569.77-15	het-2366.77-12	het-557.77-12	het-1834.77-7	het-2217.77-12	het-915.77-12
synonymous SNV	30	chrV	1642970	1642970	T	G	Y46H3D.1	Y46H3D.1:NM_071065:exon2:c.T129G:p.P43P,	het-1167.77-17		het-2216.77-11	het-2913.77-12	het-2552.77-15	het-1113.77-9	het-1828.77-9	het-1068.77-15	het-318.77-8	het-1868.77-25	het-2648.77-15	het-2669.77-12	het-741.77-9	het-2830.77-11		het-2023.77-23	het-1045.77-15	het-1504.77-8	het-3421.77-7	het-1829.77-11	het-1854.77-8	het-385.77-11	het-2156.77-12	het-871.77-9	het-273.77-10			het-2369.77-14	het-1569.77-15	het-2366.77-12	het-557.77-12	het-1834.77-7	het-2391.77-12	het-915.77-12
unknown	30	chrII	3796484	3796484	-	GAGTCTACTAGCACATCCACTGATTCTACTACAACCGAGTCTACCACAGAATCAACTACT	Y8A9A.2	UNKNOWN	het-1915.73-64	het-1426.73-68	het-494.73-100		het-895.73-76	het-679.73-67	het-888.73-81	het-1100.73-127	het-706.73-83		het-1250.73-109	het-1219.73-101	het-934.73-127	het-621.73-80	het-5134.73-99	het-2238.73-98	het-518.73-75	hom-1571.73-37	het-264.73-55	het-1269.73-71	het-435.73-31	het-468.73-43	het-251.73-56	het-808.73-51	het-363.73-43		het-1099.73-37	het-578.73-81	het-937.73-76	het-921.73-46		het-1603.73-46	het-680.73-64	het-611.73-68
unknown	30	chrII	3797068	3797068	C	T	Y8A9A.2	UNKNOWN	hom-5763.77-39	hom-4766.77-49	hom-4293.77-58	het-2072.77-66	het-4251.77-65	het-1369.19-53	het-1290.77-57	het-1827.29-72	het-661.77-46	hom-6539.77-62			het-1383.77-65	hom-5241.77-51	hom-4341.77-64	het-500.77-78	het-4123.77-52	het-1117.77-45	het-568.77-37	het-1218.77-53	hom-2255.77-36	het-933.77-23	hom-2224.77-34		het-588.77-36		het-2703.77-35	hom-2669.77-46	hom-3016.77-61	het-666.77-31	hom-11401.77-46	het-754.77-53		hom-7819.77-62	het-2433.77-38
unknown	30	chrII	3797216	3797275	GAATCAACTACGGAGTCTACCAGCACATCCACTGATTCTACCACGACCGAGTCTACCACT	-	Y8A9A.2	UNKNOWN	hom-5304.73-55	hom-6865.73-70	hom-6697.73-60	hom-10693.73-102	het-741.73-63	hom-8710.73-93		hom-10017.73-105			hom-8842.73-85			het-1942.73-101	het-606.73-110	het-4923.73-110	het-479.73-50	het-267.73-58	het-1550.73-56	het-1762.73-76	hom-2812.73-25	het-1501.73-41	het-1706.73-30	het-610.73-32	het-1342.73-46	hom-5369.73-64	hom-3721.73-24	hom-7385.73-72	het-1389.73-70	het-2577.73-41	hom-6805.73-58	hom-7473.73-56	hom-6398.73-50	het-3386.73-61	hom-5367.73-43
nonsynonymous SNV	29	chrII	7367525	7367525	T	C	F43E2.6	F43E2.6:NM_063141:exon2:c.A193G:p.M65V,F43E2.6:NM_063140:exon2:c.A217G:p.M73V,	het-61.77-14	het-268.77-17	het-209.77-19			het-344.77-14	het-861.77-22	het-268.77-37	het-289.77-21	het-1772.77-40	het-218.77-40	het-247.77-14	het-161.77-26	het-504.77-24		het-269.77-28	het-698.77-17	het-385.77-13		het-542.77-26	het-205.77-12	het-234.77-12	het-228.77-12	het-172.77-15		het-302.77-28	het-702.77-14	het-264.77-24	het-167.77-22	het-220.77-8		het-39.77-26	het-690.77-26	het-511.77-18	het-322.77-17
nonsynonymous SNV	29	chrIV	7596298	7596298	A	C	tag-80	tag-80:NM_068834:exon2:c.A5704C:p.T1902P,	hom-177.80-7	hom-73.10-4	hom-60.28-3	hom-316.77-12		hom-68.28-3	hom-186.80-7	hom-220.78-8		hom-129.90-5	hom-146.81-7	hom-63.28-3		hom-123.90-5	hom-155.84-6	hom-167.80-7	hom-226.77-10		hom-91.03-4	hom-206.78-8	hom-124.90-5	hom-130.90-5	hom-186.80-7		hom-60.28-3	hom-88.03-4	hom-151.84-6	hom-150.84-6	hom-181.80-7		hom-128.84-6	hom-194.84-6	hom-92.03-4	hom-215.78-8	hom-86.94-5
nonsynonymous SNV	29	chrX	9460194	9460194	A	C	ZK899.5	ZK899.5:NM_077191:exon3:c.T585G:p.D195E,	het-105.28-6	het-50.77-5	hom-145.84-6	het-138.77-12	hom-95.03-4	het-164.31-9	het-75.77-7	het-74.77-7	het-154.77-9	hom-211.89-12	hom-234.78-8		het-180.77-14	het-36.77-9	het-160.77-10	het-260.77-13	het-47.90-4	het-60.77-9	hom-218.96-11	het-144.78-10	hom-62.10-4	het-146.74-7		hom-93.03-4				hom-69.10-4	het-167.22-9		hom-180.84-6	hom-135.84-6	het-133.77-9	het-60.77-9	het-57.81-4
frameshift deletion	28	chrI	237821	237822	GA	-	Y48G1BM.6	Y48G1BM.6:NM_058301:exon2:c.225_226del:p.75_76del,	het-2721.73-15	het-2098.73-16	het-2802.73-15	het-1833.73-19	het-1921.73-14	het-561.73-15			het-3204.73-23	het-2889.73-24	het-1078.73-16	het-907.73-13	het-1794.73-14			het-3195.79-26	het-1401.73-9	het-703.73-9		het-2968.73-20	het-700.73-8		het-1593.73-10	het-2007.73-13	het-1173.73-10	het-746.73-15	het-963.73-6	het-1253.73-19	het-1368.73-14	het-1018.73-12	het-2409.73-13	het-1423.73-18	het-2632.73-16	het-1531.73-14
frameshift insertion	28	chrI	221154	221154	-	C	Y48G1BL.6	Y48G1BL.6:NM_058297:exon2:c.371dupG:p.G124fs,	hom-39.70-2	hom-225.80-7	hom-178.80-6	hom-153.87-6	het-94.14-8	hom-268.75-10			hom-401.73-13	het-329.70-12	hom-115-7	hom-154.87-5	hom-265.75-8	hom-453.73-13	hom-492.73-14	hom-335.74-10	hom-191.80-6	hom-118.25-3	hom-102-4				hom-76.25-4		hom-47.70-3	hom-307.74-11	hom-192.80-7	hom-459.73-13	hom-302.74-9	hom-307.74-9	hom-149.87-7		hom-118-5	hom-266.75-9	hom-269.75-8
frameshift insertion	28	chrX	1417328	1417328	-	AACTCTTTTCCTTTCCTCAGTCACCGCGTTGGGGGGTTTTTCGAAGGTACCTCTAACTTGGTGACTGAGGAAAGGAAAAGAGTTTTTG	F19G12.4	F19G12.4:NM_075866:exon1:c.30_31insAACTCTTTTCCTTTCCTCAGTCACCGCGTTGGGGGGTTTTTCGAAGGTACCTCTAACTTGGTGACTGAGGAAAGGAAAAGAGTTTTTG:p.Q10fs,		het-2492.73-8	het-5313.73-20	het-8831.73-27		hom-3971.52-9	het-1846.19-7	hom-7845.74-21			het-5142.73-15	het-2486.19-14	het-4679.73-13		het-6243.73-21	hom-10140.73-29	het-4928.73-12	het-2331.73-10	het-4525.73-13	het-1549.49-11			het-4496.73-10	hom-4420.75-10	het-86.52-3	het-5888.73-17	het-2637.19-10	het-3694.73-15	het-2028.19-7	hom-2592.92-7	het-5909.73-20	het-4059.73-10	het-5182.73-14	het-32866.19-13	hom-3743.80-11
nonsynonymous SNV	28	chrII	3835999	3835999	T	G	oac-4	oac-4:NM_062264:exon1:c.A19C:p.T7P,		het-712.77-18	het-709.77-17		het-131.77-25	het-5371.77-24	het-485.77-19	het-353.77-26			het-524.77-26	het-1205.77-13	het-360.77-16	het-109.77-16	het-854.77-52	het-1709.77-53	het-1818.77-18	het-38.77-6	het-3224.61-19	het-394.77-32	het-314.77-10	het-511.77-22	het-186.77-13	het-1984.77-17	het-1150.77-11	het-65.77-20	het-72.77-12			het-1703.77-16	het-247.77-14	het-159.77-17	het-3309.77-16		het-451.77-22
synonymous SNV	28	chrII	14276735	14276735	T	C	Y54G11A.3	Y54G11A.3:NM_064572:exon2:c.T40C:p.L14L,	hom-96.03-4		hom-61.28-3	hom-248.78-9	hom-62.10-4	hom-61.28-3	hom-199.79-8	hom-35.74-2	hom-227.78-8	hom-220.78-9	hom-121.90-5	hom-137.82-7	hom-163.84-6	hom-151.84-6	hom-351.77-13	hom-131.90-5	hom-68.10-4			hom-188.84-6		hom-135.90-5		hom-33.41-3		hom-96.03-4	hom-128.90-5	hom-196.80-7	hom-98.03-4		hom-154.84-6	hom-89.03-4	hom-31.74-2	hom-70.10-4	hom-167.84-6
nonsynonymous SNV	27	chrV	6178459	6178459	A	T	H05O09.3,ttn-1	ttn-1:NM_001029031:exon27:c.T18660A:p.H6220Q,H05O09.3:NM_001029030:exon28:c.T18600A:p.H6200Q,ttn-1:NM_001029032:exon27:c.T18660A:p.H6220Q,ttn-1:NM_001029033:exon27:c.T18660A:p.H6220Q,	het-437.77-33		het-400.77-26		het-487.77-25		het-517.77-33	het-585.77-42	het-672.77-36	het-625.77-43	het-745.77-35	het-629.77-31	het-711.77-45	het-482.77-34	het-745.77-54	het-1055.77-54	het-357.77-24	het-743.77-36	het-408.77-26	het-424.77-22	het-628.77-25		het-215.77-17	het-261.77-22	het-399.77-20	het-367.77-27	hom-511.79-20		het-476.77-34			het-518.77-31		het-337.77-23	het-377.77-24
nonsynonymous SNV	26	chrI	237805	237805	T	G	Y48G1BM.6	Y48G1BM.6:NM_058301:exon2:c.A242C:p.N81T,		het-2107.77-11	het-2811.77-13	het-1842.77-11	het-1930.77-9	het-775.77-14			het-3213.77-19	het-2898.77-17	het-1196.77-16	het-916.77-8	het-1803.77-12			het-3204.83-21	het-1410.77-8	het-712.77-7		het-2977.77-13	het-709.77-7			het-2016.77-11	het-1182.77-11	het-706.77-11	het-972.77-7	het-1262.77-18	het-1323.77-13	het-1098.77-10	het-2418.77-7	het-1430.77-14	het-2641.77-13	het-1653.77-12
nonsynonymous SNV	26	chrII	3833260	3833260	C	T	oac-4	oac-4:NM_062264:exon10:c.G2188A:p.A730T,		het-3449.77-9	het-6315.77-18		het-5843.77-15	het-926.77-10	het-8566.77-20	het-12207.77-23		het-5682.77-24	het-4724.77-23	het-4867.77-18	het-5094.77-14	het-8338.77-22	het-5958.77-34	het-5290.77-28			het-4114.77-16	het-8564.77-27	het-2993.77-7	het-2220.77-11	het-3274.77-14	het-3987.77-14	het-5924.77-22		het-1463.77-8		het-5187.77-21	het-3209.76-7	het-8034.77-16	het-4332.77-15	het-4018.77-12
nonsynonymous SNV	26	chrII	3833271	3833271	C	T	oac-4	oac-4:NM_062264:exon10:c.G2177A:p.S726N,		het-3449.77-10	het-6315.77-18		het-5843.77-16	het-954.77-8	het-8566.77-19	het-12207.77-23		het-5682.77-23	het-4724.77-24	het-4867.77-17	het-5094.77-14	het-8338.77-23	het-5541.77-32	het-5290.77-26			het-4114.77-15	het-8564.77-29	het-2993.77-7	het-2220.77-12	het-3274.77-15	het-3987.77-14	het-4857.77-22		het-1486.77-8		het-5187.77-22	het-3209.76-8	het-8034.77-17	het-4332.77-17	het-4018.77-8
nonsynonymous SNV	26	chrII	3835947	3835947	A	C	oac-4	oac-4:NM_062264:exon1:c.T71G:p.L24R,		het-778.77-32	het-3788.77-38			het-5371.77-29		het-2545.77-37	het-1024.77-21	het-2634.77-36	het-2787.77-37	het-1056.77-19		het-1088.77-46	het-877.77-46	het-2660.77-50	het-185.77-16	het-2136.77-23	het-3224.61-21	het-4067.77-38	het-58.77-10	het-1746.77-30	het-1444.77-25		het-1283.77-20		het-3523.77-20		het-170.77-26	het-2360.77-21		het-424.77-23	het-3309.77-25	het-1219.77-25	het-2212.77-29
nonsynonymous SNV	26	chrV	6181476	6181476	G	C	H05O09.3,ttn-1	ttn-1:NM_001029031:exon27:c.C15643G:p.L5215V,H05O09.3:NM_001029030:exon27:c.C15643G:p.L5215V,ttn-1:NM_001029032:exon27:c.C15643G:p.L5215V,ttn-1:NM_001029033:exon27:c.C15643G:p.L5215V,	het-67.77-10	het-100.77-18		het-127.77-26		het-275.77-17		het-180.77-26	het-37.77-18	het-214.77-13	het-129.77-13		het-218.77-24	het-192.77-20	het-360.77-28	het-283.77-26			het-309.77-16	het-35.77-16	het-125.77-12	het-61.77-7	het-51.77-9	het-54.77-11	het-137.77-8	het-204.77-17	het-123.77-9	het-177.77-17	het-108.77-15			het-99.77-17		het-45.77-18	het-139.77-11
nonsynonymous SNV	26	chrV	6181491	6181491	G	C	H05O09.3,ttn-1	ttn-1:NM_001029031:exon27:c.C15628G:p.Q5210E,H05O09.3:NM_001029030:exon27:c.C15628G:p.Q5210E,ttn-1:NM_001029032:exon27:c.C15628G:p.Q5210E,ttn-1:NM_001029033:exon27:c.C15628G:p.Q5210E,	het-67.77-11	het-96.77-22		het-127.77-26		het-275.77-15		het-180.77-29	het-35.77-18	het-214.77-15	het-129.77-15		het-215.77-26	het-212.77-20	het-360.77-34	het-257.77-28			het-309.77-17	het-35.77-15	het-125.77-12	het-61.77-7	het-51.77-12	het-54.77-12	het-137.77-9	het-204.77-20	het-123.77-9	het-177.77-19	het-108.77-14			het-63.77-20		het-45.77-18	het-139.77-13
synonymous SNV	26	chrII	3833252	3833252	C	T	oac-4	oac-4:NM_062264:exon10:c.G2196A:p.X732X,		het-3449.77-11	het-6315.77-20		het-5843.77-16	het-926.77-10	het-8566.77-22	het-12207.77-23		het-5682.77-25	het-4724.77-22	het-4867.77-16	het-5094.77-17	het-8338.77-26	het-6242.77-34	het-5290.77-31			het-4114.77-18	het-8564.77-29	het-2993.77-8	het-2220.77-12	het-3274.77-17	het-3987.77-15	het-6338.77-20		het-1719.77-11		het-5187.77-22	het-3209.76-8	het-8034.77-19	het-4332.77-16	het-4018.77-14
synonymous SNV	26	chrII	3833264	3833264	G	A	oac-4	oac-4:NM_062264:exon10:c.C2184T:p.C728C,		het-3449.77-10	het-6315.77-19		het-5843.77-15	het-1158.77-9	het-8566.77-19	het-12207.77-22		het-5682.77-24	het-4724.77-24	het-4867.77-17	het-5094.77-13	het-8338.77-23	het-5615.77-32	het-5290.77-27			het-4114.77-16	het-8564.77-27	het-2993.77-7	het-2220.77-12	het-3274.77-14	het-3987.77-14	het-5132.77-22		het-1617.77-7		het-5187.77-20	het-3209.76-7	het-8034.77-16	het-4332.77-16	het-4018.77-10
synonymous SNV	26	chrII	3835940	3835940	A	G	oac-4	oac-4:NM_062264:exon1:c.T78C:p.F26F,		het-778.77-31	het-3758.77-37			het-5371.77-30		het-2352.77-38	het-892.77-21	het-2673.77-33	het-2813.77-40	het-1207.77-21		het-1128.77-47	het-1028.77-48	het-2444.77-50	het-214.77-17	het-2136.77-23	het-3224.61-23	het-4067.77-36	het-58.77-9	het-1700.77-28	het-1388.77-25		het-1295.77-21		het-3523.77-22		het-282.77-26	het-2361.77-23		het-455.77-21	het-3309.77-27	het-1437.77-26	het-2213.77-29
nonsynonymous SNV	25	chrII	3835929	3835929	G	A	oac-4	oac-4:NM_062264:exon1:c.C89T:p.P30L,		het-712.77-31	het-4196.77-38			het-5371.77-32		het-2568.77-35	het-920.77-21	het-2732.77-35	het-2810.77-42	het-1206.77-23		het-981.77-47	het-881.77-47	het-2680.77-49	het-60.77-16	het-2136.77-22	het-3224.61-21	het-4067.77-40		het-1514.77-30	het-1523.77-24		het-1280.77-25		het-3523.77-22		het-284.77-32	het-2361.77-25		het-269.77-22	het-3309.77-27	het-1472.77-28	het-2134.77-26
nonsynonymous SNV	25	chrX	85332	85332	T	A	Y73B3A.3	Y73B3A.3:NM_075673:exon11:c.A1479T:p.E493D,	hom-77.74-2		het-224.94-5	hom-186.90-4	hom-106.03-3	hom-53.74-2	hom-74.74-2	hom-426.78-8	hom-170.90-4	hom-294.90-5	hom-168.03-4	hom-73.53-3	hom-136.28-3	hom-119.03-4		het-150.77-6	hom-186.03-4		het-241.77-6	hom-74.28-3	hom-78.74-2				hom-160.03-4	hom-88.28-2	hom-102.28-2		hom-164.03-4		hom-342.78-7	hom-45.74-2		hom-154.03-4
nonsynonymous SNV	25	chrX	85345	85345	A	C	Y73B3A.3	Y73B3A.3:NM_075673:exon11:c.T1466G:p.L489R,	hom-77.74-2		het-224.94-4	hom-186.90-4	hom-106.03-2	hom-53.74-2	hom-74.74-2	hom-426.78-7	hom-170.90-4	hom-294.90-4	hom-168.03-3	hom-73.53-2	hom-136.28-3	hom-119.03-1		het-150.77-4	hom-186.03-4		het-241.77-5	hom-74.28-1	hom-78.74-2				hom-160.03-4	hom-88.28-3	hom-102.28-3		hom-164.03-4		hom-342.78-6	hom-45.74-1		hom-154.03-3
synonymous SNV	25	chrII	3835913	3835913	A	G	oac-4	oac-4:NM_062264:exon1:c.T105C:p.N35N,		het-653.77-33	het-3617.77-41			het-5371.77-33		het-2259.77-40	het-830.77-24	het-2734.77-37	het-2525.77-44	het-1088.77-28		het-1058.77-44	het-1080.77-46	het-2906.77-53	het-214.77-13	het-2136.77-20	het-3224.61-21	het-4067.77-41		het-1766.77-30	het-1457.77-20		het-1148.77-28		het-3523.77-25		het-194.77-29	het-2361.77-31		het-278.77-19	het-3309.77-27	het-1075.77-27	het-2310.77-27
synonymous SNV	25	chrII	3835925	3835925	T	C	oac-4	oac-4:NM_062264:exon1:c.A93G:p.A31A,		het-692.77-30	het-4196.77-39			het-5371.77-32		het-2472.77-37	het-891.77-21	het-2724.77-36	het-2704.77-44	het-1116.77-23		het-982.77-46	het-917.77-46	het-2722.77-51	het-214.77-16	het-2136.77-21	het-3224.61-21	het-4067.77-41		het-1728.77-31	het-1416.77-25		het-1210.77-25		het-3523.77-24		het-208.77-32	het-2361.77-26		het-116.77-21	het-3309.77-27	het-1501.77-27	het-2145.77-26
synonymous SNV	25	chrII	3835964	3835964	A	G	oac-4	oac-4:NM_062264:exon1:c.T54C:p.L18L,		het-773.77-31	het-3539.77-36			het-5371.77-25		het-2469.77-41	het-630.77-18	het-2493.77-41	het-2793.77-40	het-1124.77-18		het-984.77-41	het-1160.77-48	het-2678.77-45	het-60.77-18	het-2136.77-22	het-3224.61-21	het-4067.77-40	het-58.77-10	het-1683.77-32	het-1322.77-28		het-1251.77-14		het-3523.77-21			het-2361.77-20		het-400.77-33	het-3309.77-20	het-1408.77-22	het-2413.77-30
unknown	25	chrIV	4040393	4040393	-	G	F35F11.2	UNKNOWN	hom-45.70-2	hom-86.25-3	hom-167.87-5	hom-278.75-8			hom-207.80-6	hom-83.25-3	hom-209.80-6	hom-207.80-6	hom-127-4	hom-326.75-8	hom-127-4		hom-325.74-9	hom-127-4	hom-208.80-6		hom-166.87-5	hom-85.25-3		hom-206.80-6				hom-202.80-6		hom-205.80-6	hom-205.80-6		hom-158.87-4	hom-87.25-3	hom-210.80-6	hom-45.70-2	hom-248.77-7
nonframeshift insertion	24	chrV	13647411	13647411	-	TCGTCG	H37A05.4	H37A05.4:NM_001028846:exon2:c.466_467insCGACGA:p.K156delinsTTK,	hom-124.92-2	hom-44.50-1	hom-87.92-2		hom-1245.25-3			hom-192.37-2	hom-519.77-4		hom-661.75-3	hom-288-4			hom-41.86-2	hom-344.94-6	het-36.73-1		hom-123.92-2	hom-179.37-3	hom-126.70-2		hom-201.37-3	hom-378.06-2		hom-568.87-3	hom-43.86-1	hom-43.86-1			hom-42.86-1	hom-123.70-2	hom-156.25-3	hom-85.92-2	hom-1290.77-6
nonsynonymous SNV	24	chrII	11212562	11212562	T	C	srap-1	srap-1:NM_063997:exon17:c.T4454C:p.L1485P,srap-1:NM_001267367:exon13:c.T3842C:p.L1281P,srap-1:NM_182244:exon17:c.T4454C:p.L1485P,	het-326.77-12		het-177.77-29		het-291.77-24	het-87.77-26			het-108.77-20	het-667.77-25	het-379.77-23	het-289.77-32			het-176.77-29	het-94.77-39	het-680.77-17	het-198.77-17	het-125.77-10	het-127.77-18		het-332.77-15	het-512.77-13			het-191.77-19		het-280.77-21	het-198.77-20	het-112.77-18	het-593.77-16	het-36.77-9		het-283.77-15	het-117.77-13
nonsynonymous SNV	24	chrII	3833859	3833859	C	A	oac-4	oac-4:NM_062264:exon8:c.G1683T:p.K561N,	het-1875.77-10	het-6512.77-7	het-2141.77-15		het-3041.77-14	het-2698.77-6	het-1587.77-11	het-9153.77-21				het-5495.77-17		het-15330.77-39	het-7597.77-9		het-4484.77-9	het-1902.77-9		het-6639.77-23		het-3006.77-14	het-4492.77-9	het-3135.77-3	het-8643.77-14	het-7284.77-8	het-2636.77-4	het-12990.77-24			het-5046.77-11	het-8479.77-14	het-2181.77-7		het-3284.77-8
nonsynonymous SNV	24	chrII	3833869	3833869	T	C	oac-4	oac-4:NM_062264:exon8:c.A1673G:p.K558R,	het-1493.77-12	het-6428.77-10	het-2249.77-15		het-2883.77-18	het-3177.77-11	het-1727.77-13	het-9765.77-24				het-5495.77-19		het-15148.77-38	het-7597.77-13		het-4484.77-13	het-2137.77-13		het-6137.77-23		het-3006.77-18	het-4492.77-11	het-3135.77-5	het-8294.77-18	het-7411.77-13	het-2636.77-7	het-12990.77-26			het-5046.77-11	het-8479.77-18	het-2181.77-10		het-3284.77-9
nonsynonymous SNV	24	chrII	3833879	3833879	C	T	oac-4	oac-4:NM_062264:exon8:c.G1663A:p.E555K,	het-1874.77-11	het-6167.77-11	het-2212.77-15		het-2554.77-17	het-2740.77-11	het-1727.77-14	het-9820.77-26				het-5495.77-20		het-15528.77-39	het-7597.77-14		het-4484.77-11	het-1902.77-13		het-6122.77-25		het-3006.77-15	het-4492.77-11	het-3135.77-5	het-8917.77-15	het-7823.77-18	het-2636.77-9	het-12990.77-23			het-5046.77-14	het-8479.77-21	het-2181.77-12		het-3284.77-8
nonsynonymous SNV	24	chrII	3833886	3833886	T	G	oac-4	oac-4:NM_062264:exon8:c.A1656C:p.K552N,	het-1875.77-9	het-6442.77-11	het-2280.77-16		het-3097.77-16	het-2774.77-11	het-1833.77-16	het-9423.77-28				het-5495.77-21		het-15411.77-39	het-7597.77-15		het-4484.77-11	het-2161.77-13		het-6189.77-26		het-3006.77-15	het-4492.77-12	het-3135.77-5	het-8804.77-14	het-7610.77-18	het-2636.77-9	het-12990.77-23			het-5046.77-13	het-8479.77-24	het-2181.77-12		het-3284.77-8
nonsynonymous SNV	24	chrIV	7595534	7595534	C	T	tag-80	tag-80:NM_068834:exon2:c.C4940T:p.S1647L,		het-194.77-30	het-101.77-37	het-113.77-52	het-55.77-40	het-235.77-37		het-62.77-45	het-115.77-31	het-171.77-45	het-79.77-45		het-88.77-33		het-37.77-65	het-174.77-39		het-69.77-19		het-162.77-36		het-67.77-25	het-99.77-26	het-187.77-37		het-158.77-40	het-58.77-29	het-330.77-41	het-103.77-42	het-173.77-23				het-98.77-32	het-244.77-36
nonsynonymous SNV	24	chrIV	7598526	7598526	A	G	tag-80	tag-80:NM_068834:exon4:c.A7502G:p.E2501G,	het-50.77-16		het-287.77-29		het-81.77-21		het-127.77-20	het-274.77-32	het-183.77-25	het-175.77-19	het-217.77-28	het-342.77-23		het-141.77-21			het-208.77-16	het-175.77-20	het-98.77-18			het-162.77-17		het-198.77-22	het-67.77-21	het-157.77-16	het-102.77-8	het-91.77-29		het-122.77-15		het-54.77-26	het-147.77-15	het-132.77-17	het-205.77-19
synonymous SNV	24	chrI	10188887	10188887	T	C	dao-5	dao-5:NM_001025833:exon4:c.A1839G:p.K613K,dao-5:NM_001025834:exon5:c.A1014G:p.K338K,	hom-128.90-5		hom-284.77-12	hom-488.77-17	hom-416.77-14	hom-381.77-13	hom-254.78-9	hom-417.77-17	hom-233.78-9	hom-375.77-13			hom-564.77-20	hom-300.77-11	hom-591.77-20	hom-616.77-21	hom-423.77-15			hom-397.77-14	hom-335.77-12			hom-169.79-8		hom-337.77-12		hom-338.77-12			hom-363.77-13	hom-455.77-16	hom-534.77-18	hom-311.77-11	hom-414.77-15
synonymous SNV	24	chrII	11212566	11212566	T	C	srap-1	srap-1:NM_063997:exon17:c.T4458C:p.A1486A,srap-1:NM_001267367:exon13:c.T3846C:p.A1282A,srap-1:NM_182244:exon17:c.T4458C:p.A1486A,	het-326.77-12		het-177.77-29		het-291.77-25	het-87.77-27			het-78.77-22	het-667.77-25	het-377.77-24	het-321.77-33			het-219.77-32	het-95.77-41	het-680.77-18	het-198.77-17	het-125.77-10	het-63.77-18		het-336.77-14	het-512.77-14			het-198.77-20		het-276.77-21	het-194.77-21	het-112.77-17	het-593.77-16	het-36.77-9		het-283.77-16	het-117.77-14
synonymous SNV	24	chrII	3833865	3833865	A	G	oac-4	oac-4:NM_062264:exon8:c.T1677C:p.A559A,	het-1730.77-12	het-6460.77-11	het-2388.77-14		het-3029.77-16	het-2774.77-9	het-1727.77-13	het-9339.77-24				het-5495.77-18		het-15291.77-38	het-7597.77-11		het-4484.77-12	het-1902.77-10		het-6314.77-22		het-3006.77-16	het-4492.77-10	het-3135.77-4	het-9089.77-15	het-7451.77-12	het-2636.77-7	het-12990.77-26			het-5046.77-11	het-8479.77-16	het-2181.77-9		het-3284.77-9
synonymous SNV	24	chrII	3833883	3833883	A	G	oac-4	oac-4:NM_062264:exon8:c.T1659C:p.F553F,	het-1447.77-11	het-6167.77-11	het-2758.77-15		het-2784.77-17	het-3057.77-11	het-1727.77-15	het-9852.77-27				het-5495.77-20		het-15704.77-39	het-7597.77-14		het-4484.77-11	het-1929.77-14		het-6411.77-26		het-3006.77-15	het-4492.77-11	het-3135.77-5	het-9158.77-15	het-7549.77-18	het-2636.77-9	het-12990.77-23			het-5046.77-14	het-8479.77-23	het-2181.77-12		het-3284.77-8
synonymous SNV	24	chrII	3833889	3833889	G	A	oac-4	oac-4:NM_062264:exon8:c.C1653T:p.D551D,	het-1493.77-9	het-6167.77-11	het-2135.77-15		het-2854.77-16	het-2698.77-11	het-1727.77-16	het-10106.77-28				het-5495.77-21		het-15268.77-39	het-7597.77-15		het-4484.77-11	het-2081.77-12		het-6345.77-25		het-3006.77-14	het-4492.77-12	het-3135.77-5	het-8170.77-13	het-7370.77-18	het-2636.77-9	het-12990.77-23			het-5046.77-13	het-8479.77-24	het-2181.77-12		het-3284.77-8
synonymous SNV	24	chrII	3835997	3835997	T	C	oac-4	oac-4:NM_062264:exon1:c.A21G:p.T7T,		het-712.77-18		het-37.77-22	het-131.77-25	het-5371.77-24	het-485.77-19	het-353.77-26			het-457.77-26	het-1302.77-13	het-290.77-16	het-109.77-16		het-529.77-52	het-1818.77-17		het-3224.61-19	het-398.77-31	het-314.77-10	het-511.77-22	het-186.77-13		het-1295.77-11		het-74.77-11			het-1704.77-16	het-247.77-14	het-191.77-16	het-3309.77-16		het-453.77-22
synonymous SNV	24	chrIII	9101434	9101434	C	T	ZK507.3	ZK507.3:NM_066615:exon2:c.C96T:p.G32G,	het-3526.77-10	het-1858.77-11	het-1348.77-15	het-7314.77-30		het-6063.77-16		het-5911.77-24			het-5795.77-19		het-9810.77-32	het-4403.77-13	het-5438.77-36	het-9205.77-24	het-5771.77-15		het-3985.77-19	het-3104.77-14	het-2054.77-18		het-4868.77-16	het-3362.77-10		het-1729.77-11		het-4288.77-13	het-5289.77-16	het-2877.77-14	het-3637.77-16			het-788.77-10	het-6707.77-17
synonymous SNV	24	chrIII	9101443	9101443	A	T	ZK507.3	ZK507.3:NM_066615:exon2:c.A105T:p.G35G,	het-3526.77-10	het-1886.77-19	het-1582.77-17	het-7314.77-33		het-6063.77-18		het-6453.77-30			het-5795.77-28		het-9810.77-30	het-4403.77-18	het-5428.77-38	het-9205.77-30	het-5771.77-20		het-4029.77-21	het-3156.77-21	het-2430.77-20		het-4868.77-17	het-3362.77-11		het-1732.77-15		het-4288.77-20	het-5287.77-20	het-2922.77-14	het-3530.77-22			het-1147.77-15	het-6707.77-21
nonsynonymous SNV	23	chrIV	11144963	11144963	G	T	F01G4.4	F01G4.4:NM_001268609:exon4:c.G1442T:p.R481I,F01G4.4:NM_001268610:exon4:c.G1442T:p.R481I,		het-186.77-27	het-212.77-26	het-89.77-25	het-79.77-27	het-184.77-33	het-37.77-24	het-68.77-32			het-66.77-25	het-32.77-22	het-91.77-24	het-46.77-28	het-145.77-41		het-177.77-18	het-144.77-14	het-134.77-23		het-141.77-17	het-195.77-23						het-162.77-24	het-114.77-21			het-77.77-17	het-332.77-27	het-182.77-21	het-76.77-21
synonymous SNV	23	chrII	11212569	11212569	A	G	srap-1	srap-1:NM_063997:exon17:c.A4461G:p.V1487V,srap-1:NM_001267367:exon13:c.A3849G:p.V1283V,srap-1:NM_182244:exon17:c.A4461G:p.V1487V,	het-326.77-11		het-177.77-27		het-291.77-25	het-87.77-26			het-76.77-21	het-575.77-25	het-377.77-24	het-288.77-33			het-163.77-32		het-680.77-16	het-198.77-17	het-125.77-9	het-130.77-19		het-332.77-13	het-512.77-14			het-198.77-20		het-268.77-19	het-191.77-18	het-112.77-16	het-593.77-15	het-36.77-9		het-283.77-16	het-117.77-15
unknown	23	chrII	3796996	3796996	T	C	Y8A9A.2	UNKNOWN	hom-5733.77-23					hom-3692.77-30	het-2312.29-21	het-651.77-44	het-2573.29-28	hom-6539.77-40			het-6724.77-29	het-12016.77-31	het-280.77-34		het-350.77-7		het-568.77-21	het-1220.77-29	het-469.77-18	het-904.77-25	hom-2224.77-18		het-588.77-20	het-4077.77-12	het-2692.77-13			het-666.77-13	hom-11431.77-24	het-699.77-40		het-1169.77-29	het-2435.77-21
unknown	23	chrII	3797362	3797362	A	T	Y8A9A.2	UNKNOWN	het-525.77-15	het-916.77-23		hom-10674.77-32			hom-2578.77-11		het-1087.77-20	hom-5398.77-35		het-2268.77-24	hom-4019.77-24	het-2014.77-26	hom-1020.77-33	het-1507.77-36	hom-2951.77-16		hom-337.56-14			hom-891.77-19	het-948.77-17		het-1204.77-14			het-952.77-20	het-1861.77-28	het-669.77-20	het-620.77-20	het-1473.77-23	het-479.77-15	het-674.77-18
synonymous SNV	22	chrII	3833847	3833847	C	T	oac-4	oac-4:NM_062264:exon8:c.G1695A:p.L565L,	het-1447.77-10	het-6297.77-9				het-2787.77-6	het-1727.77-11	het-9222.77-23				het-5495.77-20		het-15487.77-37	het-7597.77-9		het-4484.77-8	het-2081.77-9		het-6045.77-20		het-3006.77-11	het-4492.77-8	het-3135.77-3	het-8342.77-15	het-7245.77-7		het-12990.77-29		het-1988.77-6	het-5046.77-11	het-8479.77-14	het-2181.77-8		het-3284.77-8
frameshift deletion	21	chrI	13101700	13101700	A	-	Y26D4A.21	Y26D4A.21:NM_001129064:exon1:c.356delA:p.Q119fs,		hom-100.25-3	hom-115.87-4	hom-100-4			hom-71.25-4		hom-178.80-6	hom-67.25-2	hom-107-5	hom-72.25-3	hom-35.71-2	hom-151.79-5	hom-168.87-5	hom-202.80-6	hom-156.87-4		hom-98.25-3	hom-33.71-2	hom-131-4				hom-34.71-2	hom-80-3					hom-40.37-2			hom-84-4	hom-110-3
nonsynonymous SNV	21	chrI	11629648	11629648	C	T	W04G5.3	W04G5.3:NM_060563:exon1:c.C17T:p.S6L,			het-179.77-17					het-947.77-13	het-2345.77-21	het-2882.77-21		het-1755.77-11		het-1656.77-12	het-770.77-21	het-876.77-32		het-893.77-6	het-1976.77-11	het-726.77-18	het-278.77-5	het-98.77-7			het-231.77-4		het-1350.77-12	het-208.77-11		het-61.77-15	het-1809.77-9		het-188.77-8	het-401.77-16	het-255.77-10
nonsynonymous SNV	20	chrIV	16780524	16780524	C	T	Y43D4A.5	Y43D4A.5:NM_001268970:exon10:c.C3917T:p.S1306L,Y43D4A.5:NM_001268973:exon9:c.C1151T:p.S384L,Y43D4A.5:NM_001268972:exon9:c.C1151T:p.S384L,Y43D4A.5:NM_001268971:exon10:c.C3917T:p.S1306L,		het-1571.77-24		het-668.77-19	het-1285.77-22		het-313.77-8				het-212.77-20			het-49.77-14		het-163.77-29	het-2812.77-20	het-48.77-9					het-379.77-10	het-86.77-5	het-1871.77-12	het-427.77-14	het-242.77-12		het-167.77-17	het-739.77-10		het-1369.77-13	het-188.77-10	het-133.77-18	het-1633.77-14
nonsynonymous SNV	20	chrIV	7592389	7592389	G	A	tag-80	tag-80:NM_068834:exon2:c.G1795A:p.D599N,			het-33.77-32	het-379.77-47	het-223.77-29		het-203.77-30		het-113.77-34	het-127.77-37	het-108.77-49	het-58.77-29	het-168.77-39		het-399.77-54	het-157.77-48	het-143.77-25		het-41.77-26	het-358.77-37		het-55.77-23			het-102.77-16			het-279.77-40		het-127.77-22		het-100.77-32		het-183.77-23
nonsynonymous SNV	20	chrV	6181008	6181008	C	G	H05O09.3,ttn-1	ttn-1:NM_001029031:exon27:c.G16111C:p.E5371Q,H05O09.3:NM_001029030:exon27:c.G16111C:p.E5371Q,ttn-1:NM_001029032:exon27:c.G16111C:p.E5371Q,ttn-1:NM_001029033:exon27:c.G16111C:p.E5371Q,		het-190.77-21			het-578.77-18	het-864.77-25	het-430.77-22	het-586.77-34			het-90.77-26	het-678.77-24	het-1033.77-35		het-677.77-40	het-480.77-29		het-269.77-8	het-310.77-22	het-234.77-14	het-236.77-13	het-209.77-17			het-473.77-18	het-588.77-18		het-763.77-24						het-679.77-19	het-283.77-13
nonsynonymous SNV	20	chrV	6181019	6181019	G	T	H05O09.3,ttn-1	ttn-1:NM_001029031:exon27:c.C16100A:p.T5367K,H05O09.3:NM_001029030:exon27:c.C16100A:p.T5367K,ttn-1:NM_001029032:exon27:c.C16100A:p.T5367K,ttn-1:NM_001029033:exon27:c.C16100A:p.T5367K,		het-167.77-22			het-578.77-16	het-864.77-25	het-430.77-22	het-565.77-34			het-90.77-23	het-678.77-23	het-1033.77-35		het-657.77-35	het-442.77-28		het-269.77-8	het-333.77-17	het-234.77-18	het-236.77-10	het-209.77-16			het-473.77-13	het-588.77-17		het-763.77-19						het-679.77-18	het-283.77-12
nonsynonymous SNV	20	chrV	6181030	6181030	A	T	H05O09.3,ttn-1	ttn-1:NM_001029031:exon27:c.T16089A:p.D5363E,H05O09.3:NM_001029030:exon27:c.T16089A:p.D5363E,ttn-1:NM_001029032:exon27:c.T16089A:p.D5363E,ttn-1:NM_001029033:exon27:c.T16089A:p.D5363E,		het-208.77-19			het-578.77-16	het-864.77-24	het-451.77-23	het-540.77-34			het-64.77-23	het-678.77-23	het-1033.77-33		het-776.77-34	het-474.77-30		het-269.77-8	het-345.77-18	het-234.77-18	het-236.77-10	het-209.77-13			het-473.77-13	het-588.77-17		het-763.77-18						het-679.77-19	het-283.77-14
synonymous SNV	20	chrIV	16780513	16780513	C	T	Y43D4A.5	Y43D4A.5:NM_001268970:exon10:c.C3906T:p.H1302H,Y43D4A.5:NM_001268973:exon9:c.C1140T:p.H380H,Y43D4A.5:NM_001268972:exon9:c.C1140T:p.H380H,Y43D4A.5:NM_001268971:exon10:c.C3906T:p.H1302H,		het-1848.77-24		het-454.77-19	het-1138.77-21		het-313.77-6				het-212.77-20			het-49.77-14		het-163.77-33	het-2812.77-22	het-48.77-9					het-379.77-11	het-86.77-7	het-1871.77-10	het-427.77-14	het-242.77-10		het-167.77-15	het-739.77-11		het-1369.77-13	het-188.77-10	het-196.77-20	het-1633.77-13
synonymous SNV	20	chrIV	16780525	16780525	A	C	Y43D4A.5	Y43D4A.5:NM_001268970:exon10:c.A3918C:p.S1306S,Y43D4A.5:NM_001268973:exon9:c.A1152C:p.S384S,Y43D4A.5:NM_001268972:exon9:c.A1152C:p.S384S,Y43D4A.5:NM_001268971:exon10:c.A3918C:p.S1306S,		het-1848.77-24		het-668.77-19	het-1138.77-22		het-313.77-8				het-212.77-20			het-49.77-14		het-152.77-29	het-2812.77-20	het-48.77-9					het-379.77-10	het-86.77-5	het-1871.77-12	het-427.77-14	het-242.77-12		het-167.77-17	het-739.77-10		het-1369.77-13	het-188.77-10	het-196.77-18	het-1633.77-14
unknown	20	chrII	3797002	3797002	A	T	Y8A9A.2	UNKNOWN	het-391.77-15		het-635.77-18		het-4253.77-3		het-864.77-11	het-651.77-29	het-1921.77-17	hom-6431.77-29	het-729.77-19		het-1381.77-17		het-405.77-21	het-3437.77-31			het-567.77-12	het-1222.77-16	het-476.77-9	het-929.77-16		het-870.77-14						het-666.77-9			het-435.77-18	het-1210.77-19	het-2433.77-9
nonframeshift deletion	19	chrV	6173008	6173055	CAGTTTAGCATCAGCCTCCTGTTTCAGTTTATCGTCCTTCTCCTTTTG	-	H05O09.3,ttn-1	ttn-1:NM_001029031:exon27:c.24064_24111del:p.8022_8037del,H05O09.3:NM_001029030:exon28:c.24004_24051del:p.8002_8017del,ttn-1:NM_001029032:exon27:c.24064_24111del:p.8022_8037del,ttn-1:NM_001029033:exon27:c.24064_24111del:p.8022_8037del,	het-34.73-81			het-669.73-114	het-89.73-79	het-242.73-75		het-305.73-101				het-245.73-87	het-281.19-101			het-671.73-149	het-112.73-51			het-202.19-85		het-240.73-85	het-196.73-51		het-65.73-49	het-150.73-76		het-158.73-98			het-72.73-75	het-157.73-91	het-481.73-70	het-427.73-88
synonymous SNV	19	chrII	3835845	3835845	G	A	oac-4	oac-4:NM_062264:exon2:c.C129T:p.F43F,			het-4196.77-44			het-5371.77-33		het-2443.77-39	het-650.77-22	het-2730.77-43	het-2585.77-52	het-1084.77-35	het-343.77-33			het-2659.77-50		het-2136.77-21	het-3224.61-28	het-4067.77-36		het-1867.77-30			het-1425.77-25		het-3523.77-27			het-2361.77-33			het-3309.77-21	het-1339.77-37	het-2214.77-25
nonsynonymous SNV	18	chrX	15226807	15226807	G	T	H03A11.2	H03A11.2:NM_078127:exon6:c.C3143A:p.P1048H,					het-1146.41-17	hom-1255.77-18		hom-910.77-15	hom-741.77-10	het-1457.77-22	het-1473.77-26		hom-1524.77-23	hom-1282.77-19		het-1274.79-25	hom-760.77-13					hom-1036.77-16				hom-1221.77-15				het-596.77-9	hom-1219.77-19	hom-1267.77-22	hom-907.77-15	het-1030.77-18	hom-672.77-13
synonymous SNV	18	chrX	15226869	15226869	C	T	H03A11.2	H03A11.2:NM_078127:exon6:c.G3081A:p.K1027K,					hom-1166.80-25	hom-1255.77-25		hom-910.77-15	hom-741.77-13	het-1457.77-32	het-1473.77-27		hom-1524.77-27	hom-1282.77-24		het-1276.22-23	hom-760.77-15					het-455.53-18				hom-1221.77-26				het-596.77-14	hom-1219.77-21	hom-1267.77-21	hom-907.77-17	het-1030.77-20	hom-672.77-10
unknown	18	chrII	3796565	3796565	C	T	Y8A9A.2	UNKNOWN	het-1858.77-69	het-1465.77-95		het-5225.77-101	het-1903.77-99	het-1849.77-98		het-2606.77-109	het-3702.77-92		het-2503.77-102			het-4169.77-53	het-5144.77-156			het-2828.19-64	het-4067.77-66	het-5160.77-103				het-585.77-46	het-3753.77-49			het-6676.77-89	het-5087.77-74					het-1929.77-79
unknown	18	chrII	3797023	3797023	T	C	Y8A9A.2	UNKNOWN	het-1898.29-3		het-1000.77-6		het-4252.77-0			het-652.77-2	het-645.77-2	het-33997.29-3			het-1377.77-2	hom-5241.77-5					het-570.77-1	het-1222.77-5	het-399.77-1	het-866.77-1	het-1754.29-4		het-588.77-2				hom-3016.77-5		het-35026.19-2	het-648.77-5			het-2434.77-0
unknown	18	chrX	3812199	3812199	A	G	F35A5.1	UNKNOWN	het-56.77-15					het-191.77-13				het-40.77-11	het-130.77-10	het-70.77-10	het-39.77-20	het-76.77-16	het-94.77-13	het-172.77-23	het-87.77-10			het-39.77-7		het-44.77-13		het-40.77-10		het-61.77-12			het-83.77-18		het-58.77-10			het-174.77-19	het-47.77-10
frameshift deletion	17	chrII	2903196	2903196	A	-	Y110A2AM.1	Y110A2AM.1:NM_061995:exon1:c.810delT:p.F270fs,			hom-64.25-3	hom-85-5	hom-104.87-4					hom-85-4	hom-175.77-8		hom-133.87-5		hom-99-4		het-35.76-4		hom-50.86-4		hom-71.25-3	hom-58.25-3	hom-82.25-3						hom-64.25-3	hom-52.25-3	hom-59.25-3	hom-64.25-3	hom-54.25-3
unknown	17	chrII	3796499	3796499	-	TCCACTGATTCTACTACAACCGAGTCTACCACAGAATCAACTACGGAGTCTACGAGCACT	Y8A9A.2	UNKNOWN			het-1477.73-111		het-684.73-87	het-347.73-76	het-868.73-97		het-592.73-98		het-1084.73-129		het-606.73-148	het-453.73-108			het-763.73-82						het-608.73-59	het-160.73-69	het-222.73-56			het-658.73-94	het-504.73-106				het-646.73-67	het-322.73-77	het-240.73-69
unknown	17	chrII	3797008	3797008	T	G	Y8A9A.2	UNKNOWN	hom-5762.77-15					hom-3692.77-20				hom-6539.77-25			het-1379.77-9	hom-5241.77-8	het-475.77-15		het-391.77-3			het-1222.77-15	het-399.77-9	het-874.77-12	het-710.77-11			het-4077.77-3	het-2515.77-3			het-666.77-9	hom-11338.77-8			het-1072.77-16	het-2435.77-6
unknown	17	chrX	3811995	3811995	T	G	F35A5.1	UNKNOWN		het-2003.77-6		het-3904.77-14		hom-4016.77-14	het-1971.77-6	het-2396.77-8	het-2875.77-10	het-1797.77-7	het-2115.77-5		het-2640.77-11		het-3265.77-8	het-5190.77-15				het-3494.77-10					het-1831.77-5	het-3323.77-11			het-3768.77-12	het-1288.77-4	het-3325.77-10
unknown	17	chrX	3812009	3812009	G	C	F35A5.1	UNKNOWN		het-2003.77-8		het-3933.77-15		het-3979.77-12	het-1971.77-8	het-2296.77-9	het-2836.77-10	het-1797.77-7	het-2115.77-6		het-2640.77-13		het-3265.77-8	het-5190.77-15				het-3494.77-11					het-1831.77-7	het-3323.77-12			het-3768.77-14	het-1288.77-4	het-3325.77-11
unknown	17	chrX	3812010	3812010	T	G	F35A5.1	UNKNOWN		het-2003.77-8		het-4079.77-15		het-3979.77-12	het-1971.77-8	het-2481.77-9	het-2661.77-10	het-1797.77-7	het-2115.77-6		het-2640.77-13		het-3265.77-8	het-5190.77-15				het-3494.77-11					het-1831.77-7	het-3323.77-12			het-3768.77-14	het-1288.77-4	het-3324.77-11
unknown	17	chrX	3812016	3812016	A	T	F35A5.1	UNKNOWN		het-2003.77-8		het-4089.77-15		hom-4016.77-14	het-1971.77-8	het-2299.77-9	het-2539.77-10	het-1797.77-8	het-2115.77-6		het-2640.77-12		het-3265.77-10	het-5190.77-17				het-3493.77-12					het-1831.77-8	het-3323.77-12			het-3768.77-14	het-1288.77-4	het-3325.77-11
unknown	17	chrX	3812024	3812024	-	A	F35A5.1	UNKNOWN		het-1994.73-8		het-3884.73-16		het-3970.73-14	het-1962.73-9	het-2254.73-10	het-2652.73-10	het-1788.73-8	het-2106.73-7		het-2631.73-12		het-3256.73-11	het-5181.73-19				het-3484.73-12					het-1822.73-9	het-3314.73-12			het-3759.73-16	het-1279.73-4	het-3316.73-11
unknown	17	chrX	3812025	3812025	G	A	F35A5.1	UNKNOWN		het-2003.77-8		het-4061.77-16		hom-4016.77-14	het-1971.77-8	het-2299.77-10	het-2527.77-10	het-1797.77-8	het-2115.77-7		het-2640.77-12		het-3265.77-11	het-5190.77-19				het-3494.77-12					het-1831.77-9	het-3323.77-12			het-3768.77-16	het-1288.77-4	het-3325.77-11
unknown	17	chrX	3812029	3812029	A	C	F35A5.1	UNKNOWN		het-2003.77-8		het-3960.77-16		het-3979.77-13	het-1971.77-8	het-2460.77-11	het-2801.77-11	het-1797.77-7	het-2115.77-7		het-2640.77-12		het-3265.77-12	het-5190.77-18				het-3494.77-12					het-1831.77-8	het-3323.77-12			het-3768.77-17	het-1288.77-4	het-3325.77-11
unknown	17	chrX	3812035	3812035	C	A	F35A5.1	UNKNOWN		het-2003.77-9		het-4061.77-16		het-3979.77-13	het-1971.77-8	het-2296.77-11	het-2854.77-10	het-1797.77-7	het-2115.77-9		het-2640.77-12		het-3265.77-11	het-5190.77-20				het-3493.77-12					het-1831.77-8	het-3323.77-14			het-3768.77-17	het-1288.77-3	het-3325.77-12
unknown	17	chrX	3812056	3812056	C	T	F35A5.1	UNKNOWN		het-2003.77-10		het-3830.77-20		hom-4016.77-12	het-1971.77-10	het-2277.77-18	het-2600.77-13	het-1797.77-10	het-2115.77-12		het-2640.77-9		het-3265.77-15	het-5190.77-22				het-3494.77-18					het-1831.77-10	het-3323.77-18			het-3768.77-17	het-1288.77-4	het-3325.77-12
unknown	17	chrX	3812066	3812066	A	T	F35A5.1	UNKNOWN		het-2003.77-13		het-4061.77-20		het-3979.77-13	het-1971.77-10	het-2494.77-18	het-2854.77-15	het-1797.77-11	het-2115.77-15		het-2640.77-9		het-3265.77-19	het-5190.77-23				het-3494.77-16					het-1831.77-11	het-3323.77-19			het-3768.77-18	het-1288.77-6	het-3325.77-12
unknown	17	chrX	3812099	3812099	T	A	F35A5.1	UNKNOWN		het-2003.77-14		het-3933.77-22		hom-4016.77-11	het-1971.77-12	het-2481.77-19	het-2862.77-19	het-1797.77-11	het-2115.77-13		het-2640.77-13		het-3265.77-20	het-5190.77-26				het-3494.77-16					het-1831.77-13	het-3323.77-14			het-3768.77-16	het-1288.77-5	het-3325.77-15
nonsynonymous SNV	16	chrII	11211757	11211757	T	C	srap-1	srap-1:NM_063997:exon16:c.T3695C:p.L1232S,srap-1:NM_001267367:exon12:c.T3083C:p.L1028S,srap-1:NM_182244:exon16:c.T3695C:p.L1232S,		het-998.77-40	het-731.77-45	het-762.77-58					het-512.77-43	het-609.77-47			het-1269.77-43		het-1019.77-51	het-839.77-59	het-36.77-48	het-449.77-27		het-716.77-39			het-368.77-32		het-422.77-25	het-923.77-39	het-184.77-22							het-358.77-34
unknown	16	chrII	3796574	3796574	C	T	Y8A9A.2	UNKNOWN		het-1467.77-82		het-5126.77-100		het-1845.77-91		het-2606.77-101	het-3707.77-75		het-2553.77-92			het-4171.77-42	het-6248.77-88			het-838.77-59	het-4246.77-55	het-5161.77-89				het-585.77-35	het-3753.77-38			het-6675.77-77	het-5087.77-56					het-1928.77-69
unknown	16	chrII	3796577	3796577	G	A	Y8A9A.2	UNKNOWN		het-1465.77-80		het-5255.77-94		het-1849.77-88		het-2606.77-98	het-3706.77-70		het-2695.77-88			het-4171.77-37	het-6247.77-82			het-911.77-56	het-4268.77-50	het-5158.77-84				het-585.77-34	het-3753.77-33			het-6676.77-74	het-5087.77-48					het-1929.77-66
unknown	16	chrII	3796585	3796585	-	TACCACA	Y8A9A.2	UNKNOWN		het-1456.73-67		het-5091.73-78		het-1839.73-85		het-2597.73-93	het-3696.73-62		het-2682.73-81			het-4162.73-34	het-6238.73-74			het-1039.73-50	het-4044.73-47	het-5153.73-69				het-576.73-29	het-3744.73-32			het-6667.73-70	het-5078.73-41					het-1919.73-58
unknown	16	chrII	3796587	3796587	-	AT	Y8A9A.2	UNKNOWN		het-1457.73-67		het-5139.73-76		het-1838.73-83		het-2597.73-92	het-3698.73-62		het-2575.73-80			het-4162.73-34	het-6239.73-74			het-873.73-50	het-4023.73-47	het-5155.73-68				het-576.73-28	het-3744.73-31			het-6667.73-70	het-5078.73-39					het-1920.73-58
unknown	16	chrII	3796759	3796759	A	T	Y8A9A.2	UNKNOWN		het-5847.77-158						het-10964.77-170		het-7933.77-165		het-65422.19-194			het-3287.77-175	het-7056.77-192	het-3823.77-216		het-3319.77-130		het-6146.77-85		het-6305.77-89		het-2222.77-105	het-3829.77-182	het-1426.77-115			het-4159.77-159			het-6243.77-152		hom-23772.77-170
frameshift insertion	15	chrIV	16780582	16780582	-	G	Y43D4A.5	Y43D4A.5:NM_001268970:exon10:c.3976dupG:p.I1325fs,Y43D4A.5:NM_001268973:exon9:c.1210dupG:p.I403fs,Y43D4A.5:NM_001268972:exon9:c.1210dupG:p.I403fs,Y43D4A.5:NM_001268971:exon10:c.3976dupG:p.I1325fs,		het-1839.73-22	het-137.73-11	het-483.73-21	het-1204.73-24		het-304.73-8				het-203.73-16					het-154.73-28	het-2803.73-23						het-370.73-11		het-1862.73-11	het-418.73-13				het-730.73-10		het-1360.73-11		het-187.73-15	het-1624.73-9
frameshift insertion	15	chrIV	16780585	16780585	-	G	Y43D4A.5	Y43D4A.5:NM_001268970:exon10:c.3978_3979insG:p.D1326fs,Y43D4A.5:NM_001268973:exon9:c.1212_1213insG:p.D404fs,Y43D4A.5:NM_001268972:exon9:c.1212_1213insG:p.D404fs,Y43D4A.5:NM_001268971:exon10:c.3978_3979insG:p.D1326fs,		het-1641.73-21	het-137.73-10	het-659.73-22	het-1204.73-23		het-304.73-8				het-203.73-15					het-143.73-27	het-2803.73-23						het-370.73-10		het-1862.73-11	het-418.73-13				het-730.73-9		het-1360.73-10		het-187.73-15	het-1624.73-9
nonsynonymous SNV	15	chrII	7153238	7153238	A	C	fust-1	fust-1:NM_063082:exon2:c.A252C:p.Q84H,			het-96.77-24		het-85.77-23			het-43.77-27		het-50.77-29	het-59.77-20		het-86.77-25	het-30.77-18	het-108.77-29		het-77.77-16			het-91.77-23	het-85.77-16					het-49.77-14	het-54.77-11				het-44.77-8			het-76.77-22
nonsynonymous SNV	15	chrIV	16780584	16780584	A	C	Y43D4A.5	Y43D4A.5:NM_001268970:exon10:c.A3977C:p.D1326A,Y43D4A.5:NM_001268973:exon9:c.A1211C:p.D404A,Y43D4A.5:NM_001268972:exon9:c.A1211C:p.D404A,Y43D4A.5:NM_001268971:exon10:c.A3977C:p.D1326A,		het-1636.77-22	het-146.77-11	het-668.77-22	het-1172.77-23		het-313.77-8				het-212.77-15					het-163.77-27	het-2812.77-23						het-379.77-11		het-1871.77-11	het-427.77-13				het-739.77-10		het-1369.77-10		het-196.77-15	het-1633.77-9
nonsynonymous SNV	15	chrIV	16780595	16780595	C	G	Y43D4A.5	Y43D4A.5:NM_001268970:exon10:c.C3988G:p.Q1330E,Y43D4A.5:NM_001268973:exon9:c.C1222G:p.Q408E,Y43D4A.5:NM_001268972:exon9:c.C1222G:p.Q408E,Y43D4A.5:NM_001268971:exon10:c.C3988G:p.Q1330E,		het-1632.77-21	het-146.77-8	het-671.77-23	het-1138.77-24		het-313.77-9				het-212.77-13					het-152.77-27	het-2812.77-24						het-379.77-9		het-1871.77-10	het-427.77-13				het-739.77-11		het-1369.77-10		het-133.77-20	het-1633.77-10
nonsynonymous SNV	15	chrIV	16780596	16780596	A	G	Y43D4A.5	Y43D4A.5:NM_001268970:exon10:c.A3989G:p.Q1330R,Y43D4A.5:NM_001268973:exon9:c.A1223G:p.Q408R,Y43D4A.5:NM_001268972:exon9:c.A1223G:p.Q408R,Y43D4A.5:NM_001268971:exon10:c.A3989G:p.Q1330R,		het-1848.77-22	het-146.77-8	het-492.77-23	het-1172.77-24		het-313.77-8				het-212.77-13					het-152.77-28	het-2812.77-24						het-379.77-8		het-1871.77-10	het-427.77-13				het-739.77-11		het-1369.77-10		het-196.77-19	het-1633.77-10
nonsynonymous SNV	15	chrIV	7596416	7596416	A	T	tag-80	tag-80:NM_068834:exon2:c.A5822T:p.Y1941F,		hom-58.28-3			hom-37.74-2		hom-44.41-3		hom-132.03-4	hom-100.03-4				hom-37.74-2		hom-65.28-3			hom-63.28-3	hom-126.90-5		hom-65.28-3	hom-36.74-2								hom-72.28-3	hom-93.03-4		hom-121.90-5	hom-102.03-4
synonymous SNV	15	chrIV	16780603	16780603	C	T	Y43D4A.5	Y43D4A.5:NM_001268970:exon10:c.C3996T:p.I1332I,Y43D4A.5:NM_001268973:exon9:c.C1230T:p.I410I,Y43D4A.5:NM_001268972:exon9:c.C1230T:p.I410I,Y43D4A.5:NM_001268971:exon10:c.C3996T:p.I1332I,		het-1636.77-20	het-146.77-9	het-667.77-19	het-1291.77-21		het-313.77-9				het-212.77-11					het-152.77-25	het-2812.77-21						het-379.77-8		het-1871.77-10	het-427.77-10				het-739.77-11		het-1369.77-8		het-196.77-18	het-1633.77-9
unknown	15	chrII	3796655	3796655	A	T	Y8A9A.2	UNKNOWN		het-1465.77-17			het-1902.77-21	het-1848.77-17		het-2606.77-24	het-3701.77-8		het-2664.77-24			het-4171.77-15	het-6245.77-18				het-4104.77-9	het-5162.77-16							het-298.77-6		het-5087.77-6	het-361.77-8		het-335.77-12		het-1930.77-15
unknown	15	chrII	3796675	3796675	-	CGAGTCGACAAGCACTTCCACTGATTCTACTACAACCGAGTCTACCACAGAATCAACTACG	Y8A9A.2	UNKNOWN				het-5088.73-21	het-4451.19-21	het-4915.19-33		het-4715.19-35		het-1110.19-28	het-4839.19-22	het-3979.73-20	het-7320.73-47	het-4162.73-20	het-6241.73-25			het-1956.73-17							het-3744.73-12		het-384.73-9	het-6667.73-19			het-10857.73-13
unknown	15	chrII	3797029	3797029	A	G	Y8A9A.2	UNKNOWN	het-1831.29-5			het-1939.77-8		hom-3692.77-3	het-1317.77-4			het-33934.29-2					het-332.77-3		het-180.77-0						het-646.77-2	het-872.77-1		het-4077.77-1	het-2358.77-0	het-887.77-3		het-666.77-0	het-1414.77-2			het-1133.77-3
unknown	15	chrII	3797155	3797155	T	A	Y8A9A.2	UNKNOWN	het-1185.77-127		het-3065.77-198			het-2015.77-188	het-2858.19-172	het-3175.77-245	het-1860.77-178	het-2814.77-191	het-1579.77-232	het-1793.77-180	het-1383.77-179	het-2561.77-169			het-2760.77-174					het-1510.77-108					het-1104.77-102					het-1470.77-188
synonymous SNV	14	chrIII	9101470	9101470	G	A	ZK507.3	ZK507.3:NM_066615:exon2:c.G132A:p.K44K,				het-7314.77-33		het-6063.77-15		het-6130.77-30					het-9810.77-26		het-5850.77-30		het-5771.77-24		het-3837.77-16		het-2439.77-18		het-4868.77-10			het-1732.77-15		het-4288.77-16		het-3025.77-14	het-3346.77-22				het-6707.77-14
synonymous SNV	14	chrX	1836807	1836807	A	G	T26C11.2	T26C11.2:NM_075936:exon1:c.A477G:p.K159K,		het-261.77-30	het-540.77-56		het-433.77-53		het-424.77-48	het-556.77-61			het-677.77-61	het-428.77-43		het-547.77-53	het-781.77-79				het-284.77-29	het-538.77-52							het-155.77-14			het-265.77-27				het-525.77-48
unknown	14	chrII	3797033	3797056	ACAGAATCAACTACGGAGTCTACC	-	Y8A9A.2	UNKNOWN	het-1803.19-31			het-2114.73-49						het-33944.19-43			het-1371.73-42	het-2956.19-35	het-634.73-42		het-114.73-30				het-346.73-20	het-900.73-20	het-1412.19-25			het-4068.73-19				het-657.73-23	het-34933.19-34				het-2424.73-27
nonsynonymous SNV	13	chrII	7367477	7367477	C	A	F43E2.6	F43E2.6:NM_063141:exon2:c.G241T:p.D81Y,F43E2.6:NM_063140:exon2:c.G265T:p.D89Y,			het-179.77-17			het-344.77-12	het-865.77-20					het-288.77-17		het-470.77-22						het-475.77-16			het-228.77-14			het-358.77-16			het-167.77-14	het-220.77-6		het-39.77-22	het-745.77-14	het-554.77-21
synonymous SNV	13	chrIII	9101467	9101467	C	A	ZK507.3	ZK507.3:NM_066615:exon2:c.C129A:p.I43I,				het-7314.77-33		het-6063.77-14							het-9810.77-26		het-5774.77-31		het-5771.77-24		het-3956.77-17		het-2114.77-18		het-4868.77-9			het-1917.77-15		het-4288.77-16		het-3025.77-13	het-3726.77-22				het-6707.77-15
unknown	13	chrII	3796544	3796544	G	T	Y8A9A.2	UNKNOWN		het-1467.77-114				het-1845.77-112		het-2606.77-138			het-2762.77-135			het-4171.77-88		het-2362.77-169	het-1972.77-75	het-969.77-86		het-5161.77-122			het-3008.77-50			het-4169.77-78			het-5087.77-96					het-1929.77-105
unknown	13	chrII	3796553	3796553	C	T	Y8A9A.2	UNKNOWN		het-1462.77-116				het-1849.77-117		het-2606.77-138			het-2565.77-138			het-4171.77-83		het-2363.77-170	het-1727.77-74	het-880.77-87		het-5155.77-124			het-3008.77-52			het-4169.77-72			het-5087.77-95					het-1929.77-103
unknown	13	chrII	3796595	3796595	T	A	Y8A9A.2	UNKNOWN		het-1465.77-63				het-1849.77-79		het-2606.77-86		het-2472.77-93	het-2715.77-70		het-7329.77-81	het-4171.77-33	het-6246.77-70			het-6479.77-46		het-5161.77-65									het-5087.77-36		het-10865.77-63			het-1929.77-58
nonsynonymous SNV	12	chrI	4765774	4765774	A	C	M04F3.2	M04F3.2:NM_059044:exon1:c.A20C:p.Y7S,											het-291.77-3		het-247.77-6	het-285.77-12		het-448.77-7				het-347.77-8				het-465.77-7	het-225.77-8			het-124.77-4	het-214.77-7		het-169.77-6		het-130.77-7		het-234.77-7
nonsynonymous SNV	12	chrI	4765794	4765794	C	A	M04F3.2	M04F3.2:NM_059044:exon1:c.C40A:p.P14T,											het-291.77-4		het-247.77-6	het-285.77-11		het-448.77-5				het-347.77-5				het-465.77-5	het-225.77-5			het-124.77-2	het-214.77-6		het-169.77-4		het-130.77-6		het-234.77-5
nonsynonymous SNV	12	chrI	4765811	4765811	C	G	M04F3.2	M04F3.2:NM_059044:exon1:c.C57G:p.C19W,					het-105.77-3	het-78.77-3		hom-235.90-2						het-267.77-5			het-130.77-4							het-70.77-4	het-170.77-7	het-52.77-4	het-228.77-13				het-39.77-1		het-195.77-6		het-236.77-4
nonsynonymous SNV	12	chrI	4765815	4765815	A	G	M04F3.2	M04F3.2:NM_059044:exon1:c.A61G:p.T21A,					het-105.77-4	het-78.77-3		hom-235.90-2						het-267.77-4			het-130.77-4							het-70.77-4	het-170.77-4	het-52.77-5	het-228.77-13				het-39.77-1		het-195.77-6		het-236.77-4
stopgain SNV	12	chrI	4765803	4765803	G	T	M04F3.2	M04F3.2:NM_059044:exon1:c.G49T:p.E17X,					het-105.77-4	het-78.77-4		hom-235.90-5						het-267.77-9			het-130.77-5							het-70.77-5	het-170.77-7	het-52.77-3	het-228.77-9				het-39.77-4		het-195.77-7		het-236.77-5
synonymous SNV	12	chrI	4765781	4765781	A	C	M04F3.2	M04F3.2:NM_059044:exon1:c.A27C:p.L9L,											het-291.77-3		het-247.77-7	het-285.77-13		het-448.77-6				het-347.77-7				het-465.77-7	het-225.77-8			het-124.77-3	het-214.77-7		het-169.77-4		het-130.77-7		het-234.77-7
synonymous SNV	12	chrIV	7594512	7594512	T	C	tag-80	tag-80:NM_068834:exon2:c.T3918C:p.S1306S,		het-344.77-30	het-336.77-33			het-115.77-19	het-290.77-32			het-171.77-40	het-162.77-33	het-89.77-25	het-187.77-35		het-109.77-35	het-442.77-47			het-166.77-22		het-103.77-28
unknown	12	chrII	3797023	3797023	T	A	Y8A9A.2	UNKNOWN	het-1898.29-3					hom-3692.77-5	het-1350.77-3			het-33997.29-3					het-604.77-2		het-245.77-1						het-1754.29-4	het-873.78-0		het-4077.77-0	het-2666.77-0			het-666.77-1				het-1249.77-3
unknown	12	chrII	3797062	3797062	A	T	Y8A9A.2	UNKNOWN													het-1383.77-59	het-122.77-47					het-567.77-32		het-457.77-30	het-904.77-22	het-706.77-31		het-588.77-32				het-1493.19-55		het-1396.77-42	het-762.77-49		het-1137.77-59	het-2435.77-34
frameshift deletion	11	chrII	7123679	7123679	T	-	F10E7.2	F10E7.2:NM_063074:exon3:c.183delT:p.Y61fs,	het-1081.73-10			het-2468.73-16							het-572.73-9			het-900.73-10	het-1602.73-25	het-1201.73-17				het-1937.73-6	het-1665.73-9								het-1299.73-10		het-1278.73-11		het-690.73-7
frameshift deletion	11	chrII	7123683	7123702	CAACAACAACAACAACAACA	-	F10E7.2	F10E7.2:NM_063074:exon3:c.187_206del:p.63_69del,	het-1081.73-12			het-2466.73-23							het-572.73-12			het-900.73-17	het-1760.73-33	het-1283.73-26				het-1937.73-10	het-1665.73-15								het-1299.73-16		het-1278.73-13		het-690.73-12
frameshift insertion	11	chrIV	11070924	11070924	-	CC	Y5F2A.3	Y5F2A.3:NM_069661:exon5:c.870_871insCC:p.L290fs,	het-671.73-57		het-1569.73-65	het-1034.73-14				het-85.73-71	het-910.73-16	het-1379.73-26				het-2460.73-27		het-821.73-81	het-715.73-48									het-1745.73-18					het-1084.73-48
frameshift insertion	11	chrX	6357745	6357745	-	CCAT	C03B1.10	C03B1.10:NM_076665:exon1:c.91_92insATGG:p.G31fs,		hom-107.14-5		hom-190.06-16	hom-200.87-14		hom-79.92-6			hom-309.79-16										hom-197.94-7					hom-146.94-10			hom-76.92-5			hom-197-14		hom-164-7		hom-192.06-7
nonsynonymous SNV	11	chrI	4765757	4765757	G	A	M04F3.2	M04F3.2:NM_059044:exon1:c.G3A:p.M1I,											het-291.77-7		het-247.77-9	het-285.77-16		het-448.77-14				het-347.77-13				het-465.77-7	het-225.77-10				het-214.77-12		het-169.77-8		het-130.77-7		het-234.77-11
nonsynonymous SNV	11	chrII	11211829	11211829	A	G	srap-1	srap-1:NM_063997:exon16:c.A3767G:p.E1256G,srap-1:NM_001267367:exon12:c.A3155G:p.E1052G,srap-1:NM_182244:exon16:c.A3767G:p.E1256G,		het-998.77-57	het-732.77-59	het-762.77-74					het-513.77-45				het-1269.77-72		het-1019.77-74	het-838.77-67		het-447.77-25		het-716.77-46					het-422.77-32	het-923.77-44
nonsynonymous SNV	11	chrII	7123673	7123673	T	G	F10E7.2	F10E7.2:NM_063074:exon3:c.T177G:p.C59W,	het-1090.77-10			het-2477.77-15							het-581.77-10			het-909.77-10	het-1611.77-25	het-1178.77-17				het-1946.77-5	het-1674.77-9								het-1308.77-8		het-1287.77-11		het-699.77-6
nonsynonymous SNV	11	chrII	7123703	7123703	A	T	F10E7.2	F10E7.2:NM_063074:exon3:c.A207T:p.Q69H,	het-1090.77-11			het-2477.77-22							het-581.77-11			het-909.77-17	het-1771.77-32	het-1292.77-26				het-1946.77-10	het-1674.77-14								het-1308.77-17		het-1287.77-12		het-699.77-12
nonsynonymous SNV	11	chrII	7367456	7367456	G	T	F43E2.6	F43E2.6:NM_063141:exon2:c.C262A:p.L88I,F43E2.6:NM_063140:exon2:c.C286A:p.L96I,			het-209.77-18				het-861.77-18	het-270.77-17						het-535.77-13						het-532.77-14			het-132.77-11			het-358.77-11				het-220.77-6		het-39.77-14	het-645.77-11	het-579.77-21
synonymous SNV	11	chrI	4765763	4765763	T	C	M04F3.2	M04F3.2:NM_059044:exon1:c.T9C:p.N3N,											het-291.77-7		het-247.77-9	het-285.77-16		het-448.77-14				het-347.77-13				het-465.77-7	het-225.77-10				het-214.77-12		het-169.77-8		het-130.77-7		het-234.77-9
synonymous SNV	11	chrII	7123709	7123709	A	G	F10E7.2	F10E7.2:NM_063074:exon3:c.A213G:p.Q71Q,	het-1090.77-10			het-2477.77-24							het-581.77-11			het-909.77-17	het-1780.77-32	het-1292.77-27				het-1946.77-11	het-1674.77-15								het-1308.77-18		het-1287.77-11		het-699.77-12
frameshift deletion	10	chrX	1417325	1417328	CCAA	-	F19G12.4	F19G12.4:NM_075866:exon1:c.27_30del:p.9_10del,					het-90.73-3		het-290.73-7			het-190.73-3		het-161.73-14		het-692.73-11						het-207.73-12	het-215.73-3						het-210.73-10		het-101.73-7					het-138.73-13
frameshift insertion	10	chrX	1417328	1417328	-	TTTG	F19G12.4	F19G12.4:NM_075866:exon1:c.30_31insTTTG:p.Q10fs,					het-90.73-3		het-1846.19-7			het-190.73-2		het-2486.19-14		het-692.73-11						het-1549.49-11	het-215.73-3						het-2637.19-10		het-2028.19-7					het-32866.19-13
nonframeshift insertion	10	chrII	11211829	11211829	-	ATCTGGAGAAGAGACCACTGTCGTCGCAGTTGTTGAATCATCCGGAGAGGAACAAGCATCATCGTCGACGTCTATTCCAACTGAGCTCTCGAAAGATGATCAAGTAACTGAAGCTTCAGGTGAAGAGACCACCACCGCAGCTGCCACCGAAGCCTCGTCGGAAGCGACCACCACTCCTGCCGTGACTGAAGCATCAGGAGAAGAGATTACCACCTCTGCCGTGACTGAAGG	srap-1	srap-1:NM_063997:exon16:c.3767_3768insATCTGGAGAAGAGACCACTGTCGTCGCAGTTGTTGAATCATCCGGAGAGGAACAAGCATCATCGTCGACGTCTATTCCAACTGAGCTCTCGAAAGATGATCAAGTAACTGAAGCTTCAGGTGAAGAGACCACCACCGCAGCTGCCACCGAAGCCTCGTCGGAAGCGACCACCACTCCTGCCGTGACTGAAGCATCAGGAGAAGAGATTACCACCTCTGCCGTGACTGAAGG:p.E1256delinsESGEETTVVAVVESSGEEQASSSTSIPTELSKDDQVTEASGEETTTAAATEASSEATTTPAVTEASGEEITTSAVTEG,srap-1:NM_001267367:exon12:c.3155_315…	het-450.73-41				het-931.73-39	het-496.73-45		het-600.73-59			het-744.73-66						het-217.73-33							het-412.73-24					het-915.73-40	het-702.73-28	het-1008.73-52
nonframeshift insertion	10	chrV	6392850	6392850	-	TTGGTGACAATGTGGAAACAA	gfi-1	gfi-1:NM_072225:exon5:c.6292_6293insTTGTTTCCACATTGTCACCAA:p.T2098delinsIVSTLSPT,								hom-257.82-36		hom-184.52-30			hom-175.52-23		hom-474.74-48	hom-84.27-26				hom-209.37-27							hom-184.92-15				hom-220.84-22	hom-221.14-22		hom-273.87-29
synonymous SNV	10	chrII	3835811	3835811	A	G	oac-4	oac-4:NM_062264:exon2:c.T163C:p.L55L,					het-67.77-33	het-296.77-29	het-39.77-25											het-116.77-24	het-46.77-20								het-122.77-25	het-56.77-33	het-71.77-25			het-293.77-26	het-142.77-30
synonymous SNV	10	chrIV	7598479	7598479	G	A	tag-80	tag-80:NM_068834:exon4:c.G7455A:p.R2485R,	het-73.77-11			het-323.77-19				het-187.77-12	het-84.77-23				het-177.77-16							het-50.77-9		het-30.77-15				het-93.77-12				het-85.77-9		het-117.77-10
unknown	10	chrII	3796589	3796589	-	ACTACGGAGTCTACC	Y8A9A.2	UNKNOWN		het-1457.73-67				het-1838.73-83		het-2597.73-90			het-2667.73-80			het-4162.73-34	het-6239.73-73			het-846.73-49		het-5151.73-68									het-5078.73-39					het-1921.73-58
unknown	10	chrII	3796670	3796670	C	T	Y8A9A.2	UNKNOWN			het-4362.77-17					het-2606.77-28			het-2620.77-23						het-1976.77-11	het-854.77-15		het-5162.77-15			het-3008.77-3			het-4169.77-10			het-5087.77-17			het-335.77-9
unknown	10	chrII	3796673	3796673	G	A	Y8A9A.2	UNKNOWN			het-4322.77-19					het-2606.77-32			het-2581.77-22						het-1971.77-18	het-1085.77-17		het-5163.77-16			het-3008.77-4			het-4169.77-9			het-5087.77-21			het-335.77-13
unknown	10	chrII	3797032	3797032	A	C	Y8A9A.2	UNKNOWN		het-1429.77-1	het-847.77-7		het-4251.77-1			het-651.77-1											het-566.77-2	het-1221.77-4					het-588.77-2			het-1385.19-3	hom-3016.77-8			het-706.77-3
unknown	10	chrII	3797155	3797155	-	GAATCAACTACGGAGTCTACCAGCACTTCCACTGATTCTACTACAACCGAGTCTACCACA	Y8A9A.2	UNKNOWN		het-1507.73-161		het-2035.73-253												het-4920.73-302			het-1517.73-134	het-1756.73-199	het-286.73-89					het-1923.73-143					het-1664.73-176		het-1838.73-156	het-3386.73-182
nonframeshift insertion	9	chrV	5755482	5755482	-	CTGGCCTGGTGGTGGTGGAGGCGGCTTCTGGCCTGATGGTGGTGGAGGCGGCTTCTTGCCTGGTGGTGGTGGAGGCGGCTTCTGGCCGGATGGTGGTGGAGGCGGCTT	K09H11.11	K09H11.11:NM_001038406:exon1:c.60_61insAAGCCGCCTCCACCACCATCCGGCCAGAAGCCGCCTCCACCACCACCAGGCAAGAAGCCGCCTCCACCACCATCAGGCCAGAAGCCGCCTCCACCACCACCAGGCCAG:p.Q21delinsKPPPPPSGQKPPPPPPGKKPPPPPSGQKPPPPPPGQQ,	het-558.75-7		hom-1386.73-8	het-3092.73-14				het-474.19-10																het-957.74-4		het-413.19-9					het-542.19-16		het-397.19-12		het-441.73-8
nonsynonymous SNV	9	chrV	5084635	5084635	T	C	Y58A7A.4	Y58A7A.4:NM_071960:exon2:c.A310G:p.N104D,			hom-3179.76-4						hom-2552.77-2	hom-2350.77-1	hom-4846.77-4		hom-2385.78-4				hom-1769.77-2					hom-2423.77-2				hom-3341.77-4	hom-1796.77-3
nonsynonymous SNV	9	chrV	5084639	5084639	C	A	Y58A7A.4	Y58A7A.4:NM_071960:exon2:c.G306T:p.K102N,			hom-3179.76-5						hom-2552.77-2	hom-2350.77-1	hom-4846.77-4		hom-2385.78-4				hom-1769.77-2					hom-2423.77-2				hom-3341.77-4	hom-1796.77-3
synonymous SNV	9	chrI	5163131	5163131	T	G	Y110A7A.19	Y110A7A.19:NM_059135:exon4:c.A1605C:p.T535T,				het-455.77-15			het-696.77-14	het-386.77-19					het-670.77-7		het-1025.77-17	het-1134.77-19								het-384.77-8					het-361.77-13						het-49.77-9
synonymous SNV	9	chrV	5084627	5084627	C	T	Y58A7A.4	Y58A7A.4:NM_071960:exon2:c.G318A:p.V106V,			hom-3179.76-4						hom-2552.77-2	hom-2350.77-2	hom-4846.77-4		hom-2385.78-4				hom-1769.77-2					hom-2423.77-2				hom-3341.77-3	hom-1796.77-3
synonymous SNV	9	chrV	5084648	5084648	A	G	Y58A7A.4	Y58A7A.4:NM_071960:exon2:c.T297C:p.D99D,			hom-3179.76-5						hom-2552.77-2	hom-2350.77-2	hom-4846.77-4		hom-2385.78-4				hom-1769.77-2					hom-2423.77-2				hom-3341.77-4	hom-1796.77-3
synonymous SNV	9	chrV	5084654	5084654	T	C	Y58A7A.4	Y58A7A.4:NM_071960:exon2:c.A291G:p.T97T,			hom-3179.76-5						hom-2552.77-2	hom-2350.77-2	hom-4846.77-5		hom-2385.78-4				hom-1769.77-2					hom-2423.77-2				hom-3341.77-5	hom-1796.77-3
synonymous SNV	9	chrV	5084666	5084666	A	G	Y58A7A.4	Y58A7A.4:NM_071960:exon2:c.T279C:p.I93I,			hom-3179.76-6						hom-2552.77-3	hom-2350.77-5	hom-4846.77-6		hom-2385.78-5				hom-1769.77-3					hom-2423.77-2				hom-3341.77-6	hom-1796.77-3
synonymous SNV	9	chrV	5084669	5084669	T	A	Y58A7A.4	Y58A7A.4:NM_071960:exon2:c.A276T:p.R92R,			hom-3179.76-6						hom-2552.77-3	hom-2350.77-5	hom-4846.77-6		hom-2385.78-5				hom-1769.77-3					hom-2423.77-2				hom-3341.77-6	hom-1796.77-3
unknown	9	chrII	3797017	3797017	C	T	Y8A9A.2	UNKNOWN			het-865.77-8		het-4249.77-1			het-650.77-16	het-650.77-12										het-568.77-8				het-709.77-9		het-588.77-6				hom-3016.77-7			het-677.77-13
unknown	9	chrII	3797020	3797020	G	A	Y8A9A.2	UNKNOWN			het-867.77-5		het-4251.77-1			het-652.77-8	het-589.77-5										het-567.77-4				het-709.77-5		het-588.77-3				hom-3016.77-4			het-739.77-7
frameshift deletion	8	chrV	5084618	5084619	GA	-	Y58A7A.4	Y58A7A.4:NM_071960:exon2:c.326_327del:p.109_109del,									hom-2543.73-1	hom-2341.73-3	hom-4837.73-4		hom-2376.75-2				hom-1760.73-2					hom-2414.73-2				hom-3332.73-2	hom-1787.73-4
frameshift insertion	8	chrV	5084624	5084624	-	AA	Y58A7A.4	Y58A7A.4:NM_071960:exon2:c.320_321insTT:p.Y107fs,									hom-2543.73-1	hom-2341.73-2	hom-4837.73-3		hom-2376.75-3				hom-1760.73-2					hom-2414.73-2				hom-3332.73-2	hom-1787.73-3
nonsynonymous SNV	8	chrII	7152928	7152928	T	A	fust-1	fust-1:NM_063082:exon1:c.T67A:p.Y23N,						het-272.77-14								het-396.77-25			het-224.77-19			het-189.77-25	het-163.77-15	het-135.77-12	het-60.77-14											het-290.77-16
nonsynonymous SNV	8	chrII	7152929	7152929	A	T	fust-1	fust-1:NM_063082:exon1:c.A68T:p.Y23F,						het-207.77-14								het-396.77-25			het-224.77-19			het-189.77-25	het-163.77-15	het-135.77-12	het-60.77-14											het-326.77-16
nonsynonymous SNV	8	chrIII	10334515	10334515	G	A	mev-1	mev-1:NM_066882:exon2:c.G221A:p.R74K,	hom-380.77-13	hom-248.78-8							hom-168.79-8													hom-108.03-4							hom-344.77-11	hom-243.78-8			hom-311.77-10	hom-319.77-10
nonsynonymous SNV	8	chrIV	7597389	7597389	A	G	tag-80	tag-80:NM_068834:exon4:c.A6365G:p.Q2122R,							het-30.77-32	het-57.77-46	het-160.77-42		het-30.77-57											het-104.77-36	het-122.77-33			het-32.77-41					het-78.77-41
nonsynonymous SNV	8	chrV	6172978	6172978	C	A	H05O09.3,ttn-1	ttn-1:NM_001029031:exon27:c.G24141T:p.Q8047H,H05O09.3:NM_001029030:exon28:c.G24081T:p.Q8027H,ttn-1:NM_001029032:exon27:c.G24141T:p.Q8047H,ttn-1:NM_001029033:exon27:c.G24141T:p.Q8047H,			het-79.77-33							het-567.77-55	het-712.77-54			het-635.77-44	het-777.77-41			het-282.77-24	het-442.77-47		het-274.77-29
nonsynonymous SNV	8	chrV	6173022	6173022	C	T	H05O09.3,ttn-1	ttn-1:NM_001029031:exon27:c.G24097A:p.A8033T,H05O09.3:NM_001029030:exon28:c.G24037A:p.A8013T,ttn-1:NM_001029032:exon27:c.G24097A:p.A8033T,ttn-1:NM_001029033:exon27:c.G24097A:p.A8033T,			het-137.77-63							het-617.77-80	het-685.77-88			het-559.77-71	het-803.77-68			het-347.77-26	het-176.77-60		het-245.77-46
synonymous SNV	8	chrV	6183103	6183103	T	A	H05O09.3,ttn-1	ttn-1:NM_001029031:exon27:c.A14016T:p.P4672P,H05O09.3:NM_001029030:exon27:c.A14016T:p.P4672P,ttn-1:NM_001029032:exon27:c.A14016T:p.P4672P,ttn-1:NM_001029033:exon27:c.A14016T:p.P4672P,	het-142.77-12	het-92.77-14				het-64.77-10				het-84.77-16			het-126.77-15														het-37.77-8		het-947.77-26					het-63.77-13
unknown	8	chrII	3796675	3796675	-	CGAGTCTACCACAGAATCAACTACG	Y8A9A.2	UNKNOWN			het-4190.73-24					het-4715.19-35			het-4839.19-22						het-2589.19-19			het-5153.73-14			het-2999.73-5						het-5078.73-21			het-326.73-14
unknown	8	chrII	3796804	3796804	C	G	Y8A9A.2	UNKNOWN										het-7934.77-198		het-3565.77-236					het-3818.77-260		het-3321.77-194		het-6146.77-129		het-6478.77-128			het-3838.77-254							het-6136.77-194
unknown	8	chrII	3796825	3796825	T	C	Y8A9A.2	UNKNOWN	het-7263.77-204	het-5847.77-162					het-11054.77-175	het-10970.77-203																	het-2222.77-103		het-4321.77-181		het-9612.77-170			het-7346.77-200
unknown	8	chrII	3796828	3796828	A	G	Y8A9A.2	UNKNOWN	het-65422.19-201	het-5847.77-164					het-65422.19-179	het-10970.77-205																	het-2222.77-106		het-34275.19-180		het-9903.77-171			het-7340.77-196
unknown	8	chrII	3797029	3797029	A	T	Y8A9A.2	UNKNOWN	het-1831.29-5		het-951.77-7		het-4251.77-1			het-651.77-1		het-33934.29-2				het-2558.77-3						het-1221.77-4									het-122.77-7
nonsynonymous SNV	7	chrII	7123956	7123956	A	G	F10E7.2	F10E7.2:NM_063074:exon4:c.A335G:p.D112G,				het-45.77-24			het-62.77-18					het-31.77-10				het-91.77-22			het-175.77-18							het-44.77-13								het-35.77-10
nonsynonymous SNV	7	chrIV	7598448	7598448	C	A	tag-80	tag-80:NM_068834:exon4:c.C7424A:p.T2475K,			het-287.77-11			het-53.77-9			het-213.77-17	het-175.77-13									het-47.77-6		het-56.77-7							het-84.77-13
unknown	7	chrII	3796560	3796595	TCCACCGATTCTACCACGACCGAGTCGACAAGCACT	-	Y8A9A.2	UNKNOWN							het-573.73-81									het-2354.73-170	het-1888.73-55				het-1628.73-39		het-2999.73-45			het-4160.73-67							het-394.73-43
unknown	7	chrII	3796996	3796996	T	G	Y8A9A.2	UNKNOWN			het-969.77-30		het-4253.77-10		het-2312.29-21		het-2573.29-28		het-643.77-39					het-3464.77-42																	het-436.77-26
unknown	7	chrII	3797122	3797122	-	TCCACTGATTCTACTACAACCGAGTCTACCACAGAATCAACTACGGAGTCTACCAGCACA	Y8A9A.2	UNKNOWN				het-1934.73-180							het-2519.73-227		het-1442.73-170							het-2020.73-181										het-2618.73-120				het-1119.73-168	het-2099.73-137
unknown	7	chrII	3797316	3797316	-	TACAACCGAGTCTACCACAGAATCAACTACGGAGTCTACCAGCACATCCACTGATTCTACTACAACCGAGTCAACCACAGAATCAACTACGGAGTCTACCAGCACTTCCACTGATTCTAC	Y8A9A.2	UNKNOWN	het-561.73-20						hom-2569.73-21		het-1078.73-26				hom-4143.73-30				het-479.73-18									het-342.73-24					het-634.73-20
frameshift insertion	6	chrI	5163171	5163171	-	G	Y110A7A.19	Y110A7A.19:NM_059135:exon4:c.1564dupC:p.Q522fs,								het-324.73-17					het-661.73-14		het-1016.73-19	het-1125.73-21								het-375.73-9											het-40.73-14
frameshift insertion	6	chrV	13647364	13647364	-	CCAG	H37A05.4	H37A05.4:NM_001028846:exon2:c.513_514insCTGG:p.I172fs,				het-495.73-6				hom-192.37-1	het-337.73-6		het-406.73-5													hom-378.06-4	het-482.73-5
frameshift insertion	6	chrV	13647374	13647374	-	ATCC	H37A05.4	H37A05.4:NM_001028846:exon2:c.503_504insGGAT:p.I168fs,				het-495.73-5				hom-192.37-1	het-337.73-3		het-406.73-4													hom-378.06-2	het-482.73-6
nonframeshift insertion	6	chrII	3568821	3568821	-	GTTGTGGTTACTGTAGTTGGAATAGTTGTGGTTACTGTAGTTGGAATAGTCGTGGTTACTGTAGTCGGGATAGGAGTGGGTGTTACGGTTGTTGGAATTGGTGTTGTGGTTACTGTAGTTGGAATTGGTGTTGTGGTTACTGTAGTTGGAATTAGAGTAGAGGTTACTGTAGTCAGAATTGGCGTGGTGGTTACTGTAGTTGGAATTGGTGTTGTGGTTACTGTAGTTGGAATTGGAGTAGAGGTTACTGTAGTCGAAGTTGGTGTTGTGGTTACTGTAGTGGGAATAGTTGTGGTTACTGTAGTTGGAATA	clec-127	clec-127:NM_062179:exon2:c.428_429insTATTCCAACTACAGTAACCACAACTATTCCCACTACAGTAACCACAACACCAACTTCGACTACAGTAACCTCTACTCCAATTCCAACTACAGTAACCACAACACCAATTCCAACTACAGTAACCACCACGCCAATTCTGACTACAGTAACCTCTACTCTAATTCCAACTACAGTAACCACAACACCAATTCCAACTACAGTAACCACAACACCAATTCCAACAACCGTAACACCCACTCCTATCCCGACTACAGTAACCACGACTATTCCAACTACAGTAACCACAACTATTCCAACTACAGTAACCACAAC:p.T143delinsTIPTTVTTTIPTTVTTTPTSTTVTSTPIPTTVTTTPI…					het-2686.19-95										het-65422.19-123			het-1711.19-38	het-1419.19-44										het-2059.19-81			het-3171.19-92
nonsynonymous SNV	6	chrII	7152968	7152968	A	G	fust-1	fust-1:NM_063082:exon1:c.A107G:p.D36G,						het-272.77-17								het-337.77-24						het-185.77-17	het-163.77-12		het-60.77-13											het-296.77-15
nonsynonymous SNV	6	chrII	9351125	9351125	G	A	sdhb-1	sdhb-1:NM_063591:exon5:c.C632T:p.P211L,						hom-263.78-8		hom-860.77-29								hom-806.89-33	hom-405.77-14								hom-138.85-6							hom-728.77-24
nonsynonymous SNV	6	chrV	6173082	6173082	G	C	H05O09.3,ttn-1	ttn-1:NM_001029031:exon27:c.C24037G:p.L8013V,H05O09.3:NM_001029030:exon28:c.C23977G:p.L7993V,ttn-1:NM_001029032:exon27:c.C24037G:p.L8013V,ttn-1:NM_001029033:exon27:c.C24037G:p.L8013V,			het-96.77-90							het-649.77-115				het-571.77-102				het-324.77-42	het-415.77-85		het-350.77-44
nonsynonymous SNV	6	chrX	9463977	9463977	T	G	ZK899.6	ZK899.6:NM_077192:exon3:c.T585G:p.D195E,	het-30.77-10			het-57.77-9				het-62.77-7							het-106.77-9					het-79.77-10			het-38.77-7
stopgain SNV	6	chrI	5162920	5162920	A	T	Y110A7A.19	Y110A7A.19:NM_059135:exon5:c.T1764A:p.Y588X,			het-68.77-16			het-48.77-17	het-32.77-16																					het-72.77-19	het-61.77-15	het-30.77-12
synonymous SNV	6	chrV	6172858	6172858	T	C	H05O09.3,ttn-1	ttn-1:NM_001029031:exon27:c.A24261G:p.Q8087Q,H05O09.3:NM_001029030:exon28:c.A24201G:p.Q8067Q,ttn-1:NM_001029032:exon27:c.A24261G:p.Q8087Q,ttn-1:NM_001029033:exon27:c.A24261G:p.Q8087Q,							het-176.77-18	het-85.77-17				het-74.77-13			het-276.77-28		het-55.77-8														het-323.77-19
unknown	6	chrII	3796589	3796589	-	ACTACGGAGTCTACG	Y8A9A.2	UNKNOWN				het-5131.73-75					het-3696.73-60										het-4097.73-47					het-576.73-28	het-3744.73-31			het-6666.73-71
unknown	6	chrII	3796674	3796674	-	C	Y8A9A.2	UNKNOWN		het-1456.73-25											het-42.73-45			het-2352.73-31		het-966.73-17								het-4160.73-9								het-3445.19-20
unknown	6	chrII	3797032	3797032	-	AGCACATCCACTGATTCTACTACAACCGAGTCTACC	Y8A9A.2	UNKNOWN						hom-3683.73-4	het-1313.73-5																	het-863.73-1			het-2678.73-0	het-1385.19-3						het-1029.73-3
unknown	6	chrII	3797257	3797257	C	T	Y8A9A.2	UNKNOWN										het-493.77-55		het-4555.19-37					het-97.77-27		het-616.77-33			het-343.77-15							het-1862.77-40
unknown	6	chrII	3797260	3797260	G	A	Y8A9A.2	UNKNOWN										het-493.77-54		het-4521.19-34					het-129.77-25		het-565.77-31			het-268.77-14							het-1862.77-40
unknown	6	chrII	3797275	3797275	T	A	Y8A9A.2	UNKNOWN										het-493.77-43		het-1793.77-28							het-672.77-26			het-248.77-12			het-733.77-25				het-1862.77-35
frameshift deletion	5	chrIV	11070918	11070924	TAGACTA	-	Y5F2A.3	Y5F2A.3:NM_069661:exon5:c.864_870del:p.288_290del,						het-1110.73-57					hom-6483.73-67				hom-4404.73-66					hom-10245.73-62												het-933.73-50
frameshift insertion	5	chrIV	7727278	7727278	-	TAGAGCCATCCGAA	C50F7.5	C50F7.5:NM_068862:exon1:c.571_572insTAGAGCCATCCGAA:p.G191fs,				het-6823.73-61										het-6226.73-39		het-5719.73-48	het-3876.73-26																het-3475.73-21
frameshift insertion	5	chrIV	7727281	7727281	-	CCTCAAC	C50F7.5	C50F7.5:NM_068862:exon1:c.574_575insCCTCAAC:p.S192fs,				het-7124.73-62										het-6226.73-40		het-5930.73-48	het-3876.73-26																het-3475.73-23
nonframeshift insertion	5	chrIV	7727284	7727284	-	CTGGTCCAC	C50F7.5	C50F7.5:NM_068862:exon1:c.577_578insCTGGTCCAC:p.S193delinsSGPP,				het-6949.73-55										het-6226.73-37		het-6135.73-47	het-3876.73-23																het-3475.73-22
nonsynonymous SNV	5	chrI	10266811	10266811	A	C	ZC247.1	ZC247.1:NM_060297:exon8:c.T11131G:p.S3711A,									het-359.77-61		het-706.77-120		het-242.77-79			het-1464.77-119								het-111.77-49
nonsynonymous SNV	5	chrIV	7593166	7593166	A	C	tag-80	tag-80:NM_068834:exon2:c.A2572C:p.K858Q,											het-1386.77-39	het-1119.77-28		het-1558.77-36	het-655.77-40	het-1459.77-47
nonsynonymous SNV	5	chrIV	7593184	7593184	A	G	tag-80	tag-80:NM_068834:exon2:c.A2590G:p.T864A,											het-1208.77-38	het-1119.77-24		het-1573.77-28	het-581.77-35	het-1460.77-36
nonsynonymous SNV	5	chrIV	7727299	7727299	G	A	C50F7.5	C50F7.5:NM_068862:exon1:c.G592A:p.V198M,				het-7368.77-48										het-6235.77-34		het-5684.77-39	het-3885.77-16																het-3484.77-21
nonsynonymous SNV	5	chrV	6173034	6173034	G	C	H05O09.3,ttn-1	ttn-1:NM_001029031:exon27:c.C24085G:p.L8029V,H05O09.3:NM_001029030:exon28:c.C24025G:p.L8009V,ttn-1:NM_001029032:exon27:c.C24085G:p.L8029V,ttn-1:NM_001029033:exon27:c.C24085G:p.L8029V,										het-709.77-99				het-517.77-86				het-225.77-28	het-312.77-69		het-345.77-50
synonymous SNV	5	chrI	238637	238637	A	G	Y48G1BM.7	Y48G1BM.7:NM_058302:exon2:c.T315C:p.S105S,																het-64.77-19	het-71.77-17				het-34.77-9							het-69.77-19	het-66.77-10
synonymous SNV	5	chrIV	7593183	7593183	A	G	tag-80	tag-80:NM_068834:exon2:c.A2589G:p.Q863Q,											het-1321.77-39	het-1119.77-24		het-1548.77-28	het-587.77-36	het-1460.77-38
synonymous SNV	5	chrIV	7593186	7593186	A	T	tag-80	tag-80:NM_068834:exon2:c.A2592T:p.T864T,											het-1297.77-38	het-1119.77-24		het-1552.77-28	het-579.77-34	het-1460.77-35
synonymous SNV	5	chrIV	7598440	7598440	G	A	tag-80	tag-80:NM_068834:exon4:c.G7416A:p.Q2472Q,					het-86.77-16							het-342.77-14					het-208.77-10	het-47.77-8												het-122.77-7
synonymous SNV	5	chrIV	7727274	7727274	T	A	C50F7.5	C50F7.5:NM_068862:exon1:c.T567A:p.P189P,				het-7070.77-68										het-6235.77-43		het-5655.77-56	het-3885.77-28																het-3484.77-24
synonymous SNV	5	chrV	6182818	6182818	C	T	H05O09.3,ttn-1	ttn-1:NM_001029031:exon27:c.G14301A:p.V4767V,H05O09.3:NM_001029030:exon27:c.G14301A:p.V4767V,ttn-1:NM_001029032:exon27:c.G14301A:p.V4767V,ttn-1:NM_001029033:exon27:c.G14301A:p.V4767V,		het-73.77-12		het-175.77-20						het-184.77-17																			het-166.77-17			het-422.77-20
synonymous SNV	5	chrV	6182824	6182824	T	A	H05O09.3,ttn-1	ttn-1:NM_001029031:exon27:c.A14295T:p.A4765A,H05O09.3:NM_001029030:exon27:c.A14295T:p.A4765A,ttn-1:NM_001029032:exon27:c.A14295T:p.A4765A,ttn-1:NM_001029033:exon27:c.A14295T:p.A4765A,		het-73.77-12		het-194.77-19						het-208.77-16																			het-163.77-17			het-421.77-20
synonymous SNV	5	chrV	6182857	6182857	T	C	H05O09.3,ttn-1	ttn-1:NM_001029031:exon27:c.A14262G:p.A4754A,H05O09.3:NM_001029030:exon27:c.A14262G:p.A4754A,ttn-1:NM_001029032:exon27:c.A14262G:p.A4754A,ttn-1:NM_001029033:exon27:c.A14262G:p.A4754A,		het-73.77-6		het-104.77-16						het-184.77-11																			het-238.77-18			het-384.77-19
unknown	5	chrII	3321236	3321236	G	C	Y46D2A.2	UNKNOWN										hom-33.74-2				hom-107.03-4		hom-35.74-2	hom-63.28-3			hom-30.74-2
unknown	5	chrII	3796564	3796564	-	TGATT	Y8A9A.2	UNKNOWN										het-2493.73-129		het-3979.73-86	het-7320.73-116					het-1957.73-64													het-10858.73-100
unknown	5	chrII	3796649	3796649	C	G	Y8A9A.2	UNKNOWN								het-2606.77-34			het-2635.77-35							het-939.77-22		het-5161.77-24									het-5087.77-17
unknown	5	chrII	3796684	3796684	C	A	Y8A9A.2	UNKNOWN		het-1466.77-63											het-229.77-69			het-2363.77-58			het-4113.77-44															het-3758.19-63
unknown	5	chrII	3796816	3796816	T	G	Y8A9A.2	UNKNOWN	het-7263.77-201								het-5702.77-171															het-8577.77-175			het-4321.77-171		het-9990.77-166
unknown	5	chrII	3796828	3796828	-	ACCGAGTCGACAAGCACTTCCACTGATTCTACTACAACCGAGTCTACCACAGAATCAACTACGGAGTCTACCAGCACTTCCACTGATTCTACTACAACCGAGTCTACCACAGAATCAACTACGGAGTCTACCAGCACTTCCACTGATTCTACCACG	Y8A9A.2	UNKNOWN					het-738.73-146		het-65422.19-179				het-3572.73-103											het-2331.73-156	het-33746.19-129
unknown	5	chrII	3796828	3796828	-	ACCGAGTCTACCACAGAATCAACTACGGAGTCTACCAGCACTTCCACTGATTCGACTACAACCGAGTCAACAAGCACTTCCACTGATTCTACTACAACCGAGTCTACCACAGAATCAACTACGGAGTCTACCAGCACTTCCACTGATTCTACCACG	Y8A9A.2	UNKNOWN										het-7931.73-172									het-3314.73-189		het-6136.73-115		het-33746.19-129										het-65422.19-173
unknown	5	chrII	3796828	3796828	-	ACCGAGTCTACCACAGAATCAACTACGGAGTCTACCAGCACTTCCACTGATTCTACCACG	Y8A9A.2	UNKNOWN												het-2384.73-228				het-7048.73-239		het-8344.73-171									het-34275.19-180								het-6132.73-242
unknown	5	chrII	3796876	3796876	C	T	Y8A9A.2	UNKNOWN		het-5846.77-196					het-11054.77-221									het-7058.77-280		het-65422.19-180															het-6422.77-195
unknown	5	chrII	3796933	3796933	T	G	Y8A9A.2	UNKNOWN																				het-7438.77-116			het-6491.77-82		het-2222.77-96	het-4077.77-95		het-1231.77-105
unknown	5	chrII	3796936	3796936	C	A	Y8A9A.2	UNKNOWN																				het-7433.77-113			het-6498.77-81		het-2222.77-94	het-4077.77-94		het-1247.77-103
unknown	5	chrII	3796942	3796942	T	A	Y8A9A.2	UNKNOWN																				het-7436.77-105			het-6579.77-74		het-2222.77-86			het-1106.77-93					het-3308.77-82
unknown	5	chrII	3797009	3797068	GATTCTACCACGACTGAGTCAACAACAGAATCAACTACGGAGTCTACCAGCACATCCACC	-	Y8A9A.2	UNKNOWN							het-2171.19-67		het-1945.73-62		het-725.73-75					het-3527.73-106																	het-427.73-67
unknown	5	chrII	3797302	3797302	A	T	Y8A9A.2	UNKNOWN										het-493.77-36		het-2273.77-32					het-97.77-18		het-542.77-20			het-300.77-22
frameshift deletion	4	chrIII	5509306	5509306	C	-	pqn-25	pqn-25:NM_171123:exon10:c.1935delG:p.T645fs,							het-585.73-15									het-967.73-45											het-507.73-12							het-33.73-21
frameshift deletion	4	chrIV	4399435	4399436	GA	-	Y24D9A.5	Y24D9A.5:NM_068155:exon1:c.308_309del:p.103_103del,	het-94.73-13				het-43.73-16	het-157.73-12																	het-61.73-10
frameshift insertion	4	chrIII	5509302	5509302	-	GCAT	pqn-25	pqn-25:NM_171123:exon10:c.1938_1939insATGC:p.P647fs,							het-585.73-15									het-909.73-44											het-507.73-12							het-92.73-20
frameshift insertion	4	chrV	12694745	12694745	-	T	K10C8.1	K10C8.1:NM_073768:exon2:c.298_299insA:p.L100fs,																	het-248.73-16			het-347.73-12						het-87.73-9		het-185.73-9
frameshift insertion	4	chrV	13647346	13647346	-	ATCCATCCCGATCCCGATCCAGCCCGATCCCGATCCATCCCGATCCCGATCCATCCCGATCCATCCCGATCCCG	H37A05.4	H37A05.4:NM_001028846:exon2:c.531_532insCGGGATCGGGATGGATCGGGATGGATCGGGATCGGGATGGATCGGGATCGGGCTGGATCGGGATCGGGATGGAT:p.W178fs,					hom-1245.25-7	hom-803.84-9																				het-88.25-6									hom-1290.77-7
nonframeshift deletion	4	chrIII	5509309	5509311	GGA	-	pqn-25	pqn-25:NM_171123:exon10:c.1930_1932del:p.644_644del,							het-585.73-16									het-701.73-45											het-507.73-11							het-92.73-21
nonframeshift insertion	4	chrI	7781350	7781350	-	CCATCCCGATCCATCCCGATCCATCCCGATTCACCTCGATCCATCCCGATCCACCTCGAA	VH15N14R.1	VH15N14R.1:NM_059754:exon3:c.463_464insTTCGAGGTGGATCGGGATGGATCGAGGTGAATCGGGATGGATCGGGATGGATCGGGATGG:p.D155delinsVRGGSGWIEVNRDGSGWIGMD,		het-251.86-4							het-171.86-1								het-173.73-1																	het-262.73-3
nonsynonymous SNV	4	chrII	11049406	11049406	C	T	sdhd-1	sdhd-1:NM_063968:exon3:c.G283A:p.D95N,							hom-354.77-12			hom-841.77-27	hom-453.77-16												hom-374.77-12
nonsynonymous SNV	4	chrII	4062490	4062490	C	T	fbxb-118	fbxb-118:NM_062316:exon7:c.G697A:p.A233T,		het-49.77-8	het-43.77-13										het-31.77-12	het-60.77-13
nonsynonymous SNV	4	chrII	7152953	7152953	C	A	fust-1	fust-1:NM_063082:exon1:c.C92A:p.P31Q,						het-272.77-17								het-332.77-27									het-60.77-13											het-326.77-13
nonsynonymous SNV	4	chrII	7447215	7447215	T	G	Y9D1A.1	Y9D1A.1:NM_063157:exon3:c.T494G:p.V165G,				het-288.77-31				het-285.77-25						het-102.77-20																		het-162.77-20
nonsynonymous SNV	4	chrIV	16780494	16780494	C	A	Y43D4A.5	Y43D4A.5:NM_001268970:exon10:c.C3887A:p.S1296Y,Y43D4A.5:NM_001268973:exon9:c.C1121A:p.S374Y,Y43D4A.5:NM_001268972:exon9:c.C1121A:p.S374Y,Y43D4A.5:NM_001268971:exon10:c.C3887A:p.S1296Y,					het-1285.77-16									het-49.77-11										het-86.77-7			het-242.77-7
nonsynonymous SNV	4	chrIV	7598790	7598790	T	G	tag-80	tag-80:NM_068834:exon4:c.T7766G:p.I2589S,				het-65.77-46															het-48.77-27	het-91.77-18				het-86.77-17
stopgain SNV	4	chrII	4062499	4062499	T	A	fbxb-118	fbxb-118:NM_062316:exon7:c.A688T:p.K230X,		het-49.77-8	het-43.77-16										het-31.77-13	het-60.77-11
synonymous SNV	4	chrI	5163269	5163269	T	C	Y110A7A.19	Y110A7A.19:NM_059135:exon3:c.A1515G:p.Q505Q,													het-44.77-19							het-38.77-18	het-42.77-15														het-48.77-14
synonymous SNV	4	chrIII	5509297	5509297	A	G	pqn-25	pqn-25:NM_171123:exon10:c.T1944C:p.N648N,							het-594.77-15									het-814.77-45											het-516.77-12							het-42.77-21
synonymous SNV	4	chrIII	5509300	5509300	A	G	pqn-25	pqn-25:NM_171123:exon10:c.T1941C:p.P647P,							het-594.77-15									het-976.77-44											het-516.77-12							het-101.77-20
synonymous SNV	4	chrIII	5509315	5509315	T	C	pqn-25	pqn-25:NM_171123:exon10:c.A1926G:p.L642L,							het-594.77-15									het-797.77-40											het-516.77-12							het-42.77-19
synonymous SNV	4	chrIII	5509321	5509321	G	A	pqn-25	pqn-25:NM_171123:exon10:c.C1920T:p.N640N,							het-594.77-15									het-836.77-40											het-516.77-11							het-101.77-19
unknown	4	chrII	3796586	3796586	G	A	Y8A9A.2	UNKNOWN					het-1900.77-78							het-3990.77-58															het-410.77-35			het-306.77-38
unknown	4	chrII	3796641	3796675	GAGTCTACCAGCACATCCACTGATTCTACCACGAC	-	Y8A9A.2	UNKNOWN	het-1483.73-22						het-541.73-31																	het-574.73-19									het-394.73-13
unknown	4	chrII	3796661	3796661	T	G	Y8A9A.2	UNKNOWN									het-3703.77-4	het-833.77-21									het-4044.77-9											het-296.77-6
unknown	4	chrII	3796681	3796681	T	G	Y8A9A.2	UNKNOWN		het-1466.77-61														het-2361.77-51			het-4076.77-42															het-1929.77-60
unknown	4	chrII	3796758	3796758	-	TTCT	Y8A9A.2	UNKNOWN												het-2412.73-190						het-8341.73-166													het-2931.73-172	het-8023.73-153
unknown	4	chrII	3796828	3796828	-	ACCGAGTCGACAAGCACTTCCACTGATTCTACTACAACCGAGTCTACCACAGAATCAACTACGGAGTCTACCAGCACTTCCACTGATTCTACCACG	Y8A9A.2	UNKNOWN				het-9182.73-207										het-7110.73-233	het-6802.73-141																		het-65422.19-173
unknown	4	chrII	3796836	3796836	-	TACCACA	Y8A9A.2	UNKNOWN												het-3414.73-227		het-12005.73-224			het-3807.73-225									het-3829.73-249
unknown	4	chrII	3796838	3796838	-	AT	Y8A9A.2	UNKNOWN												het-3233.06-231			het-3592.73-144		het-3805.73-231									het-3826.73-256
unknown	4	chrII	3796936	3796936	-	AGCACTTCCACTGATTCTACTACAACCGAGTCGACA	Y8A9A.2	UNKNOWN																		het-8343.73-97	het-3315.73-97								het-2652.73-87								het-2426.73-100
unknown	4	chrII	3797032	3797056	AACAGAATCAACTACGGAGTCTACC	CACAGAATCAACTACGGAGTCTACC	Y8A9A.2	UNKNOWN	het-1803.19-31									het-33944.19-43				het-2956.19-35									het-1412.19-25
unknown	4	chrII	3797060	3797060	-	CTTC	Y8A9A.2	UNKNOWN		het-1728.73-41				het-775.73-42																						het-246.73-40	het-55.73-50
frameshift deletion	3	chrI	14312218	14312218	C	-	F49B2.3	F49B2.3:NM_061099:exon4:c.462delC:p.R154fs,		het-71.82-5								hom-52.48-8						het-30.73-8
frameshift deletion	3	chrV	12694732	12694738	GCGCATC	-	K10C8.1	K10C8.1:NM_073768:exon2:c.306_312del:p.102_104del,																				het-347.73-9						het-87.73-8		het-185.73-9
frameshift deletion	3	chrV	15952428	15952429	AT	-	srw-56	srw-56:NM_001028718:exon2:c.368_369del:p.123_123del,			het-36.73-14		het-55.73-16											het-43.73-18
frameshift insertion	3	chrI	7781350	7781350	-	CCATCCCGATCCATCCCGATCCATCCCGATCCATCCCGATTCACCTCGATCCATCCCGATCCACCTCGAA	VH15N14R.1	VH15N14R.1:NM_059754:exon3:c.463_464insTTCGAGGTGGATCGGGATGGATCGAGGTGAATCGGGATGGATCGGGATGGATCGGGATGGATCGGGATGG:p.D155fs,															het-267.73-6					het-367.73-2											hom-732.27-3
frameshift insertion	3	chrI	7781386	7781386	-	CGATCCATCC	VH15N14R.1	VH15N14R.1:NM_059754:exon3:c.427_428insGGATGGATCG:p.E143fs,															het-90.73-14														het-138.73-9				het-72.73-5
frameshift insertion	3	chrV	17490443	17490443	-	CGGACGTCCGAAAAAC	K03D7.8	K03D7.8:NM_075030:exon2:c.818_819insGTTTTTCGGACGTCCG:p.R273fs,																												het-367.73-4	het-495.73-5						hom-242.19-2
nonframeshift deletion	3	chrI	7781448	7781450	TCG	-	VH15N14R.1	VH15N14R.1:NM_059754:exon3:c.364_366del:p.122_122del,																	het-173.73-5						het-54.73-4											het-262.73-11
nonframeshift insertion	3	chrV	5755482	5755482	-	CTGGCCTGGTGGTGGTGGAGGCGGCTT	K09H11.11	K09H11.11:NM_001038406:exon1:c.60_61insAAGCCGCCTCCACCACCACCAGGCCAG:p.Q21delinsKPPPPPPGQQ,															het-2176.19-26			het-228.75-5			het-73.94-1
nonframeshift insertion	3	chrV	5755482	5755482	-	CTGGCCTGGTGGTGGTGGAGGCGGCTTCTGGCCTGATGGTGGTGGAGGCGGCTTCTGGCCTGGTGGTGATGGAGGCGGCTT	K09H11.11	K09H11.11:NM_001038406:exon1:c.60_61insAAGCCGCCTCCATCACCACCAGGCCAGAAGCCGCCTCCACCACCATCAGGCCAGAAGCCGCCTCCACCACCACCAGGCCAG:p.Q21delinsKPPPSPPGQKPPPPPSGQKPPPPPPGQQ,													het-115.73-9													het-413.19-9					het-542.19-16
nonframeshift insertion	3	chrV	5755482	5755482	-	CTGGCCTGGTGGTGGTGGAGGCGGCTTCTGGCCTGGTGGTGATGGAGGCGGCTTCTGGCCTGGTGGTGGTGGAGGCGGCTTCTGGCCTGATGGTGGTGGAGGCGGCTTCTTGCCTGGTGGTGGTGGAGGCGGCTTCTGGCCGGATGGTGGTGGAGGCGGCTT	K09H11.11	K09H11.11:NM_001038406:exon1:c.60_61insAAGCCGCCTCCACCACCATCCGGCCAGAAGCCGCCTCCACCACCACCAGGCAAGAAGCCGCCTCCACCACCATCAGGCCAGAAGCCGCCTCCACCACCACCAGGCCAGAAGCCGCCTCCATCACCACCAGGCCAGAAGCCGCCTCCACCACCACCAGGCCAG:p.Q21delinsKPPPPPSGQKPPPPPPGKKPPPPPSGQKPPPPPPGQKPPPSPPGQKPPPPPPGQQ,									het-382.19-20							het-686.73-36																het-225.73-25
nonsynonymous SNV	3	chrIII	10334491	10334491	C	T	mev-1	mev-1:NM_066882:exon2:c.C197T:p.T66I,					hom-347.77-12								hom-301.77-11								hom-226.78-7
nonsynonymous SNV	3	chrIII	5111143	5111143	G	A		:NM_171117:exon5:c.G817A:p.E273K,		hom-272.80-7								hom-446.77-14												hom-345.77-11
nonsynonymous SNV	3	chrIV	7594423	7594423	G	A	tag-80	tag-80:NM_068834:exon2:c.G3829A:p.A1277T,																het-415.77-31												het-265.10-14		het-77.77-10
nonsynonymous SNV	3	chrIV	7597424	7597424	G	A	tag-80	tag-80:NM_068834:exon4:c.G6400A:p.A2134T,												het-51.77-45		het-81.77-44																				het-271.77-42
nonsynonymous SNV	3	chrIV	7598808	7598808	G	A	tag-80	tag-80:NM_068834:exon4:c.G7784A:p.G2595E,		het-56.77-19	het-81.77-26														het-108.77-20
nonsynonymous SNV	3	chrIV	7727126	7727126	C	T	C50F7.5	C50F7.5:NM_068862:exon1:c.C419T:p.S140F,											het-6660.77-32					het-2195.77-50										het-5897.77-30
nonsynonymous SNV	3	chrIV	7727135	7727135	A	C	C50F7.5	C50F7.5:NM_068862:exon1:c.A428C:p.H143P,											het-6660.77-32					het-2195.77-56										het-5895.77-31
nonsynonymous SNV	3	chrIV	7727207	7727207	C	T	C50F7.5	C50F7.5:NM_068862:exon1:c.C500T:p.S167F,				het-636.77-56										het-6235.77-55			het-3885.77-30
nonsynonymous SNV	3	chrV	6176951	6176951	C	G	H05O09.3,ttn-1	ttn-1:NM_001029031:exon27:c.G20168C:p.S6723T,H05O09.3:NM_001029030:exon28:c.G20108C:p.S6703T,ttn-1:NM_001029032:exon27:c.G20168C:p.S6723T,ttn-1:NM_001029033:exon27:c.G20168C:p.S6723T,							het-339.77-27				het-62.77-27														het-746.77-24
nonsynonymous SNV	3	chrV	6183107	6183107	G	A	H05O09.3,ttn-1	ttn-1:NM_001029031:exon27:c.C14012T:p.A4671V,H05O09.3:NM_001029030:exon27:c.C14012T:p.A4671V,ttn-1:NM_001029032:exon27:c.C14012T:p.A4671V,ttn-1:NM_001029033:exon27:c.C14012T:p.A4671V,													het-126.77-17														het-37.77-12		het-826.77-32
nonsynonymous SNV	3	chrX	3304558	3304558	C	A	F11D5.7	F11D5.7:NM_001029383:exon1:c.C23A:p.T8N,					het-211.77-9																		het-216.77-6			het-151.77-10
synonymous SNV	3	chrI	10266802	10266802	G	A	ZC247.1	ZC247.1:NM_060297:exon8:c.C11140T:p.L3714L,									het-361.77-56		het-734.77-115					het-1375.77-118
synonymous SNV	3	chrI	10275185	10275185	A	T	ZC247.1	ZC247.1:NM_060297:exon8:c.T2757A:p.S919S,			het-151.77-26														het-145.77-26										het-32.77-11
synonymous SNV	3	chrIII	9101081	9101081	T	C	ZK507.1	ZK507.1:NM_066614:exon2:c.A54G:p.K18K,						het-52.77-14								het-34.77-16			het-73.77-11
synonymous SNV	3	chrIII	9101087	9101087	T	G	ZK507.1	ZK507.1:NM_066614:exon2:c.A48C:p.A16A,						het-52.77-15								het-34.77-18			het-73.77-15
synonymous SNV	3	chrIV	7598773	7598773	T	A	tag-80	tag-80:NM_068834:exon4:c.T7749A:p.V2583V,																			het-36.77-27	het-127.77-18				het-86.77-16
synonymous SNV	3	chrIV	7599122	7599122	T	C	tag-80	tag-80:NM_068834:exon5:c.T8013C:p.A2671A,															het-121.77-12	het-44.77-7			het-120.78-8
synonymous SNV	3	chrIV	7727148	7727148	C	T	C50F7.5	C50F7.5:NM_068862:exon1:c.C441T:p.G147G,											het-6660.77-34					het-2195.77-56										het-5893.77-34
synonymous SNV	3	chrIV	7727160	7727160	G	A	C50F7.5	C50F7.5:NM_068862:exon1:c.G453A:p.P151P,											het-6660.77-44					het-2195.77-70										het-5893.77-39
synonymous SNV	3	chrIV	7727169	7727169	G	C	C50F7.5	C50F7.5:NM_068862:exon1:c.G462C:p.V154V,											het-6658.77-50					het-2195.77-77										het-5895.77-42
synonymous SNV	3	chrIV	7727172	7727172	C	T	C50F7.5	C50F7.5:NM_068862:exon1:c.C465T:p.D155D,											het-6658.77-50					het-2195.77-77										het-5895.77-41
synonymous SNV	3	chrV	8701811	8701811	G	A	ZC178.1	ZC178.1:NM_072841:exon1:c.G402A:p.L134L,								het-54.77-98														het-55.77-57						het-59.77-76
synonymous SNV	3	chrX	3304544	3304544	C	T	F11D5.7	F11D5.7:NM_001029383:exon1:c.C9T:p.N3N,					het-211.77-15																		het-216.77-9			het-151.77-9
synonymous SNV	3	chrX	3304550	3304550	T	C	F11D5.7	F11D5.7:NM_001029383:exon1:c.T15C:p.T5T,					het-211.77-13																		het-216.77-7			het-151.77-10
synonymous SNV	3	chrX	3304553	3304553	A	G	F11D5.7	F11D5.7:NM_001029383:exon1:c.A18G:p.L6L,					het-211.77-12																		het-216.77-7			het-151.77-10
synonymous SNV	3	chrX	3304556	3304556	T	C	F11D5.7	F11D5.7:NM_001029383:exon1:c.T21C:p.S7S,					het-211.77-10																		het-216.77-6			het-151.77-10
synonymous SNV	3	chrX	3304562	3304562	C	T	F11D5.7	F11D5.7:NM_001029383:exon1:c.C27T:p.H9H,					het-211.77-11																		het-216.77-5			het-151.77-10
unknown	3	chrII	3796684	3796684	-	ACAGAATCAACTACGGAGTCTACG	Y8A9A.2	UNKNOWN																		het-940.73-63								het-4160.73-49								het-3758.19-63
unknown	3	chrII	3796840	3796840	-	ACTACGGAGTCTACCAGCACTTCCACTGATTCGACTACAACCGAGTCAACAAGCACTTCCACTGATTCTACTACAACCGAGTCTACCACAGAATCAACTACGGAGTCTACC	Y8A9A.2	UNKNOWN												het-3753.73-236					het-3807.73-235									het-3825.73-256
unknown	3	chrII	3796840	3796840	-	AGCACTTCCACTGATTCTACTACAACCGAGTCTACCACAGAATCAACTACGGAGTCTACCAGCACATCCACGGATTCTACCACGACAGAGTCGACAAGCACATCCACTGATTCTACTACAACCGAGTCTACCACAGAATCAACTACGGAGTCTACGAGCACTTCCACTGATTCTACTACAACCGAGTCTACCACAGAATCAACTACGGAGTCTACCAGCACATCCACTGATTCTACTACAACCGAGTCTACCACAGAATCAACTACGGAGTCTACC	Y8A9A.2	UNKNOWN		het-4873.73-180		het-2815.73-206						het-5848.73-168
unknown	3	chrII	3796927	3796927	C	A	Y8A9A.2	UNKNOWN																				het-7440.77-130					het-2222.77-102			het-1263.77-115
unknown	3	chrII	3797182	3797182	A	-	Y8A9A.2	UNKNOWN																							het-939.73-64							het-614.73-99				het-665.73-129
unknown	3	chrII	3797184	3797302	CCACTGATTCTACTACAACCGAGTCAACAACAGAATCAACTACGGAGTCTACCAGCACATCCACTGATTCTACCACGACCGAGTCTACCACTGAATCAACTACGGAGTCTACCAGCACA	-	Y8A9A.2	UNKNOWN																							het-937.73-75							het-520.73-112				het-665.73-144
unknown	3	chrII	3797256	3797256	-	TACAACCGAGTCTACCACAGAATCAACTACGGAGTCTACCAGCACTTCCACTGATTCTACTACAACCGAGTCTACCACAGAATCAACTACGGAGTCTACCAG	Y8A9A.2	UNKNOWN					het-3107.73-35										het-4403.73-49			het-2464.73-39
unknown	3	chrII	3797259	3797259	-	ATCCACT	Y8A9A.2	UNKNOWN					het-3106.73-34										het-4400.73-51			het-2468.73-38
unknown	3	chrII	3797260	3797260	-	ATTCTACTACA	Y8A9A.2	UNKNOWN					het-3107.73-32										het-4404.73-50			het-2464.73-34
unknown	3	chrII	3797316	3797316	-	TACAACCGAGTCTACCACAGAATCAACTACGGAGTCTACCAGCACTTCCACCGATTCTACTACAACCGAGTCAACCACAGAATCAACTACGGAGTCTACTAGCACATCCACTGATTCTACTACAACCGAGTCTACCACAGAATCAACTACGGAGTCTACCAGCACATCCACTGATTCTACTACAACCGAGTCAACCACAGAATCAACTACGGAGTCTACCAGCACTTCCACTGATTCTAC	Y8A9A.2	UNKNOWN																												het-944.73-22					het-564.73-17		het-592.73-25
unknown	3	chrII	3797316	3797316	-	TACAACCGAGTCTACCACAGAATCAACTACGGAGTCTACCAGCACTTCCACTGATTCTACTACAACCGAGTCTACCACTGAATCAACTACGGAGTCTACCAGCACTTCCACTGATTCTAC	Y8A9A.2	UNKNOWN								het-1742.73-46			het-1570.73-33																					het-1464.73-22
frameshift deletion	2	chrI	11090118	11090120	CTT	-		:NM_001136322:exon1:c.172_173del:p.58_58del,	het-36.73-8	het-35.73-8
frameshift deletion	2	chrI	5055735	5055735	A	-	C46H11.1	C46H11.1:NM_059111:exon1:c.47delA:p.E16fs,																		het-56.73-8			het-36.73-6
frameshift deletion	2	chrII	13754918	13754959	TATCGTTGGGAATGTTCCGCTGTTTTTAGGCAGCTCTTCACG	-	arrd-14	arrd-14:NM_064480:exon4:c.933_973del:p.311_325del,														hom-5715.73-14																			het-2983.73-9
frameshift deletion	2	chrII	7683426	7683427	AA	-	lin-26	lin-26:NM_001026921:exon2:c.958_959del:p.320_320del,											het-412.73-32									het-774.73-27
frameshift deletion	2	chrII	7683443	7683447	CATCA	-	lin-26	lin-26:NM_001026921:exon2:c.975_979del:p.325_327del,											het-412.73-33									het-704.73-27
frameshift deletion	2	chrIII	10995	10995	A	-	npr-30	npr-30:NM_064724:exon7:c.905delA:p.Y302fs,																								het-405.73-4	het-80.73-4
frameshift deletion	2	chrIII	3271940	3271941	AG	-	Y53G8AM.2	Y53G8AM.2:NM_065282:exon1:c.128_129del:p.43_43del,			het-69.73-21													het-32.73-26
frameshift deletion	2	chrIV	15058635	15058636	AT	-	21ur-12313	21ur-12313:NM_070419:exon4:c.537_538del:p.179_180del,										het-37.73-20	het-31.73-22
frameshift deletion	2	chrIV	7727248	7727251	GTCG	-	C50F7.5	C50F7.5:NM_068862:exon1:c.541_544del:p.181_182del,											het-6651.73-47															het-5886.73-32
frameshift deletion	2	chrIV	7727253	7727299	TCCATCCGAAGATCCTCAACCTTCTGGATCATCATCTCCAGGACCAG	-	C50F7.5	C50F7.5:NM_068862:exon1:c.546_592del:p.182_198del,											het-6653.73-62															het-5882.73-42
frameshift deletion	2	chrIV	9418484	9418485	CA	-	F56D5.9	F56D5.9:NM_069261:exon9:c.3329_3330del:p.1110_1110del,		het-86.73-10					het-93.73-7
frameshift deletion	2	chrV	12694723	12694724	GA	-	K10C8.1	K10C8.1:NM_073768:exon2:c.320_321del:p.107_107del,																										het-87.73-7		het-185.73-9
frameshift insertion	2	chrII	3568849	3568849	-	GTTACTGTAGT	clec-127	clec-127:NM_062179:exon2:c.400_401insACTACAGTAAC:p.T134fs,												het-382.73-71																							het-385.73-68
frameshift insertion	2	chrII	3568856	3568856	-	ATAGGAGTGGGTGTTACGGTTGTTGGAATTGGTGTTGTGGTTACTGTAGTTGGAATTGGTGTTGTGGT	clec-127	clec-127:NM_062179:exon2:c.393_394insACCACAACACCAATTCCAACTACAGTAACCACAACACCAATTCCAACAACCGTAACACCCACTCCTAT:p.P132fs,												het-382.73-74																							het-385.73-64
frameshift insertion	2	chrII	7683422	7683422	-	A	lin-26	lin-26:NM_001026921:exon2:c.954_955insA:p.R318fs,											het-412.73-33									het-666.73-26
frameshift insertion	2	chrII	7683424	7683424	-	CC	lin-26	lin-26:NM_001026921:exon2:c.956_957insCC:p.W319fs,											het-405.73-32									het-704.73-27
frameshift insertion	2	chrII	7683449	7683449	-	AAAAAAAAAA	lin-26	lin-26:NM_001026921:exon2:c.981_982insAAAAAAAAAA:p.M327fs,											het-241.73-32									het-774.73-27
frameshift insertion	2	chrIV	9418481	9418481	-	TT	F56D5.9	F56D5.9:NM_069261:exon9:c.3332_3333insAA:p.T1111fs,		het-86.73-9					het-93.73-7
frameshift insertion	2	chrV	12694728	12694728	-	CA	K10C8.1	K10C8.1:NM_073768:exon2:c.315_316insTG:p.L106fs,																										het-87.73-7		het-185.73-9
nonframeshift deletion	2	chrII	7683436	7683441	GCCACG	-	lin-26	lin-26:NM_001026921:exon2:c.968_973del:p.323_325del,											het-412.73-32									het-610.73-27
nonframeshift deletion	2	chrIII	11004	11006	TCC	-	npr-30	npr-30:NM_064724:exon7:c.914_916del:p.305_306del,																								het-405.73-4	het-80.73-5
nonframeshift deletion	2	chrIV	9418478	9418480	CAC	-	F56D5.9	F56D5.9:NM_069261:exon9:c.3334_3336del:p.1112_1112del,		het-86.73-9					het-93.73-9
nonframeshift insertion	2	chrII	3568821	3568821	-	GTTGTGGTTACTGTAGTTGGGATTGGTGTTGTGGTTACTGTAGTTGGAATAGTTGTGGTTACTGTAGTTGGAATAGTCGTGGTTACTGTAGTCGGGATAGGAGTGGGTGTTACGGTTGTTGGAATTGGTGTTGTGGTTACTGTAGTTGGAATTGGAGTAGAGGTTACTGTAGTCGAAGTTGGTGTTGTGGTTACTGTAGTGGGAATAGTTGTGGTTACTGTAGTTGGAATA	clec-127	clec-127:NM_062179:exon2:c.428_429insTATTCCAACTACAGTAACCACAACTATTCCCACTACAGTAACCACAACACCAACTTCGACTACAGTAACCTCTACTCCAATTCCAACTACAGTAACCACAACACCAATTCCAACAACCGTAACACCCACTCCTATCCCGACTACAGTAACCACGACTATTCCAACTACAGTAACCACAACTATTCCAACTACAGTAACCACAACACCAATCCCAACTACAGTAACCACAAC:p.T143delinsTIPTTVTTTIPTTVTTTPTSTTVTSTPIPTTVTTTPIPTTVTPTPIPTTVTTTIPTTVTTTIPTTVTTTPIPTTVTTT,							het-32870.19-66								het-65422.19-123
nonframeshift insertion	2	chrII	3568853	3568853	-	ATAGTCGTGGTTACTGTAGTC	clec-127	clec-127:NM_062179:exon2:c.396_397insGACTACAGTAACCACGACTAT:p.S133delinsDYSNHDYS,												het-382.73-71																							het-385.73-65
nonframeshift insertion	2	chrV	13647411	13647411	-	TCG	H37A05.4	H37A05.4:NM_001028846:exon2:c.466_467insCGA:p.K156delinsTK,										hom-105.73-4																			hom-173.80-1
nonframeshift insertion	2	chrV	5755474	5755474	-	GGCGGCTGCTGGCCTGGTGGTGGTGGAGGCGGCTTCTGGCCTGGTGGTGATGGAGGCGGCTTCTGGCCTGGTGGTGGTGGAGGCGGCTTCTGGCCTGGTGGTGGTGGA	K09H11.11	K09H11.11:NM_001038406:exon1:c.68_69insTCCACCACCACCAGGCCAGAAGCCGCCTCCACCACCACCAGGCCAGAAGCCGCCTCCATCACCACCAGGCCAGAAGCCGCCTCCACCACCACCAGGCCAGCAGCCGCC:p.P23delinsPPPPPGQKPPPPPPGQKPPPSPPGQKPPPPPPGQQPP,										het-503.73-40						het-315.73-42
nonframeshift insertion	2	chrV	5755482	5755482	-	CTGGCCTGGTGGTGGTGGAGGCGGCTTCTGGCCTGATGGTGGTGGAGGCGGCTTCTTGCCTGGTGGTGGTGGAGGCGGCTT	K09H11.11	K09H11.11:NM_001038406:exon1:c.60_61insAAGCCGCCTCCACCACCACCAGGCAAGAAGCCGCCTCCACCACCATCAGGCCAGAAGCCGCCTCCACCACCACCAGGCCAG:p.Q21delinsKPPPPPPGKKPPPPPSGQKPPPPPPGQQ,		het-225.19-6																															het-397.19-12
nonframeshift insertion	2	chrV	6173055	6173055	-	CAGTTTAGCATCAGCCTCCTGTTTCAGTTTATCGTCCTTCTCCTTTTG	H05O09.3,ttn-1	ttn-1:NM_001029031:exon27:c.24063_24064insCAAAAGGAGAAGGACGATAAACTGAAACAGGAGGCTGATGCTAAACTG:p.Q8022delinsQKEKDDKLKQEADAKLQ,H05O09.3:NM_001029030:exon28:c.24003_24004insCAAAAGGAGAAGGACGATAAACTGAAACAGGAGGCTGATGCTAAACTG:p.Q8002delinsQKEKDDKLKQEADAKLQ,ttn-1:NM_001029032:exon27:c.24063_24064insCAAAAGGAGAAGGACGATAAACTGAAACAGGAGGCTGATGCTAAACTG:p.Q8022delinsQKEKDDKLKQEADAKLQ,ttn-1:NM_001029033:exon27:c.24…													het-281.19-101							het-202.19-85
nonframeshift insertion	2	chrV	6176951	6176951	-	TAGTCTCTGGAACTGGAACATCCTTTTGCTCGACGATTGCAGCTTGTTGTACTTCAGATGTTTCCTTTGAATCCACAGGTGCAAGTTTCTCCTTTGTTGGTTCGAAAGTAGTTGCAG	H05O09.3,ttn-1	ttn-1:NM_001029031:exon27:c.20167_20168insCTGCAACTACTTTCGAACCAACAAAGGAGAAACTTGCACCTGTGGATTCAAAGGAAACATCTGAAGTACAACAAGCTGCAATCGTCGAGCAAAAGGATGTTCCAGTTCCAGAGACTA:p.S6723delinsTATTFEPTKEKLAPVDSKETSEVQQAAIVEQKDVPVPETS,H05O09.3:NM_001029030:exon28:c.20107_20108insCTGCAACTACTTTCGAACCAACAAAGGAGAAACTTGCACCTGTGGATTCAAAGGAAACATCTGAAGTACAACAAGCTGCAATCGTCGAGCAAAAGGATGTTCCAGTTCCAGAGACTA:p.S6703delinsTATTFEPTK…					het-1315.73-45									het-1557.73-41
nonsynonymous SNV	2	chrI	10270354	10270354	A	T	ZC247.1	ZC247.1:NM_060297:exon8:c.T7588A:p.L2530M,															het-54.77-18													het-37.77-7
nonsynonymous SNV	2	chrI	10472721	10472721	G	A	Y106G6H.14	Y106G6H.14:NM_060337:exon3:c.C341T:p.A114V,			hom-431.77-16																									hom-557.77-20
nonsynonymous SNV	2	chrI	10922348	10922348	C	T	F49D11.2	F49D11.2:NM_060446:exon5:c.C647T:p.T216I,											hom-307.77-11					het-63.77-13
nonsynonymous SNV	2	chrI	115754	115754	G	A	col-45	col-45:NM_058278:exon1:c.G16A:p.E6K,													het-59.90-4								hom-110.03-4
nonsynonymous SNV	2	chrI	11774394	11774394	C	T	vab-10	vab-10:NM_001026687:exon14:c.G3743A:p.R1248H,vab-10:NM_001026684:exon14:c.G3743A:p.R1248H,vab-10:NM_001026686:exon13:c.G3404A:p.R1135H,vab-10:NM_001026683:exon14:c.G3743A:p.R1248H,vab-10:NM_001047256:exon14:c.G3707A:p.R1236H,vab-10:NM_001026682:exon14:c.G3743A:p.R1248H,vab-10:NM_001026688:exon14:c.G3743A:p.R1248H,vab-10:NM_001026685:exon14:c.G3650A:p.R1217H,vab-10:NM_001129093:exon10:c.G4088A:p.R…													het-619.88-27								hom-142.85-6
nonsynonymous SNV	2	chrI	12122138	12122138	G	A	M01G12.6	M01G12.6:NM_060661:exon2:c.C58T:p.R20C,			hom-443.77-14																									hom-244.78-8
nonsynonymous SNV	2	chrI	13527562	13527562	C	T	Y87G2A.25	Y87G2A.25:NM_001265250:exon2:c.G214A:p.E72K,			hom-170.84-6																									hom-178.85-6
nonsynonymous SNV	2	chrI	14789306	14789306	G	A	F39B2.3	F39B2.3:NM_061176:exon1:c.C166T:p.R56C,													het-283.79-13								hom-169.84-6
nonsynonymous SNV	2	chrI	14812471	14812471	G	A		:NM_061181:exon7:c.G824A:p.R275Q,													het-334.94-15								hom-75.28-3
nonsynonymous SNV	2	chrI	14856808	14856808	G	A	unc-54	unc-54:NM_061195:exon7:c.C5354T:p.S1785F,													hom-617.41-26								hom-504.77-16
nonsynonymous SNV	2	chrI	218857	218857	G	A	Y48G1BL.1	Y48G1BL.1:NM_058294:exon4:c.G859A:p.V287M,													hom-110.94-5								hom-42.74-2
nonsynonymous SNV	2	chrI	2219291	2219291	G	A	W03F11.5	W03F11.5:NM_001026486:exon5:c.G646A:p.E216K,			hom-492.77-16																									hom-352.77-11
nonsynonymous SNV	2	chrI	3150950	3150950	G	A	K09H9.7	K09H9.7:NM_058709:exon4:c.C376T:p.L126F,													het-214.77-22								het-104.77-8
nonsynonymous SNV	2	chrI	3163297	3163297	C	T	mrpl-17	mrpl-17:NM_058713:exon3:c.C367T:p.P123S,															het-265.77-13									hom-76.74-2
nonsynonymous SNV	2	chrI	4400713	4400713	G	A	dhc-1	dhc-1:NM_058962:exon13:c.G12764A:p.G4255E,			hom-378.77-12																									hom-588.77-21
nonsynonymous SNV	2	chrI	4641523	4641523	T	C	Y119C1A.1	Y119C1A.1:NM_059013:exon5:c.A863G:p.N288S,															het-449.77-23									hom-132.90-5
nonsynonymous SNV	2	chrI	4770512	4770512	C	T	rpa-2	rpa-2:NM_059045:exon2:c.C161T:p.A54V,															het-160.77-13									hom-417.77-13
nonsynonymous SNV	2	chrI	4847251	4847251	C	T	clec-90	clec-90:NM_059061:exon4:c.C532T:p.H178Y,															het-141.77-9									hom-40.41-3
nonsynonymous SNV	2	chrI	505709	505709	C	T	Y65B4BL.4	Y65B4BL.4:NM_058340:exon3:c.G416A:p.R139Q,															het-196.77-15									hom-40.74-2
nonsynonymous SNV	2	chrI	5162852	5162852	G	A	Y110A7A.19	Y110A7A.19:NM_059135:exon5:c.C1832T:p.T611I,			het-77.77-9																															het-34.77-10
nonsynonymous SNV	2	chrI	574156	574156	G	A	grl-16	grl-16:NM_182075:exon2:c.C647T:p.A216V,grl-16:NM_058353:exon2:c.C647T:p.A216V,													het-481.77-25								hom-593.77-22
nonsynonymous SNV	2	chrI	6523233	6523233	A	C	T10E9.5	T10E9.5:NM_059477:exon1:c.T76G:p.C26G,															het-242.77-15									hom-209.80-7
nonsynonymous SNV	2	chrI	6594898	6594898	G	A	F48A9.1	F48A9.1:NM_059499:exon2:c.G386A:p.S129N,			hom-104.03-4																									hom-484.77-15
nonsynonymous SNV	2	chrI	7222725	7222725	C	T	C01H6.6	C01H6.6:NM_059639:exon1:c.C262T:p.P88S,													het-328.78-11								hom-211.80-7
nonsynonymous SNV	2	chrI	7910302	7910302	G	A		:NM_001263699:exon4:c.C322T:p.L108F,			hom-267.78-9																									hom-380.77-13
nonsynonymous SNV	2	chrI	8152538	8152538	T	A		:NM_001047227:exon2:c.T500A:p.L167H,							hom-203.84-6																												hom-376.77-12
nonsynonymous SNV	2	chrII	10168021	10168021	G	A		:NM_001026968:exon2:c.C251T:p.S84L,:NM_001026969:exon2:c.C251T:p.S84L,															het-267.77-18									hom-170.84-6
nonsynonymous SNV	2	chrII	10639794	10639794	C	T	M28.9	M28.9:NM_063895:exon1:c.C71T:p.P24L,													hom-730.77-27								hom-284.77-11
nonsynonymous SNV	2	chrII	10758228	10758228	C	T	C52A11.5,mpz-1	C52A11.5:NM_001129128:exon18:c.G1816A:p.D606N,C52A11.5:NM_001026868:exon17:c.G1882A:p.D628N,C52A11.5:NM_001026867:exon17:c.G1882A:p.D628N,mpz-1:NM_001129126:exon18:c.G2176A:p.D726N,C52A11.5:NM_001083157:exon11:c.G1309A:p.D437N,													het-297.78-13								hom-264.77-11
nonsynonymous SNV	2	chrII	10952971	10952971	G	A	nos-1	nos-1:NM_063957:exon2:c.C89T:p.S30F,															het-99.77-7									hom-120.90-5
nonsynonymous SNV	2	chrII	11212631	11212631	C	A	srap-1	srap-1:NM_182244:exon17:c.C4523A:p.P1508Q,srap-1:NM_063997:exon17:c.C4523A:p.P1508Q,srap-1:NM_001267367:exon13:c.C3911A:p.P1304Q,																						het-368.77-13		het-94.77-14
nonsynonymous SNV	2	chrII	11466862	11466862	G	A	klp-17	klp-17:NM_064045:exon3:c.C575T:p.P192L,															het-168.77-14									hom-171.84-6
nonsynonymous SNV	2	chrII	12388556	12388556	G	A	sre-41	sre-41:NM_064227:exon1:c.G328A:p.G110R,															het-342.77-20									hom-247.78-9
nonsynonymous SNV	2	chrII	12409849	12409849	G	A	F57G9.3	F57G9.3:NM_064233:exon1:c.C277T:p.L93F,															hom-603.77-22									hom-179.81-8
nonsynonymous SNV	2	chrII	12512858	12512858	G	A	srh-73	srh-73:NM_064269:exon3:c.G656A:p.S219N,															het-520.77-26									hom-281.78-9
nonsynonymous SNV	2	chrII	12701625	12701625	G	A	,tbc-17	:NM_001027263:exon7:c.G1381A:p.G461R,:NM_001027264:exon7:c.G1381A:p.G461R,tbc-17:NM_001267426:exon7:c.G1381A:p.G461R,															het-89.85-5									hom-105.03-4
nonsynonymous SNV	2	chrII	12994635	12994635	G	A	Y38F1A.6	Y38F1A.6:NM_064363:exon6:c.C1210T:p.R404W,											hom-847.77-26					het-75.77-18
nonsynonymous SNV	2	chrII	13239969	13239969	C	T	F15D4.4	F15D4.4:NM_064404:exon6:c.G1172A:p.G391E,													het-345.85-15								hom-203.79-8
nonsynonymous SNV	2	chrII	13284103	13284103	G	A	ztf-22	ztf-22:NM_064410:exon2:c.C95T:p.S32L,															het-414.77-30									hom-335.77-12
nonsynonymous SNV	2	chrII	14356942	14356942	G	A	agl-1	agl-1:NM_064583:exon2:c.C467T:p.S156L,															het-230.77-13									hom-392.77-13
nonsynonymous SNV	2	chrII	14526328	14526328	C	T	F57C2.5	F57C2.5:NM_064618:exon5:c.G1093A:p.V365I,			hom-108.03-4																									hom-303.77-11
nonsynonymous SNV	2	chrII	14631315	14631315	C	A	C38C6.5	C38C6.5:NM_064639:exon5:c.G819T:p.K273N,													het-239.53-10								hom-269.89-11
nonsynonymous SNV	2	chrII	14631551	14631551	G	A	C38C6.5	C38C6.5:NM_064639:exon4:c.C629T:p.A210V,													hom-457.28-22								hom-258.78-9
nonsynonymous SNV	2	chrII	1764237	1764237	C	T	,math-28	:NM_001047308:exon4:c.C713T:p.P238L,math-28:NM_001047307:exon4:c.C713T:p.P238L,															het-279.77-20									hom-82.10-4
nonsynonymous SNV	2	chrII	19713	19713	C	T	gmeb-1	gmeb-1:NM_061233:exon1:c.C176T:p.P59L,													hom-550.77-19								hom-207.80-7
nonsynonymous SNV	2	chrII	3732545	3732545	G	A	bath-31	bath-31:NM_062234:exon2:c.G472A:p.D158N,															het-473.77-32									hom-238.78-9
nonsynonymous SNV	2	chrII	3783488	3783488	C	T	T24E12.2	T24E12.2:NM_062248:exon3:c.C223T:p.R75C,													hom-216.74-11								hom-109.03-4
nonsynonymous SNV	2	chrII	4323428	4323428	G	A	H20J04.6	H20J04.6:NM_062361:exon2:c.G114A:p.M38I,															het-134.77-10									hom-162.85-6
nonsynonymous SNV	2	chrII	4424342	4424342	T	C	ZK430.7	ZK430.7:NM_062380:exon3:c.A448G:p.I150V,																									hom-157.84-6									hom-482.77-16
nonsynonymous SNV	2	chrII	4724074	4724074	G	A	F10G7.10	F10G7.10:NM_062440:exon8:c.C1337T:p.S446L,F10G7.10:NM_182130:exon8:c.C1337T:p.S446L,															het-168.77-14									hom-214.80-7
nonsynonymous SNV	2	chrII	4776165	4776165	G	A	nep-12	nep-12:NM_062456:exon10:c.C1661T:p.P554L,															het-355.77-17									hom-42.74-2
nonsynonymous SNV	2	chrII	5318200	5318200	C	T	gcy-12	gcy-12:NM_062594:exon13:c.C4336T:p.P1446S,			hom-481.77-15																									hom-407.77-17
nonsynonymous SNV	2	chrII	5638743	5638743	C	T	F59E12.3	F59E12.3:NM_062698:exon3:c.C283T:p.P95S,			hom-465.77-16																									hom-569.77-18
nonsynonymous SNV	2	chrII	5673600	5673600	G	A	C25H3.8	C25H3.8:NM_062709:exon8:c.C3905T:p.A1302V,															het-289.77-18									hom-410.77-14
nonsynonymous SNV	2	chrII	6066696	6066696	G	A	H12I13.2	H12I13.2:NM_062812:exon2:c.C311T:p.P104L,															het-449.56-20									hom-109.03-4
nonsynonymous SNV	2	chrII	6084539	6084539	C	T	ptc-2	ptc-2:NM_062817:exon3:c.G1195A:p.A399T,													het-336.28-17								hom-196.80-9
nonsynonymous SNV	2	chrII	6126021	6126021	G	A	rars-2	rars-2:NM_062826:exon3:c.G401A:p.R134Q,															het-175.77-19									hom-40.74-2
nonsynonymous SNV	2	chrII	6677715	6677715	C	T	H43E16.1	H43E16.1:NM_062957:exon6:c.C2264T:p.S755L,			hom-1021.77-34																									hom-1041.77-34
nonsynonymous SNV	2	chrII	6678021	6678021	C	T	H43E16.1	H43E16.1:NM_062957:exon6:c.C2570T:p.T857I,													het-563.77-30								hom-606.77-20
nonsynonymous SNV	2	chrII	7108259	7108259	C	T	F10E7.9	F10E7.9:NM_063068:exon3:c.G415A:p.A139T,			hom-265.78-9																									hom-364.18-15
nonsynonymous SNV	2	chrII	7295419	7295419	G	A	C30G12.6	C30G12.6:NM_063121:exon2:c.C509T:p.A170V,C30G12.6:NM_063120:exon2:c.C509T:p.A170V,															het-652.94-29									hom-449.77-17
nonsynonymous SNV	2	chrII	7428881	7428881	C	T	kcc-3	kcc-3:NM_063154:exon7:c.G1286A:p.R429K,			hom-322.77-11																									hom-683.77-21
nonsynonymous SNV	2	chrII	7473821	7473821	C	T		:NM_063164:exon13:c.G3328A:p.E1110K,:NM_001026874:exon13:c.G3316A:p.E1106K,													het-412.77-20								hom-238.78-8
nonsynonymous SNV	2	chrII	9095092	9095092	G	T	clh-5	clh-5:NM_063539:exon9:c.C2236A:p.P746T,													hom-226.78-8								hom-39.74-2
nonsynonymous SNV	2	chrII	9346425	9346425	C	T	F42A8.1	F42A8.1:NM_063590:exon1:c.G82A:p.A28T,													hom-306.56-13								hom-367.77-11
nonsynonymous SNV	2	chrII	9351539	9351539	G	A	sdhb-1	sdhb-1:NM_063591:exon3:c.C436T:p.H146Y,			hom-555.77-19																									hom-460.77-16
nonsynonymous SNV	2	chrIII	10165354	10165354	C	T	mua-3	mua-3:NM_001027503:exon8:c.C1361T:p.S454F,													hom-660.18-26								hom-375.77-14
nonsynonymous SNV	2	chrIII	10266760	10266760	T	A	R01H10.7	R01H10.7:NM_066872:exon2:c.A76T:p.N26Y,						het-707.77-5																		het-701.77-5
nonsynonymous SNV	2	chrIII	10624777	10624777	G	A	hpr-9	hpr-9:NM_066941:exon9:c.G1108A:p.E370K,			hom-396.77-10																									hom-762.77-20
nonsynonymous SNV	2	chrIII	10667663	10667663	G	A	,cnt-2	:NM_001027665:exon3:c.G784A:p.D262N,cnt-2:NM_001027667:exon2:c.G172A:p.D58N,:NM_001027666:exon4:c.G316A:p.D106N,			hom-326.77-11																									hom-183.81-7
nonsynonymous SNV	2	chrIII	1087908	1087908	G	A		:NM_001027459:exon5:c.G526A:p.D176N,															het-115.77-8									hom-70.28-3
nonsynonymous SNV	2	chrIII	10986	10986	G	A	npr-30	npr-30:NM_064724:exon7:c.G896A:p.C299Y,																								het-414.77-5	het-89.77-4
nonsynonymous SNV	2	chrIII	10992	10992	C	T	npr-30	npr-30:NM_064724:exon7:c.C902T:p.A301V,																								het-414.77-4	het-89.77-4
nonsynonymous SNV	2	chrIII	10998	10998	C	T	npr-30	npr-30:NM_064724:exon7:c.C908T:p.P303L,																								het-414.77-4	het-89.77-4
nonsynonymous SNV	2	chrIII	11144661	11144661	C	T	Y47D3A.29	Y47D3A.29:NM_001268179:exon3:c.C2215T:p.R739W,Y47D3A.29:NM_001268180:exon3:c.C2215T:p.R739W,													hom-345.18-14								hom-472.77-15
nonsynonymous SNV	2	chrIII	11285743	11285743	C	T		:NM_001027705:exon2:c.G227A:p.G76E,													het-323.82-16								het-207.22-9
nonsynonymous SNV	2	chrIII	11340648	11340648	A	T	,T28D6.5	:NM_001268196:exon9:c.A2012T:p.E671V,:NM_001268192:exon10:c.A2057T:p.E686V,:NM_181929:exon10:c.A2048T:p.E683V,:NM_001268195:exon9:c.A1946T:p.E649V,:NM_001268193:exon9:c.A1955T:p.E652V,T28D6.5:NM_067057:exon10:c.A2048T:p.E683V,:NM_001268194:exon10:c.A2114T:p.E705V,													het-399.22-17								het-213.41-8
nonsynonymous SNV	2	chrIII	11419943	11419943	C	T	twk-31	twk-31:NM_001027713:exon14:c.C1960T:p.P654S,twk-31:NM_001027712:exon14:c.C1960T:p.P654S,			hom-356.77-12																									hom-247.78-9
nonsynonymous SNV	2	chrIII	11587721	11587721	G	A	ceh-92	ceh-92:NM_067096:exon9:c.G2009A:p.G670D,															hom-408.88-16									hom-72.28-3
nonsynonymous SNV	2	chrIII	12881459	12881459	G	C	unc-71	unc-71:NM_067279:exon6:c.C2762G:p.P921R,																		hom-153.90-5								hom-281.77-10
nonsynonymous SNV	2	chrIII	13266452	13266452	G	A	F56A8.5	F56A8.5:NM_067332:exon2:c.G632A:p.G211E,															het-247.77-21									hom-134.90-5
nonsynonymous SNV	2	chrIII	132816	132816	G	A	C29F9.1	C29F9.1:NM_064751:exon2:c.G347A:p.R116K,															het-81.77-9									hom-206.79-8
nonsynonymous SNV	2	chrIII	13431719	13431719	G	A	trf-1	trf-1:NM_067372:exon7:c.G715A:p.D239N,			hom-408.77-14																									hom-394.77-12
nonsynonymous SNV	2	chrIII	13647446	13647446	G	A	set-16	set-16:NM_067418:exon6:c.G1715A:p.C572Y,			hom-465.77-16																									hom-355.77-12
nonsynonymous SNV	2	chrIII	13758198	13758198	G	A	toca-2	toca-2:NM_067438:exon11:c.G1402A:p.E468K,toca-2:NM_067437:exon11:c.G1402A:p.E468K,	hom-375.77-13					hom-232.78-8
nonsynonymous SNV	2	chrIII	145925	145925	C	T	fbxb-84	fbxb-84:NM_064756:exon2:c.G491A:p.C164Y,			hom-356.77-12																									hom-384.77-13
nonsynonymous SNV	2	chrIII	1811069	1811069	C	T	clp-4	clp-4:NM_065059:exon5:c.G1276A:p.G426R,clp-4:NM_181914:exon5:c.G1276A:p.G426R,																									hom-105.03-4									hom-261.78-9
nonsynonymous SNV	2	chrIII	2335427	2335427	G	A	Y54F10BM.1	Y54F10BM.1:NM_065138:exon6:c.G926A:p.C309Y,															het-169.77-17									hom-109.03-4
nonsynonymous SNV	2	chrIII	2526535	2526535	C	T	rbc-2	rbc-2:NM_065172:exon5:c.G702A:p.M234I,													het-206.74-9								hom-170.84-6
nonsynonymous SNV	2	chrIII	2544860	2544860	C	T		:NM_065174:exon10:c.C1651T:p.L551F,:NM_065176:exon10:c.C1657T:p.L553F,													het-95.94-6								hom-69.28-3
nonsynonymous SNV	2	chrIII	3294206	3294206	C	T	Y53G8AR.8	Y53G8AR.8:NM_065285:exon1:c.G115A:p.E39K,			hom-530.77-18																									hom-286.78-9
nonsynonymous SNV	2	chrIII	4194827	4194827	C	T	,xbp-1	xbp-1:NM_001083177:exon3:c.C767T:p.T256I,			hom-491.77-17																									hom-479.77-17
nonsynonymous SNV	2	chrIII	4610675	4610675	C	T	sel-2	sel-2:NM_065538:exon4:c.G493A:p.V165M,sel-2:NM_001276773:exon4:c.G493A:p.V165M,													het-271.77-14								hom-272.77-11
nonsynonymous SNV	2	chrIII	469517	469517	C	T	magu-1	magu-1:NM_064800:exon5:c.G860A:p.R287Q,			hom-168.84-6																									hom-115.03-4
nonsynonymous SNV	2	chrIII	5037367	5037367	C	T	,C45G9.6	C45G9.6:NM_171111:exon2:c.C113T:p.T38M,:NM_171110:exon2:c.C113T:p.T38M,													het-518.77-26								het-231.78-12
nonsynonymous SNV	2	chrIII	5413360	5413360	G	A	grl-22	grl-22:NM_065753:exon3:c.C313T:p.P105S,															het-685.77-32									hom-702.77-22
nonsynonymous SNV	2	chrIII	5455049	5455049	G	T	F48E8.4	F48E8.4:NM_065762:exon4:c.G725T:p.C242F,			hom-299.77-10																									hom-586.77-18
nonsynonymous SNV	2	chrIII	5870836	5870836	C	T	F01F1.11	F01F1.11:NM_065868:exon5:c.G767A:p.R256K,													het-213.77-10								hom-213.80-7
nonsynonymous SNV	2	chrIII	6427801	6427801	C	T	C05D11.9	C05D11.9:NM_066007:exon9:c.G2092A:p.V698I,													hom-259.77-10								hom-199.80-7
nonsynonymous SNV	2	chrIII	7363354	7363354	A	G	numr-1	numr-1:NM_066226:exon1:c.T46C:p.F16L,		hom-33.74-2														hom-36.74-2
nonsynonymous SNV	2	chrIII	8308780	8308780	G	A	F10E9.4	F10E9.4:NM_066424:exon1:c.G302A:p.C101Y,															het-225.77-12									hom-234.78-9
nonsynonymous SNV	2	chrIII	8692237	8692237	C	T	B0303.4	B0303.4:NM_066515:exon8:c.C1276T:p.P426S,													het-490.89-21								hom-139.90-5
nonsynonymous SNV	2	chrIII	8773596	8773596	G	A	,K02D10.1	:NM_066538:exon1:c.G533A:p.S178N,K02D10.1:NM_001129235:exon1:c.G533A:p.S178N,															het-405.77-26									hom-397.77-13
nonsynonymous SNV	2	chrIII	9121815	9121815	G	A	ced-11	ced-11:NM_066620:exon7:c.G1799A:p.C600Y,			hom-273.77-10																									hom-389.77-16
nonsynonymous SNV	2	chrIII	9149375	9149375	C	T	nhl-1	nhl-1:NM_066627:exon9:c.G1462A:p.A488T,													het-318.77-20								hom-239.78-8
nonsynonymous SNV	2	chrIII	9200152	9200152	C	T	ZC84.1	ZC84.1:NM_066635:exon15:c.G4477A:p.D1493N,													het-307.78-14								hom-505.77-16
nonsynonymous SNV	2	chrIII	9761416	9761416	C	T	T05G5.9	T05G5.9:NM_001027578:exon4:c.G472A:p.E158K,T05G5.9:NM_001027577:exon4:c.G478A:p.E160K,													het-155.98-7								hom-173.84-6
nonsynonymous SNV	2	chrIII	9874307	9874307	G	A	ZK757.2	ZK757.2:NM_066789:exon7:c.C791T:p.A264V,			hom-345.77-15																									hom-408.77-14
nonsynonymous SNV	2	chrIV	10181234	10181234	G	A	gta-1	gta-1:NM_069461:exon2:c.G133A:p.E45K,													het-146.77-9								hom-239.78-8
nonsynonymous SNV	2	chrIV	1091871	1091871	C	T	cct-8	cct-8:NM_067634:exon4:c.G664A:p.V222I,													het-168.78-9								hom-140.90-6
nonsynonymous SNV	2	chrIV	11138586	11138586	G	A	skih-2	skih-2:NM_069683:exon10:c.C2090T:p.A697V,			hom-198.80-7																									hom-40.74-2
nonsynonymous SNV	2	chrIV	11527110	11527110	G	A	mep-1	mep-1:NM_069772:exon6:c.G2227A:p.V743M,													het-217.77-18								hom-413.77-14
nonsynonymous SNV	2	chrIV	11677992	11677992	A	G	inx-9	inx-9:NM_069809:exon3:c.A1067G:p.Y356C,			hom-398.77-12																									hom-362.77-12
nonsynonymous SNV	2	chrIV	12101030	12101030	C	T	mon-2	mon-2:NM_001268693:exon9:c.C2704T:p.L902F,mon-2:NM_001268694:exon9:c.C2704T:p.L902F,															het-404.77-20									hom-311.77-10
nonsynonymous SNV	2	chrIV	12279980	12279980	C	T	,C42C1.11	:NM_001027885:exon2:c.C296T:p.S99F,C42C1.11:NM_001027886:exon2:c.C296T:p.S99F,:NM_001027887:exon2:c.C296T:p.S99F,															het-229.77-14									hom-158.84-6
nonsynonymous SNV	2	chrIV	16721321	16721321	C	T	Y51H4A.22	Y51H4A.22:NM_070578:exon3:c.C442T:p.P148S,											hom-712.77-25					het-61.77-28
nonsynonymous SNV	2	chrIV	2433628	2433628	C	T	C45G7.4	C45G7.4:NM_067802:exon3:c.C539T:p.S180L,													hom-178.81-7								het-221.22-9
nonsynonymous SNV	2	chrIV	252330	252330	C	T	grl-19	grl-19:NM_067484:exon2:c.G160A:p.G54S,													hom-365.77-12								het-272.84-12
nonsynonymous SNV	2	chrIV	3171111	3171111	T	C	Y67D8B.1	Y67D8B.1:NM_067896:exon4:c.A655G:p.T219A,															het-74.77-8									hom-33.74-2
nonsynonymous SNV	2	chrIV	5480218	5480218	G	A	T11F8.1	T11F8.1:NM_068417:exon2:c.G544A:p.A182T,			hom-339.77-11																									hom-279.78-9
nonsynonymous SNV	2	chrIV	7597772	7597772	T	A	tag-80	tag-80:NM_068834:exon4:c.T6748A:p.C2250S,													het-378.77-13																	het-154.77-4
nonsynonymous SNV	2	chrIV	7598817	7598817	C	T	tag-80	tag-80:NM_068834:exon4:c.C7793T:p.S2598L,		het-56.77-15															het-108.77-17
nonsynonymous SNV	2	chrIV	7599659	7599659	T	A	tag-80	tag-80:NM_068834:exon5:c.T8550A:p.D2850E,	het-35.77-8			het-34.77-8
nonsynonymous SNV	2	chrIV	7716554	7716554	C	T	,F33D4.6	F33D4.6:NM_068860:exon4:c.G704A:p.G235E,:NM_068859:exon4:c.G704A:p.G235E,															het-208.77-13									hom-105.03-4
nonsynonymous SNV	2	chrIV	7997646	7997646	G	A	rig-4	rig-4:NM_068938:exon8:c.C2609T:p.T870I,													het-111.77-8								hom-216.79-8
nonsynonymous SNV	2	chrV	11505751	11505751	G	A		:NM_001269400:exon3:c.G310A:p.G104S,															het-221.77-15									hom-140.90-5
nonsynonymous SNV	2	chrV	11977310	11977310	G	A	,mif-2	:NM_001269457:exon3:c.C166T:p.P56S,:NM_001269456:exon4:c.C229T:p.P77S,mif-2:NM_001269458:exon2:c.C76T:p.P26S,															het-127.77-13									hom-109.03-4
nonsynonymous SNV	2	chrV	12154393	12154393	G	A	C27A7.9	C27A7.9:NM_001028513:exon2:c.C139T:p.R47C,															het-199.77-15									hom-186.81-7
nonsynonymous SNV	2	chrV	12513937	12513937	C	T	T28H10.3	T28H10.3:NM_073736:exon4:c.C730T:p.L244F,													het-143.77-9								hom-97.03-4
nonsynonymous SNV	2	chrV	12605410	12605410	T	A	C14C10.5	C14C10.5:NM_073752:exon5:c.T4420A:p.L1474I,											het-228.77-20					het-266.77-25
nonsynonymous SNV	2	chrV	12694724	12694724	A	T	K10C8.1	K10C8.1:NM_073768:exon2:c.T320A:p.V107D,												het-64.77-17					het-257.77-15
nonsynonymous SNV	2	chrV	12694727	12694727	A	T	K10C8.1	K10C8.1:NM_073768:exon2:c.T317A:p.L106Q,												het-64.77-17					het-257.77-15
nonsynonymous SNV	2	chrV	12694729	12694729	G	C	K10C8.1	K10C8.1:NM_073768:exon2:c.C315G:p.F105L,												het-37.77-18					het-257.77-15
nonsynonymous SNV	2	chrV	12722426	12722426	C	T	R11D1.7	R11D1.7:NM_073777:exon7:c.C1154T:p.P385L,													hom-403.03-17								het-211.78-11
nonsynonymous SNV	2	chrV	1642884	1642884	A	C	Y46H3D.1	Y46H3D.1:NM_071065:exon2:c.A43C:p.I15L,			het-2216.77-12																									het-2369.77-6
nonsynonymous SNV	2	chrV	18619956	18619956	G	A	nhr-70	nhr-70:NM_075235:exon9:c.G1111A:p.V371I,															het-360.77-18									hom-421.77-14
nonsynonymous SNV	2	chrV	19405995	19405995	G	A	,C25F9.10	C25F9.10:NM_001136411:exon1:c.G103A:p.E35K,:NM_001028508:exon2:c.G172A:p.E58K,															het-657.77-32									hom-541.77-17
nonsynonymous SNV	2	chrV	19753773	19753773	G	A	clec-50	clec-50:NM_075429:exon2:c.C472T:p.P158S,															het-486.94-23									hom-310.77-10
nonsynonymous SNV	2	chrV	2006511	2006511	C	T	cysl-4	cysl-4:NM_071146:exon4:c.C847T:p.R283C,	hom-77.74-2					hom-288.81-6
nonsynonymous SNV	2	chrV	20885924	20885924	C	T	unc-80	unc-80:NM_001028669:exon10:c.C2246T:p.A749V,unc-80:NM_001270032:exon10:c.C2246T:p.A749V,unc-80:NM_001270033:exon10:c.C2246T:p.A749V,unc-80:NM_001028668:exon10:c.C2246T:p.A749V,unc-80:NM_001136423:exon10:c.C2192T:p.A731V,													hom-655.77-25								hom-280.77-10
nonsynonymous SNV	2	chrV	2597911	2597911	G	A	F53E10.5	F53E10.5:NM_071311:exon7:c.C511T:p.H171Y,															het-289.77-18									hom-132.90-5
nonsynonymous SNV	2	chrV	2876782	2876782	G	A	F37B4.10	F37B4.10:NM_071380:exon3:c.C388T:p.R130C,													het-278.77-14								hom-178.81-7
nonsynonymous SNV	2	chrV	3730542	3730542	A	T	hpo-36	hpo-36:NM_071634:exon4:c.T429A:p.S143R,															het-396.77-22									hom-407.77-13
nonsynonymous SNV	2	chrV	3861480	3861480	G	A	nhr-187	nhr-187:NM_071665:exon6:c.C724T:p.L242F,															het-153.77-21									hom-77.28-3
nonsynonymous SNV	2	chrV	3875541	3875541	G	A	nhr-159	nhr-159:NM_071668:exon6:c.C845T:p.P282L,															het-231.77-11									hom-358.77-10
nonsynonymous SNV	2	chrV	4904539	4904539	C	T	ugt-8	ugt-8:NM_071914:exon4:c.C400T:p.L134F,													hom-334.77-11								hom-230.78-8
nonsynonymous SNV	2	chrV	5128781	5128781	G	A	F14F9.5	F14F9.5:NM_071972:exon3:c.G547A:p.D183N,			hom-166.84-6																									hom-454.77-14
nonsynonymous SNV	2	chrV	6176905	6176905	T	A	H05O09.3,ttn-1	ttn-1:NM_001029031:exon27:c.A20214T:p.E6738D,H05O09.3:NM_001029030:exon28:c.A20154T:p.E6718D,ttn-1:NM_001029032:exon27:c.A20214T:p.E6738D,ttn-1:NM_001029033:exon27:c.A20214T:p.E6738D,							het-443.77-17																		het-746.77-16
nonsynonymous SNV	2	chrV	6176909	6176909	C	A	H05O09.3,ttn-1	ttn-1:NM_001029031:exon27:c.G20210T:p.G6737V,H05O09.3:NM_001029030:exon28:c.G20150T:p.G6717V,ttn-1:NM_001029032:exon27:c.G20210T:p.G6737V,ttn-1:NM_001029033:exon27:c.G20210T:p.G6737V,							het-408.77-17																		het-746.77-15
nonsynonymous SNV	2	chrV	6176940	6176940	C	A	H05O09.3,ttn-1	ttn-1:NM_001029031:exon27:c.G20179T:p.V6727F,H05O09.3:NM_001029030:exon28:c.G20119T:p.V6707F,ttn-1:NM_001029032:exon27:c.G20179T:p.V6727F,ttn-1:NM_001029033:exon27:c.G20179T:p.V6727F,							het-408.77-22																		het-746.77-23
nonsynonymous SNV	2	chrV	6774354	6774354	G	A	srh-28	srh-28:NM_072314:exon5:c.C1054T:p.H352Y,			hom-305.77-10																									hom-301.77-11
nonsynonymous SNV	2	chrV	6785985	6785985	G	A		:NM_072317:exon3:c.G301A:p.D101N,															het-425.77-22									hom-38.74-2
nonsynonymous SNV	2	chrV	8002209	8002209	G	A	Y97E10AR.1	Y97E10AR.1:NM_072657:exon3:c.G544A:p.G182R,															het-443.77-22									hom-274.77-10
nonsynonymous SNV	2	chrV	9706013	9706013	G	A	,xbx-6	xbx-6:NM_073099:exon3:c.G298A:p.A100T,:NM_171511:exon3:c.G298A:p.A100T,													het-337.77-19								hom-276.78-8
nonsynonymous SNV	2	chrV	9787977	9787977	C	T	ztf-7	ztf-7:NM_073125:exon5:c.G1454A:p.S485N,													hom-511.78-19								hom-421.88-15
nonsynonymous SNV	2	chrX	11974382	11974382	C	T	set-6	set-6:NM_077602:exon2:c.G145A:p.D49N,													hom-244.78-8								hom-238.78-8
nonsynonymous SNV	2	chrX	12309055	12309055	C	T	phf-32	phf-32:NM_077656:exon5:c.C1079T:p.A360V,													het-344.85-15								hom-360.77-14
nonsynonymous SNV	2	chrX	12617175	12617175	C	T	,R09A8.1	:NM_077706:exon12:c.C2675T:p.A892V,R09A8.1:NM_001136462:exon6:c.C1142T:p.A381V,:NM_001270267:exon12:c.C2702T:p.A901V,			hom-567.77-20																									hom-397.77-14
nonsynonymous SNV	2	chrX	1362921	1362921	C	T	F56C3.5	F56C3.5:NM_075851:exon6:c.G526A:p.G176S,			hom-342.77-13																									hom-339.77-12
nonsynonymous SNV	2	chrX	14147687	14147687	G	A	,akt-2	:NM_077956:exon1:c.G50A:p.S17N,akt-2:NM_001029441:exon1:c.G50A:p.S17N,															het-357.77-18									hom-171.84-6
nonsynonymous SNV	2	chrX	14333557	14333557	C	T	sel-7	sel-7:NM_077991:exon7:c.G917A:p.G306E,													het-406.28-20								hom-238.78-8
nonsynonymous SNV	2	chrX	16015368	16015368	C	T	VB0395L.1	VB0395L.1:NM_001029761:exon3:c.G340A:p.D114N,													het-249.53-10								hom-177.84-6
nonsynonymous SNV	2	chrX	16830463	16830463	C	T	F41G4.4	F41G4.4:NM_078315:exon1:c.G32A:p.G11E,													het-513.77-26								hom-274.78-9
nonsynonymous SNV	2	chrX	269936	269936	C	T	math-43	math-43:NM_182463:exon1:c.G94A:p.D32N,			hom-271.78-9																									hom-182.81-7
nonsynonymous SNV	2	chrX	273124	273124	C	T	Y108F1.5	Y108F1.5:NM_182464:exon2:c.G250A:p.A84T,			hom-188.80-7																									hom-171.81-7
nonsynonymous SNV	2	chrX	2945104	2945104	C	T		:NM_171643:exon7:c.C2344T:p.R782C,													hom-261.22-11								hom-375.77-13
nonsynonymous SNV	2	chrX	3383797	3383797	C	T	acp-1	acp-1:NM_076184:exon6:c.G586A:p.A196T,			hom-224.78-8																									hom-479.77-16
nonsynonymous SNV	2	chrX	3671240	3671240	C	T	C02F12.5	C02F12.5:NM_076231:exon3:c.G286A:p.G96R,															het-227.77-14									hom-223.78-8
nonsynonymous SNV	2	chrX	405260	405260	C	T	R04A9.1	R04A9.1:NM_075696:exon2:c.C214T:p.P72S,			hom-267.78-9																									hom-292.77-10
nonsynonymous SNV	2	chrX	4414020	4414020	A	T		:NM_001029408:exon4:c.T548A:p.M183K,:NM_001029407:exon4:c.T548A:p.M183K,:NM_001029406:exon4:c.T548A:p.M183K,			hom-450.77-16																									hom-375.77-12
nonsynonymous SNV	2	chrX	4793830	4793830	G	A	F43C9.1	F43C9.1:NM_076418:exon2:c.G166A:p.V56M,															het-324.77-20									hom-428.77-15
nonsynonymous SNV	2	chrX	5238564	5238564	G	A	mtm-5	mtm-5:NM_076487:exon11:c.C2921T:p.S974F,			hom-273.77-10																									hom-526.77-17
nonsynonymous SNV	2	chrX	5258115	5258115	G	A	Y34B4A.5	Y34B4A.5:NM_076491:exon7:c.G536A:p.C179Y,			hom-448.77-17																									hom-401.77-14
nonsynonymous SNV	2	chrX	5597059	5597059	G	A	sulp-2	sulp-2:NM_076543:exon10:c.C1013T:p.A338V,															het-81.77-8									hom-139.90-5
nonsynonymous SNV	2	chrX	6637725	6637725	C	T	nhr-120	nhr-120:NM_076715:exon5:c.G718A:p.E240K,													het-306.77-15								hom-211.84-6
nonsynonymous SNV	2	chrX	7421588	7421588	A	G	,C10A4.9	:NM_001270119:exon3:c.A256G:p.I86V,C10A4.9:NM_001270120:exon3:c.A256G:p.I86V,									hom-506.77-17																					hom-284.77-10
nonsynonymous SNV	2	chrX	8111592	8111592	G	A	K07E3.1	K07E3.1:NM_076965:exon4:c.G1052A:p.S351N,			hom-747.77-24																									hom-785.77-24
nonsynonymous SNV	2	chrX	8246018	8246018	G	A	kqt-2	kqt-2:NM_076991:exon2:c.C253T:p.L85F,															het-78.77-9									hom-180.84-6
nonsynonymous SNV	2	chrX	8246134	8246134	G	A	kqt-2	kqt-2:NM_076991:exon1:c.C185T:p.S62F,															het-355.77-23									hom-246.78-9
nonsynonymous SNV	2	chrX	8722367	8722367	G	A	,tnt-2	tnt-2:NM_001029533:exon1:c.C490T:p.R164C,:NM_001029532:exon3:c.C802T:p.R268C,			hom-345.77-12																									hom-357.77-13
nonsynonymous SNV	2	chrX	9340821	9340821	A	T	apa-2	apa-2:NM_077171:exon5:c.A1694T:p.D565V,			hom-371.77-12																									hom-543.77-19
nonsynonymous SNV	2	chrX	9871838	9871838	G	A	R07B1.8	R07B1.8:NM_077255:exon3:c.C467T:p.A156V,			hom-468.77-15																									hom-318.77-10
stopgain SNV	2	chrII	7999387	7999387	G	A	pgp-11	pgp-11:NM_063273:exon6:c.C832T:p.Q278X,															het-473.31-21									hom-162.84-6
stopgain SNV	2	chrII	9844073	9844073	G	A	ZK938.6	ZK938.6:NM_063721:exon4:c.C631T:p.R211X,															het-278.77-14									hom-363.77-13
stopgain SNV	2	chrIII	10939419	10939419	C	T	rle-1	rle-1:NM_001268165:exon3:c.C1396T:p.Q466X,rle-1:NM_001268164:exon3:c.C1396T:p.Q466X,													het-283.78-14								hom-168.81-7
stopgain SNV	2	chrIII	12031681	12031681	G	A	Y79H2A.3	Y79H2A.3:NM_001268226:exon28:c.C5743T:p.Q1915X,Y79H2A.3:NM_001027784:exon28:c.C5779T:p.Q1927X,Y79H2A.3:NM_001268228:exon17:c.C3853T:p.Q1285X,Y79H2A.3:NM_001268227:exon28:c.C5758T:p.Q1920X,															het-152.77-10									hom-176.90-5
stopgain SNV	2	chrIII	7608948	7608948	C	T	T04A6.4	T04A6.4:NM_001268022:exon2:c.G168A:p.W56X,													het-140.77-11								hom-499.77-16
stopgain SNV	2	chrIII	8666003	8666003	C	T	F22B7.1	F22B7.1:NM_066509:exon3:c.C526T:p.Q176X,													hom-444.81-18								hom-207.80-7
stopgain SNV	2	chrV	12480860	12480860	G	A	,atn-1	atn-1:NM_001269494:exon3:c.G633A:p.W211X,:NM_073726:exon4:c.G846A:p.W282X,															het-316.78-15									hom-240.78-8
stopgain SNV	2	chrV	15083352	15083352	G	A	C01G10.9	C01G10.9:NM_074313:exon3:c.G474A:p.W158X,															het-555.77-28									hom-437.77-15
stopgain SNV	2	chrV	164119	164119	G	A	Y108G3AL.3	Y108G3AL.3:NM_070746:exon6:c.C1876T:p.Q626X,															het-276.77-15									hom-47.41-3
stopgain SNV	2	chrV	8911101	8911101	G	A	mod-1	mod-1:NM_001028863:exon7:c.C1162T:p.Q388X,mod-1:NM_171495:exon7:c.C1162T:p.Q388X,mod-1:NM_001028864:exon7:c.C1162T:p.Q388X,															het-394.77-19									hom-104.03-4
synonymous SNV	2	chrI	10274267	10274267	T	A	ZC247.1	ZC247.1:NM_060297:exon8:c.A3675T:p.S1225S,									het-107.77-13													het-52.77-13
synonymous SNV	2	chrI	11345690	11345690	G	A	oac-34	oac-34:NM_060507:exon3:c.C672T:p.C224C,			hom-399.77-14																									hom-451.77-14
synonymous SNV	2	chrI	12267284	12267284	G	A	F41D3.7	F41D3.7:NM_060695:exon3:c.G123A:p.K41K,															het-143.77-8									hom-172.84-6
synonymous SNV	2	chrI	1865653	1865653	C	T	scm-1	scm-1:NM_058510:exon4:c.G507A:p.S169S,															het-162.77-11									hom-185.81-7
synonymous SNV	2	chrI	1882068	1882068	G	A	tub-2	tub-2:NM_058512:exon5:c.G2304A:p.E768E,													het-422.77-18								het-193.31-10
synonymous SNV	2	chrI	2049179	2049179	C	T	Y20F4.8	Y20F4.8:NM_001026565:exon1:c.G1002A:p.S334S,													het-116.77-9								het-150.77-9
synonymous SNV	2	chrI	2556466	2556466	G	A	Y23H5B.12	Y23H5B.12:NM_001262252:exon2:c.G162A:p.L54L,													het-159.77-13								het-227.77-14
synonymous SNV	2	chrI	2591141	2591141	G	A		:NM_001026388:exon8:c.C1446T:p.S482S,													het-218.77-17								het-186.77-10
synonymous SNV	2	chrI	4624070	4624070	C	T		:NM_059006:exon8:c.G4095A:p.R1365R,															het-465.77-22									hom-336.77-11
synonymous SNV	2	chrI	5105484	5105484	G	A	pas-3	pas-3:NM_059119:exon2:c.C519T:p.T173T,			hom-417.77-15																									hom-312.77-10
synonymous SNV	2	chrII	10158304	10158304	C	T	,daf-19	:NM_001026968:exon10:c.G1983A:p.E661E,:NM_001026969:exon11:c.G2058A:p.E686E,:NM_001267307:exon8:c.G1626A:p.E542E,daf-19:NM_001267308:exon7:c.G1509A:p.E503E,			hom-542.77-18																									hom-442.77-14
synonymous SNV	2	chrII	11212641	11212641	A	G	srap-1	srap-1:NM_182244:exon17:c.A4533G:p.S1511S,srap-1:NM_063997:exon17:c.A4533G:p.S1511S,srap-1:NM_001267367:exon13:c.A3921G:p.S1307S,																						het-336.77-11		het-94.77-12
synonymous SNV	2	chrII	11773889	11773889	G	A	F44E5.15	F44E5.15:NM_001267385:exon5:c.G582A:p.Q194Q,															het-250.77-20									hom-163.84-6
synonymous SNV	2	chrII	12736599	12736599	C	T	snrp-200	snrp-200:NM_064309:exon1:c.G207A:p.K69K,			hom-608.77-10																									hom-618.77-11
synonymous SNV	2	chrII	12736602	12736602	C	T	snrp-200	snrp-200:NM_064309:exon1:c.G204A:p.K68K,			hom-608.77-10																									hom-618.77-11
synonymous SNV	2	chrII	13793793	13793793	G	A		:NM_182246:exon2:c.G87A:p.V29V,													hom-72.10-3								hom-201.80-7
synonymous SNV	2	chrII	14343038	14343038	G	A	ddl-3	ddl-3:NM_001027305:exon4:c.C789T:p.T263T,ddl-3:NM_001027304:exon4:c.C792T:p.T264T,															het-356.77-20									hom-210.80-7
synonymous SNV	2	chrII	14360286	14360286	G	A	pfs-2	pfs-2:NM_064584:exon6:c.G1353A:p.P451P,															het-409.77-23									hom-173.84-6
synonymous SNV	2	chrII	1445247	1445247	C	T	scl-17	scl-17:NM_061574:exon1:c.C16T:p.L6L,			hom-355.77-12																									hom-321.77-10
synonymous SNV	2	chrII	6676594	6676594	C	T	H43E16.1	H43E16.1:NM_062957:exon6:c.C1143T:p.P381P,													het-637.90-28								hom-584.77-20
synonymous SNV	2	chrII	7738164	7738164	G	A		:NM_063224:exon13:c.G10830A:p.L3610L,															het-427.77-20									hom-401.77-13
synonymous SNV	2	chrII	9299176	9299176	G	A		:NM_001026737:exon3:c.C384T:p.Y128Y,:NM_001026736:exon4:c.C462T:p.Y154Y,			hom-429.77-14																									hom-605.77-21
synonymous SNV	2	chrIII	10065097	10065097	C	T	ekl-6	ekl-6:NM_066833:exon5:c.C1086T:p.L362L,													hom-463.56-22								hom-268.78-9
synonymous SNV	2	chrIII	11007486	11007486	G	A	fipr-17	fipr-17:NM_067013:exon1:c.C18T:p.V6V,			hom-497.77-16																									hom-553.77-17
synonymous SNV	2	chrIII	11148151	11148151	G	A	Y47D3A.29	Y47D3A.29:NM_001268179:exon5:c.G3480A:p.R1160R,Y47D3A.29:NM_001268180:exon5:c.G3480A:p.R1160R,															het-186.77-13									hom-107.03-4
synonymous SNV	2	chrIII	2112363	2112363	G	A	Y48G9A.7	Y48G9A.7:NM_065100:exon2:c.G204A:p.L68L,															het-152.77-14									het-46.77-6
synonymous SNV	2	chrIII	2475445	2475445	G	A	,smg-6	:NM_065165:exon2:c.G474A:p.Q158Q,smg-6:NM_065164:exon2:c.G474A:p.Q158Q,:NM_001047420:exon2:c.G474A:p.Q158Q,															het-429.77-20									hom-293.77-12
synonymous SNV	2	chrIII	372601	372601	C	T	,pll-1	pll-1:NM_171060:exon14:c.C2058T:p.S686S,:NM_171059:exon14:c.C2037T:p.S679S,													het-424.77-22								hom-331.28-13
synonymous SNV	2	chrIII	4583648	4583648	C	T	F35G12.12	F35G12.12:NM_065531:exon10:c.C1416T:p.L472L,													hom-299.89-12								hom-136.90-5
synonymous SNV	2	chrIII	5133960	5133960	T	A	tbx-2	tbx-2:NM_065687:exon2:c.A279T:p.A93A,													het-165.77-11								hom-138.90-5
synonymous SNV	2	chrIII	6535462	6535462	C	T	C09E7.4	C09E7.4:NM_066041:exon8:c.G1155A:p.L385L,			hom-661.77-22																									hom-466.77-16
synonymous SNV	2	chrIII	6712648	6712648	C	T	F37A4.5	F37A4.5:NM_066069:exon3:c.C600T:p.G200G,													het-317.77-16								hom-614.77-20
synonymous SNV	2	chrIII	7707118	7707118	C	T	lin-13	lin-13:NM_066277:exon6:c.G1422A:p.P474P,													hom-590.90-25								hom-137.90-5
synonymous SNV	2	chrIII	8582364	8582364	C	T	doxa-1	doxa-1:NM_066485:exon6:c.C744T:p.N248N,													het-301.84-14								hom-175.81-7
synonymous SNV	2	chrIII	9087165	9087165	C	T	F02A9.4	F02A9.4:NM_066612:exon7:c.G1752A:p.K584K,													hom-553.77-20								hom-311.77-10
synonymous SNV	2	chrIII	9932884	9932884	C	T	K03H1.5	K03H1.5:NM_066804:exon2:c.C210T:p.L70L,													hom-394.77-14								hom-230.78-8
synonymous SNV	2	chrIV	12529548	12529548	C	T	F53B2.5	F53B2.5:NM_069999:exon6:c.G876A:p.K292K,															het-249.77-19									hom-175.84-6
synonymous SNV	2	chrIV	16995894	16995894	C	T		:NM_001083250:exon2:c.C60T:p.S20S,:NM_001047548:exon2:c.C60T:p.S20S,													het-144.77-9								hom-139.90-5
synonymous SNV	2	chrIV	258625	258625	C	T	dpy-9	dpy-9:NM_067488:exon3:c.G489A:p.E163E,													het-382.84-16								hom-274.77-10
synonymous SNV	2	chrIV	4713766	4713766	C	T	miro-1	miro-1:NM_068219:exon6:c.G1239A:p.R413R,															het-157.77-11									hom-137.90-5
synonymous SNV	2	chrIV	7597759	7597759	G	A	tag-80	tag-80:NM_068834:exon4:c.G6735A:p.P2245P,													het-378.77-13																	het-154.77-5
synonymous SNV	2	chrIV	7598548	7598548	A	G	tag-80	tag-80:NM_068834:exon4:c.A7524G:p.S2508S,				het-323.77-38				het-159.77-41
synonymous SNV	2	chrIV	8912352	8912352	G	A	C27B7.7	C27B7.7:NM_001268423:exon21:c.G3138A:p.V1046V,			hom-304.77-11																									hom-368.77-12
synonymous SNV	2	chrIV	9157766	9157766	G	A	pcp-3	pcp-3:NM_069197:exon3:c.C915T:p.T305T,			hom-534.77-17																									hom-738.77-23
synonymous SNV	2	chrIV	9345056	9345056	G	A	T20D3.11	T20D3.11:NM_001268456:exon14:c.C4657T:p.L1553L,T20D3.11:NM_001268457:exon15:c.C4735T:p.L1579L,			hom-239.78-8																									hom-447.77-14
synonymous SNV	2	chrV	10089174	10089174	G	A	R04B5.7	R04B5.7:NM_073191:exon4:c.C927T:p.P309P,															het-213.77-14									hom-163.84-6
synonymous SNV	2	chrV	10761707	10761707	G	A	sre-6	sre-6:NM_073346:exon5:c.C552T:p.I184I,															het-255.77-13									hom-167.84-6
synonymous SNV	2	chrV	11689967	11689967	G	A	W05E10.1	W05E10.1:NM_073556:exon7:c.C1131T:p.I377I,															het-516.78-26									hom-492.77-15
synonymous SNV	2	chrV	12694720	12694720	C	T	K10C8.1	K10C8.1:NM_073768:exon2:c.G324A:p.K108K,																				het-356.77-9								het-194.77-9
synonymous SNV	2	chrV	12694726	12694726	C	A	K10C8.1	K10C8.1:NM_073768:exon2:c.G318T:p.L106L,																										het-96.77-7		het-194.77-9
synonymous SNV	2	chrV	13603700	13603700	A	C	fmo-4	fmo-4:NM_001269603:exon7:c.T1575G:p.L525L,														het-31.77-20										het-78.77-12
synonymous SNV	2	chrV	13677512	13677512	G	A	tag-65	tag-65:NM_073985:exon5:c.C864T:p.D288D,															het-374.77-17									hom-218.80-7
synonymous SNV	2	chrV	1442648	1442648	C	T	cnc-11	cnc-11:NM_001083278:exon1:c.C24T:p.L8L,			hom-316.77-10																									hom-525.77-15
synonymous SNV	2	chrV	15552523	15552523	G	A	acr-18	acr-18:NM_074467:exon8:c.C1035T:p.F345F,			hom-261.78-9																									hom-175.84-6
synonymous SNV	2	chrV	16627013	16627013	C	T	oac-53	oac-53:NM_074804:exon3:c.G522A:p.Q174Q,													het-236.31-10								hom-245.78-8
synonymous SNV	2	chrV	19070435	19070435	G	A	Y39B6A.18	Y39B6A.18:NM_171589:exon4:c.C2620T:p.L874L,															het-170.77-15									hom-108.94-5
synonymous SNV	2	chrV	19516449	19516449	G	A	Y43F8B.3	Y43F8B.3:NM_001269942:exon16:c.G3645A:p.G1215G,Y43F8B.3:NM_001129575:exon13:c.G2982A:p.G994G,Y43F8B.3:NM_001129574:exon13:c.G2982A:p.G994G,Y43F8B.3:NM_001269943:exon15:c.G3480A:p.G1160G,Y43F8B.3:NM_001269945:exon16:c.G3645A:p.G1215G,Y43F8B.3:NM_001277012:exon12:c.G2226A:p.G742G,Y43F8B.3:NM_001269941:exon16:c.G3894A:p.G1298G,Y43F8B.3:NM_001269944:exon12:c.G2817A:p.G939G,			hom-434.77-15																									hom-448.77-15
synonymous SNV	2	chrV	2006504	2006504	A	G	cysl-4	cysl-4:NM_071146:exon4:c.A840G:p.E280E,	hom-77.74-2					hom-386.80-7
synonymous SNV	2	chrV	2712467	2712467	G	A	srt-28	srt-28:NM_001129385:exon4:c.C474T:p.L158L,srt-28:NM_071334:exon4:c.C669T:p.L223L,													het-256.77-13								hom-389.77-13
synonymous SNV	2	chrV	2792945	2792945	G	A	ketn-1	ketn-1:NM_001028798:exon11:c.C3285T:p.D1095D,ketn-1:NM_001028799:exon13:c.C4248T:p.D1416D,ketn-1:NM_001028800:exon13:c.C4248T:p.D1416D,ketn-1:NM_071357:exon13:c.C4248T:p.D1416D,															het-277.77-16									hom-297.77-10
synonymous SNV	2	chrV	2974054	2974054	G	A	srw-123	srw-123:NM_001028535:exon5:c.C1071T:p.S357S,													het-283.77-13								hom-39.74-2
synonymous SNV	2	chrV	3145873	3145873	G	A	srab-11	srab-11:NM_071463:exon2:c.C267T:p.Y89Y,			hom-461.77-15																									hom-519.77-18
synonymous SNV	2	chrV	3797449	3797449	G	A	fpn-1.3	fpn-1.3:NM_071648:exon3:c.G429A:p.E143E,															het-361.77-16									hom-349.77-11
synonymous SNV	2	chrV	4648046	4648046	G	A	F41F3.3	F41F3.3:NM_071850:exon1:c.C180T:p.L60L,													het-72.77-13								het-270.77-14
synonymous SNV	2	chrV	491930	491930	T	G	str-196	str-196:NM_070819:exon1:c.T198G:p.G66G,											hom-676.77-25					het-39.77-19
synonymous SNV	2	chrV	5003085	5003085	C	T	srr-8	srr-8:NM_071943:exon5:c.C1042T:p.L348L,													het-466.41-18								hom-345.77-12
synonymous SNV	2	chrV	5829771	5829771	G	A	let-418	let-418:NM_072122:exon4:c.G2760A:p.A920A,															het-599.31-25									hom-343.77-11
synonymous SNV	2	chrV	6178693	6178693	T	C	H05O09.3,ttn-1	ttn-1:NM_001029031:exon27:c.A18426G:p.E6142E,H05O09.3:NM_001029030:exon28:c.A18366G:p.E6122E,ttn-1:NM_001029032:exon27:c.A18426G:p.E6142E,ttn-1:NM_001029033:exon27:c.A18426G:p.E6142E,	het-121.77-22																										het-32.77-14
synonymous SNV	2	chrV	6270242	6270242	G	A	F31F7.3	F31F7.3:NM_072200:exon1:c.C223T:p.L75L,															het-293.77-20									hom-339.77-11
synonymous SNV	2	chrV	692068	692068	G	A	srx-4	srx-4:NM_070895:exon3:c.C333T:p.Y111Y,															het-183.77-19									hom-103.94-5
synonymous SNV	2	chrV	6968061	6968061	G	A	ptr-15	ptr-15:NM_072359:exon7:c.C1398T:p.I466I,															het-507.77-25									hom-278.78-9
synonymous SNV	2	chrV	7537001	7537001	G	A	C54F6.12	C54F6.12:NM_072540:exon4:c.C487T:p.L163L,															het-224.77-15									hom-112.03-4
synonymous SNV	2	chrV	8571486	8571486	G	A	symk-1	symk-1:NM_072809:exon2:c.G1056A:p.R352R,															het-481.56-22									hom-536.77-18
synonymous SNV	2	chrV	9706811	9706811	G	A	,xbx-6	xbx-6:NM_073099:exon6:c.G702A:p.L234L,:NM_171511:exon6:c.G702A:p.L234L,			hom-337.77-12																									hom-499.77-16
synonymous SNV	2	chrV	9989365	9989365	G	A	rde-1	rde-1:NM_171525:exon9:c.C1854T:p.V618V,			hom-413.77-15																									hom-520.77-17
synonymous SNV	2	chrX	11123055	11123055	C	T	alr-1	alr-1:NM_077459:exon5:c.G642A:p.Q214Q,													hom-541.77-17								hom-310.77-10
synonymous SNV	2	chrX	11453733	11453733	G	A	F48C5.2	F48C5.2:NM_001029516:exon2:c.C69T:p.L23L,															het-729.77-34									hom-585.77-18
synonymous SNV	2	chrX	1196607	1196607	C	T	T13G4.5	T13G4.5:NM_075824:exon6:c.G507A:p.P169P,											hom-221.78-8					het-32.77-14
synonymous SNV	2	chrX	1238399	1238399	C	T	C25G6.3	C25G6.3:NM_075830:exon2:c.G195A:p.Q65Q,													het-333.77-16								hom-307.78-10
synonymous SNV	2	chrX	14698442	14698442	G	A	hch-1	hch-1:NM_078039:exon5:c.C714T:p.D238D,															het-334.77-25									hom-535.77-17
synonymous SNV	2	chrX	1471180	1471180	C	T	D1005.5	D1005.5:NM_075878:exon3:c.G309A:p.S103S,															het-268.78-12									hom-257.79-8
synonymous SNV	2	chrX	15228228	15228228	A	G	H03A11.2	H03A11.2:NM_078127:exon6:c.T1722C:p.N574N,												het-371.77-110																							het-753.77-98
synonymous SNV	2	chrX	152427	152427	C	T	Y73B3A.9	Y73B3A.9:NM_075662:exon5:c.G441A:p.T147T,													het-215.74-9								hom-112.03-4
synonymous SNV	2	chrX	15990504	15990504	C	T	C09G1.4	C09G1.4:NM_078220:exon7:c.G1104A:p.E368E,			hom-207.78-7																									hom-349.77-11
synonymous SNV	2	chrX	329157	329157	C	T	,M02E1.1	M02E1.1:NM_075687:exon9:c.C1569T:p.S523S,:NM_075686:exon9:c.C1569T:p.S523S,													het-325.77-18								hom-174.84-6
synonymous SNV	2	chrX	3350202	3350202	C	T	ZK816.4	ZK816.4:NM_076177:exon2:c.G141A:p.R47R,													hom-335.77-13								hom-96.03-5
synonymous SNV	2	chrX	3692462	3692462	G	A	C02F12.8	C02F12.8:NM_076235:exon3:c.C384T:p.Y128Y,															het-283.77-17									hom-162.81-7
synonymous SNV	2	chrX	5265433	5265433	G	A	Y34B4A.4	Y34B4A.4:NM_001029788:exon6:c.G642A:p.T214T,Y34B4A.4:NM_001029787:exon6:c.G642A:p.T214T,			hom-305.77-10																									hom-305.77-10
synonymous SNV	2	chrX	5446521	5446521	T	C	C25F6.7	C25F6.7:NM_171687:exon5:c.T462C:p.N154N,C25F6.7:NM_171952:exon5:c.T459C:p.N153N,													hom-334.41-14								hom-279.77-10
synonymous SNV	2	chrX	5707489	5707489	G	A	cat-1	cat-1:NM_001029765:exon7:c.C969T:p.I323I,cat-1:NM_001029766:exon6:c.C780T:p.I260I,			hom-353.77-12																									hom-425.77-13
synonymous SNV	2	chrX	5740079	5740079	G	A	gnrr-4	gnrr-4:NM_001029281:exon11:c.C1140T:p.T380T,gnrr-4:NM_171692:exon11:c.C1149T:p.T383T,gnrr-4:NM_171954:exon11:c.C1149T:p.T383T,															het-332.77-22									hom-338.77-12
synonymous SNV	2	chrX	7710368	7710368	C	T	K09F5.4	K09F5.4:NM_076901:exon2:c.G189A:p.G63G,													het-163.28-10								hom-112.85-6
synonymous SNV	2	chrX	7942683	7942683	C	T		:NM_001270124:exon2:c.G1725A:p.K575K,:NM_076937:exon2:c.G1725A:p.K575K,													het-87.77-6								hom-204.80-7
synonymous SNV	2	chrX	8601871	8601871	C	T	F18E9.1	F18E9.1:NM_077057:exon3:c.C237T:p.D79D,			hom-405.77-13																									hom-418.77-14
synonymous SNV	2	chrX	8750659	8750659	C	T	,asns-2	asns-2:NM_171747:exon2:c.G105A:p.P35P,:NM_171746:exon2:c.G105A:p.P35P,:NM_001029628:exon2:c.G105A:p.P35P,											hom-717.77-24					het-106.77-33
synonymous SNV	2	chrX	9106678	9106678	G	A	,ajm-1	:NM_077135:exon8:c.G2013A:p.E671E,:NM_077137:exon8:c.G2013A:p.E671E,ajm-1:NM_001047756:exon3:c.G1104A:p.E368E,:NM_171966:exon8:c.G2013A:p.E671E,:NM_077136:exon8:c.G2013A:p.E671E,			hom-327.77-12																									hom-717.77-23
unknown	2	chrII	3321179	3321179	C	-	Y46D2A.2	UNKNOWN													hom-87.06-2															hom-53.70-2
unknown	2	chrII	3796484	3796484	-	GAGTCTACTAGCACATCCACTGATTCTACTACAACCGAGTCTACCACAGAATCAACTACTGAGTCTACCAGCACATCCACTGATTCTACTACAACCGAGTCTACCACAGAATCAACTACT	Y8A9A.2	UNKNOWN				het-2898.73-98						het-2052.73-127
unknown	2	chrII	3796499	3796499	-	TCCACTGATTCTACTACAACCGAGTCTACCACAGAATCAACTACGGAGTCTACCAGCACT	Y8A9A.2	UNKNOWN								het-490.73-145											het-534.73-70
unknown	2	chrII	3796565	3796565	-	TACTACAACCGAGTCTACCACAGAATCAACTACGGAGTCTACGAGCACTTCCACTGATTCTACTACAACCGAGTCTACCACAGAATCAACTACGGAGTCTACCAGCACTTCCACG	Y8A9A.2	UNKNOWN													het-7320.73-109																		het-10854.73-100
unknown	2	chrII	3796568	3796568	T	G	Y8A9A.2	UNKNOWN																											het-368.77-45			het-192.77-43
unknown	2	chrII	3796576	3796576	-	A	Y8A9A.2	UNKNOWN																											het-284.73-37			het-295.73-41
unknown	2	chrII	3796577	3796577	-	AATCAACTACGGAGTCTACCAGCACTTCCACTGATTCGACTACA	Y8A9A.2	UNKNOWN																											het-368.73-37			het-189.73-40
unknown	2	chrII	3796580	3796580	C	A	Y8A9A.2	UNKNOWN													het-7329.77-96																		het-10866.77-77
unknown	2	chrII	3796744	3796744	C	G	Y8A9A.2	UNKNOWN															het-3065.77-170	het-7056.77-166
unknown	2	chrII	3796750	3796750	A	T	Y8A9A.2	UNKNOWN															het-2850.77-170	het-7058.77-180
unknown	2	chrII	3796774	3796774	-	TCTACCACAGAATCAACTACGGAGTCTACCAGCACTTCCACGGATTCTACCACGACAGAA	Y8A9A.2	UNKNOWN							het-11047.73-169																									het-7340.73-188
unknown	2	chrII	3796804	3796804	-	AGCACTTCCACTGATTCGACTACAACCGAGTCAACA	Y8A9A.2	UNKNOWN																het-7047.73-242		het-8343.73-212
unknown	2	chrII	3796823	3796823	-	CCACGACAGAAT	Y8A9A.2	UNKNOWN									het-5691.73-168															het-8627.73-181
unknown	2	chrII	3796826	3796826	-	C	Y8A9A.2	UNKNOWN									het-5694.73-167															het-8225.73-182
unknown	2	chrII	3796828	3796828	-	CAGAATCAACTACGGAGTCTACCAGCACTTCCACGGATTCTACCACG	Y8A9A.2	UNKNOWN									het-65422.19-166															het-8662.73-178
unknown	2	chrII	3796840	3796840	-	AGCACTTCCACTGATTCTACTACAACCGAGTCTACCACAGAATCAACTACGGAGTCTACC	Y8A9A.2	UNKNOWN																			het-6182.73-195										het-2269.73-181
unknown	2	chrII	3796876	3796876	-	ACAGAATCAACTACGGAGTCTACCAGCACATCCACGGATTCTACCACGACAGAGTCGACAAGCACATCCACTGATTCTACTACAACCGAGTCTACCACAGAATCAACTACGGAGTCTACCAGCACATCCACTGATTCTACTACAACCGAGTCTACCACAGAATCAACTACGGAGTCTACGAGCACTTCCACTGATTCTACTACAACCGAGTCTACCACAGAATCAACTACGGAGTCTACCAGCACTTCCACTGATTCGACTACAACCGAGTCAACAAGCACTTCCACTGATTCTACTACAACCGAGTCTACCACAGAATCAACTACGGAGTCTACCAGCACTTCCACTGATTCTACCACGACCGAGTCGACAAGCACTTCCACTGATTCTACTACAACC…	Y8A9A.2	UNKNOWN																				het-6845.73-212		het-7686.73-169
unknown	2	chrII	3796876	3796876	-	ACAGAATCAACTACGGAGTCTACCAGCACATCCACGGATTCTACCACGACAGAGTCGACAAGCACATCCACTGATTCTACTACAACCGAGTCTACCACAGAATCAACTACGGAGTCTACGAGCACTTCCACTGATTCTACTACAACCGAGTCTACCACAGAATCAACTACGGAGTCTACCAGCACTTCCACTGATTCGACTACAACCGAGTCAACAAGCACTTCCACTGATTCTACTACAACCGAGTCTACCACAGAATCAACTACGGAGTCTACCAGCACTTCCACTGATTCTACCACGACCGAGTCGACAAGCACTTCCACTGATTCTACTACAACCGAGTCTACT	Y8A9A.2	UNKNOWN													het-6715.73-233																	het-4153.73-184
unknown	2	chrII	3796876	3796876	-	ACAGAATCAACTACGGAGTCTACCAGCACATCCACGGATTCTACCACGACCGAGTCGACAAGCACTTCCACTGATTCTACTACAACCGAGTCTACCACAGAATCAACTACGGAGTCTACCAGCACTTCCACGGATTCTACCACGACAGAGTCGACAAGCACATCCACTGATTCTACTACAACCGAGTCTACCACAGAATCAACTACGGAGTCTACGAGCACTTCCACTGATTCTACTACAACCGAGTCTACCACAGAATCAACTACGGAGTCTACCAGCACATCCACTGATTCTACTACAACCGAGTCTACCACAGAATCAACTACGGAGTCTACCAGCACTTCCACTGATTCTACTACAACCGAGTCTACCACAGAATCAACTACGGAGTCTACCAGC…	Y8A9A.2	UNKNOWN					het-2845.73-209																													het-3302.73-179
unknown	2	chrII	3796876	3796876	-	ACAGAATCAACTACGGAGTCTACCAGCACATCCACGGATTCTACCACGACCGAGTCGACAAGCACTTCCACTGATTCTACTACAACCGAGTCTACCACAGAATCAACTACGGAGTCTACCAGCACTTCCACGGATTCTACCACGACCGAGTCAACAAGCACTTCCACTGATTCTACTACAACCGAGTCTACCACAGAATCAACTACGGAGTCTACCAGCACTTCCACTGATTCTACCACGACCGAGTCGACAAGCACTTCCACTGATTCTACTACAACCGAGTCTACT	Y8A9A.2	UNKNOWN											het-3122.73-172										het-685.73-120
unknown	2	chrII	3796892	3796927	GAGTCTACCAGCACATCCACGGATTCTACCACGACC	-	Y8A9A.2	UNKNOWN					het-4240.73-150												het-4118.73-178
unknown	2	chrII	3796926	3796926	-	CGAGTCGACAAGCACTTCCACTGATTCTACTACAACCGAGTCTACCACAGAATCAACTACGGAGTCTACCAGCACTTCCACGGATTCTACCACGACCGAGTCAACAAGCACTTCCACTGATTCTACTACAACCGAGTCTACCACAGAATCAACTACGGAGTCTACCAGCACTTCCACTGATTCTACCACGACCGAGTCGACAAGCACTTCCACTGATTCTACTACAACCGAGTCTACTACAGAATCAACTACGGAGTCTACCAGCACATCCACGGATTCTACCACGAC	Y8A9A.2	UNKNOWN								het-6805.73-185		het-5858.73-163
unknown	2	chrII	3796926	3796926	-	CGAGTCGACAAGCACTTCCACTGATTCTACTACAACCGAGTCTACCACAGAATCAACTACGGAGTCTACCAGCACTTCCACGGATTCTACCACGACCGAGTCTACCACAGAATCAACTACGGAGTCTACCAGCACTTCCACTGATTCTACCACGACCGAGTCGACAAGCACTTCCACTGATTCTACTACAACCGAGTCTACTACAGAATCAACTACGGAGTCTACCAGCACATCCACGGATTCTACCACGAC	Y8A9A.2	UNKNOWN		het-4874.73-126														het-11070.73-208
unknown	2	chrII	3796930	3796930	-	TCGACAAGCACTTCCACTGAT	Y8A9A.2	UNKNOWN										het-7927.73-154				het-12006.73-150
unknown	2	chrII	3796935	3796935	-	TA	Y8A9A.2	UNKNOWN										het-7929.73-145				het-12008.73-141
unknown	2	chrII	3796936	3796936	-	AACCGAGTCGACA	Y8A9A.2	UNKNOWN										het-7926.73-145				het-12004.73-141
unknown	2	chrII	3796973	3797032	ACAGAATCAACTACGGAGTCTACTAGCACATCCACTGATTCTACCACGACTGAGTCAACA	-	Y8A9A.2	UNKNOWN																	het-4116.73-20											het-1081.73-43
unknown	2	chrII	3797063	3797122	TCCACCGATTCTACTACAACCGAGTCTACCACAGAATCAACTACGGAGTCTACCAGCACT	-	Y8A9A.2	UNKNOWN																	het-100.73-144									het-4068.73-125
unknown	2	chrII	3797089	3797089	-	ACCACAGAATCAACTACGGAGTCTACCAGCACTTCCACTGATTCTACTACAACCGAGTCA	Y8A9A.2	UNKNOWN													het-1371.73-131							het-1210.73-114
unknown	2	chrII	3797122	3797122	-	TCCACTGATTCTACTACAACCGAGTCTACCACAGAATCAACTACGGAGTCTACCAGCACTTCCACGGATTCTACCACGACCGAGTCTACCACAGAATCAACTACGGAGTCTACCAGCACA	Y8A9A.2	UNKNOWN							het-814.73-162		het-613.73-175
unknown	2	chrII	3797155	3797155	-	GAATCAACTACGGAGTCTACCAGCACTTCCACTGATTCTACTACAACCGAGTCTACCACAGAATCAACTACGGAGTCTACGAGCACTTCCACTGATTCTACTACAACCGAGTCTACCACA	Y8A9A.2	UNKNOWN															het-667.73-251			het-319.73-139
unknown	2	chrII	3797316	3797316	-	TACAACCGAGTCTACCACAGAATCAACTACGGAGTCTACTAGCACATCCACTGATTCTACTACAACCGAGTCTACCACAGAATCAACTACGGAGTCTACCAGCACATCCACTGATTCTACTACAACCGAGTCAACCACAGAATCAACTACGGAGTCTACCAGCACTTCCACTGATTCTAC	Y8A9A.2	UNKNOWN										het-205.73-38				het-2110.73-38
unknown	2	chrIV	14634304	14634304	C	T	irld-4	UNKNOWN															het-415.77-19									hom-172.84-6
unknown	2	chrV	13560877	13560877	G	A	C56A3.8	UNKNOWN															hom-323.77-12									hom-271.77-10
unknown	2	chrV	14431589	14431589	-	T	egl-1	UNKNOWN												het-627.73-13													het-494.73-6
unknown	2	chrV	14431593	14431593	-	T	egl-1	UNKNOWN												het-627.73-13													het-494.73-6
unknown	2	chrV	14431594	14431594	A	C	egl-1	UNKNOWN												het-636.77-13													het-503.77-6
unknown	2	chrV	14431596	14431596	G	T	egl-1	UNKNOWN												het-636.77-13													het-503.77-6
unknown	2	chrV	14431609	14431609	G	A	egl-1	UNKNOWN												het-636.77-13													het-503.77-11
unknown	2	chrV	14431615	14431615	T	A	egl-1	UNKNOWN												het-636.77-12													het-503.77-10
unknown	2	chrV	16021544	16021544	G	A	srx-44	UNKNOWN															het-217.56-11									hom-242.80-7
unknown	2	chrV	8047297	8047297	C	T	ZC513.3	UNKNOWN						het-142.77-11																					het-35.77-5
unknown	2	chrX	791866	791866	C	T	attf-5	UNKNOWN			hom-329.77-10																									hom-599.77-21
frameshift deletion	1	chrI	10172041	10172042	GG	-	C25A1.4	C25A1.4:NM_060276:exon3:c.370_371del:p.124_124del,																													het-40.73-10
frameshift deletion	1	chrI	10224543	10224543	A	-	ced-12	ced-12:NM_060292:exon4:c.837delT:p.P279fs,																										het-30.73-8
frameshift deletion	1	chrI	10327563	10327563	T	-	Y106G6G.2	Y106G6G.2:NM_060300:exon2:c.79delA:p.T27fs,																												het-30.73-9
frameshift deletion	1	chrI	10400086	10400086	C	-	cup-2	cup-2:NM_060320:exon1:c.83delG:p.G28fs,					het-68.73-10
frameshift deletion	1	chrI	10402097	10402097	T	-	tag-353	tag-353:NM_060321:exon4:c.779delT:p.I260fs,																											het-48.73-6
frameshift deletion	1	chrI	10419938	10419941	GAAT	-	F25D7.4	F25D7.4:NM_001264443:exon4:c.1624_1627del:p.542_543del,																														het-53.73-14
frameshift deletion	1	chrI	10430175	10430175	A	-	Y106G6H.1	Y106G6H.1:NM_060325:exon2:c.122delA:p.E41fs,									het-54.73-7
frameshift deletion	1	chrI	10475291	10475294	AAGT	-	Y106G6H.16	Y106G6H.16:NM_060339:exon3:c.266_267del:p.89_89del,						het-70.73-10
frameshift deletion	1	chrI	10515282	10515282	C	-		:NM_001264468:exon2:c.159delG:p.L53fs,																										het-30.73-7
frameshift deletion	1	chrI	10536280	10536281	CT	-	tli-1	tli-1:NM_060356:exon5:c.724_725del:p.242_242del,																										het-95.73-8
frameshift deletion	1	chrI	10566472	10566473	GC	-	pas-5	pas-5:NM_060364:exon1:c.128_129del:p.43_43del,		het-30.73-12
frameshift deletion	1	chrI	10574302	10574303	AC	-	rtel-1	rtel-1:NM_060368:exon6:c.1390_1391del:p.464_464del,																				het-35.73-8
frameshift deletion	1	chrI	10635994	10635995	AT	-	,B0511.13	:NM_001264513:wholegene,B0511.13:NM_001264514:wholegene,																					het-30.73-9
frameshift deletion	1	chrI	10851141	10851142	TG	-	Y37F4.3	Y37F4.3:NM_170920:exon1:c.85_86del:p.29_29del,	het-31.73-11
frameshift deletion	1	chrI	10935578	10935578	A	-	tag-296	tag-296:NM_001129009:exon1:c.128delT:p.F43fs,																										het-65.73-8
frameshift deletion	1	chrI	11149028	11149029	TG	-	clec-95	clec-95:NM_060467:exon1:c.54_55del:p.18_19del,									het-33.73-12
frameshift deletion	1	chrI	11416094	11416095	CA	-	ego-2	ego-2:NM_001264705:exon3:c.206_207del:p.69_69del,ego-2:NM_001083153:exon3:c.206_207del:p.69_69del,ego-2:NM_001083154:exon3:c.206_207del:p.69_69del,	het-37.73-8
frameshift deletion	1	chrI	11423143	11423146	TCCA	-	C27C7.7	C27C7.7:NM_060516:exon4:c.603_606del:p.201_202del,																																	het-50.73-19
frameshift deletion	1	chrI	11505451	11505451	C	-	F32B4.8	F32B4.8:NM_060538:exon10:c.1839delC:p.L613fs,							het-95.73-5
frameshift deletion	1	chrI	11521886	11521887	AA	-		:NM_001026269:exon3:c.187_188del:p.63_63del,																					het-31.73-8
frameshift deletion	1	chrI	1154166	1154167	TC	-	Y48G8AL.10	Y48G8AL.10:NM_058424:exon1:c.220_221del:p.74_74del,																																	het-41.73-8
frameshift deletion	1	chrI	11581706	11581706	T	-	F15D3.8	F15D3.8:NM_060553:exon2:c.221delA:p.K74fs,						het-71.73-10
frameshift deletion	1	chrI	11601217	11601218	CA	-	unc-75	unc-75:NM_060557:exon9:c.1448_1449del:p.483_483del,		het-46.73-5
frameshift deletion	1	chrI	11680031	11680032	AT	-	kpc-1	kpc-1:NM_001025929:exon5:c.1896_1897del:p.632_633del,kpc-1:NM_060573:exon5:c.1692_1693del:p.564_565del,																																	het-32.73-14
frameshift deletion	1	chrI	11765049	11765049	A	-	vab-10	vab-10:NM_001026687:exon16:c.9748delT:p.S3250fs,vab-10:NM_001026686:exon16:c.9751delT:p.S3251fs,vab-10:NM_001047256:exon17:c.10054delT:p.S3352fs,vab-10:NM_001026682:exon17:c.10090delT:p.S3364fs,vab-10:NM_001026685:exon17:c.9997delT:p.S3333fs,									het-41.73-11
frameshift deletion	1	chrI	11913219	11913219	T	-	hda-3	hda-3:NM_060625:exon5:c.1295delA:p.E432fs,																						het-43.73-12
frameshift deletion	1	chrI	12016246	12016247	TG	-	abt-5	abt-5:NM_060640:exon11:c.2993_2994del:p.998_998del,																												het-38.73-8
frameshift deletion	1	chrI	12085758	12085759	TA	-	Y47H10A.2	Y47H10A.2:NM_060652:exon5:c.806_807del:p.269_269del,																					het-40.73-6
frameshift deletion	1	chrI	12119416	12119416	T	-	M01G12.10	M01G12.10:NM_060662:exon1:c.315delT:p.S105fs,																											het-57.73-15
frameshift deletion	1	chrI	12216537	12216537	A	-	sdz-14	sdz-14:NM_060683:exon3:c.687delT:p.F229fs,														het-34.73-15
frameshift deletion	1	chrI	12255744	12255744	A	-	oac-27	oac-27:NM_060692:exon6:c.1007delT:p.F336fs,							het-34.73-11
frameshift deletion	1	chrI	12255753	12255753	A	-	oac-27	oac-27:NM_060692:exon6:c.998delT:p.F333fs,							het-34.73-12
frameshift deletion	1	chrI	12287821	12287821	G	-	F56H6.2	F56H6.2:NM_060702:exon4:c.455delG:p.S152fs,																														hom-509.73-13
frameshift deletion	1	chrI	12323944	12323944	G	-	C47F8.5	C47F8.5:NM_060715:exon7:c.998delG:p.W333fs,		het-32.73-5
frameshift deletion	1	chrI	12376909	12376910	AT	-	gly-17	gly-17:NM_060733:exon8:c.1161_1162del:p.387_388del,																					het-45.73-8
frameshift deletion	1	chrI	12492910	12492911	GA	-	T27F6.6	T27F6.6:NM_060768:exon4:c.764_765del:p.255_255del,	het-53.73-5
frameshift deletion	1	chrI	12508570	12508571	TG	-		:NM_001047210:exon1:c.26_27del:p.9_9del,											het-45.73-7
frameshift deletion	1	chrI	12662988	12662989	TA	-	T26E3.5	T26E3.5:NM_060805:exon2:c.671_672del:p.224_224del,																											het-41.73-5
frameshift deletion	1	chrI	12710111	12710115	CAGCA	-	T06G6.3	T06G6.3:NM_001026443:exon6:c.842_846del:p.281_282del,T06G6.3:NM_001026444:exon6:c.758_762del:p.253_254del,																							het-93.73-9
frameshift deletion	1	chrI	12729579	12729580	CA	-	pfd-3	pfd-3:NM_060827:exon3:c.471_472del:p.157_158del,																									het-45.73-5
frameshift deletion	1	chrI	12796728	12796728	T	-	attf-6	attf-6:NM_182000:exon10:c.2335delA:p.T779fs,																									het-85.73-7
frameshift deletion	1	chrI	12796786	12796786	A	-	attf-6	attf-6:NM_182000:exon10:c.2277delT:p.V759fs,																									het-85.73-9
frameshift deletion	1	chrI	12830201	12830201	A	-	nhx-8	nhx-8:NM_001026558:exon3:c.470delA:p.E157fs,																										het-90.73-5
frameshift deletion	1	chrI	12858239	12858242	ATTT	-	Y18D10A.9	Y18D10A.9:NM_060846:exon1:c.11_14del:p.4_5del,																het-75.73-13
frameshift deletion	1	chrI	13110554	13110554	T	-	C17H1.4	C17H1.4:NM_060895:exon5:c.986delA:p.N329fs,																		hom-31.71-2
frameshift deletion	1	chrI	13164794	13164795	CG	-	F22G12.5	F22G12.5:NM_001265159:exon5:c.608_609del:p.203_203del,																		het-69.73-5
frameshift deletion	1	chrI	13183728	13183728	C	-	F17B5.9	F17B5.9:NM_001136294:exon1:c.34delG:p.A12fs,																																		het-44.73-9
frameshift deletion	1	chrI	13393767	13393768	AA	-	C01A2.4	C01A2.4:NM_060956:exon4:c.525_526del:p.175_176del,																					het-50.73-4
frameshift deletion	1	chrI	13422065	13422065	A	-	W05H12.1	W05H12.1:NM_060960:exon8:c.1086delA:p.S362fs,																																	het-51.73-7
frameshift deletion	1	chrI	13433915	13433915	C	-	Y40B1B.8	Y40B1B.8:NM_060963:exon7:c.1187delC:p.S396fs,																				het-59.73-10
frameshift deletion	1	chrI	13551876	13551877	TG	-	vars-2	vars-2:NM_060976:exon5:c.2686_2687del:p.896_896del,																											het-40.73-7
frameshift deletion	1	chrI	13685439	13685446	TTTTCAGG	-	W04A4.6	W04A4.6:NM_001026494:exon2:c.471_478del:p.157_160del,									het-175.73-8
frameshift deletion	1	chrI	13693462	13693463	GG	-	Y6B3B.1	Y6B3B.1:NM_060999:exon10:c.5495_5496del:p.1832_1832del,			het-47.73-7
frameshift deletion	1	chrI	13717867	13717867	A	-	Y6B3B.3	Y6B3B.3:NM_061000:exon6:c.2180delA:p.E727fs,																								het-50.73-8
frameshift deletion	1	chrI	13722648	13722649	AT	-	hsd-1	hsd-1:NM_061001:exon4:c.644_645del:p.215_215del,																										het-32.73-13
frameshift deletion	1	chrI	13767918	13767919	CA	-	Y6B3B.4	Y6B3B.4:NM_061008:exon11:c.2553_2554del:p.851_852del,							het-47.73-11
frameshift deletion	1	chrI	13845550	13845550	T	-	W04A8.3	W04A8.3:NM_061022:exon2:c.127delA:p.R43fs,																													het-33.73-13
frameshift deletion	1	chrI	14006594	14006594	G	-	Y71A12B.12	Y71A12B.12:NM_001047243:exon6:c.1024delG:p.E342fs,Y71A12B.12:NM_001047244:exon4:c.619delG:p.E207fs,							het-83.73-10
frameshift deletion	1	chrI	14080259	14080259	A	-	gadr-6	gadr-6:NM_061054:exon6:c.1149delT:p.F383fs,	het-69.73-10
frameshift deletion	1	chrI	1421176	1421177	AT	-	Y92H12BR.3	Y92H12BR.3:NM_001037901:exon3:c.1277_1278del:p.426_426del,							het-46.73-9
frameshift deletion	1	chrI	14212121	14212122	AA	-	best-10	best-10:NM_061079:exon2:c.69_70del:p.23_24del,					het-32.73-18
frameshift deletion	1	chrI	14223884	14223884	A	-	eya-1	eya-1:NM_001025885:exon4:c.654delT:p.V218fs,eya-1:NM_001025884:exon6:c.756delT:p.V252fs,				het-64.73-7
frameshift deletion	1	chrI	14265960	14265961	TT	-	pes-7	pes-7:NM_061091:exon4:c.1372_1373del:p.458_458del,																			het-31.73-9
frameshift deletion	1	chrI	14295677	14295678	TT	-	fbxa-103	fbxa-103:NM_061095:exon1:c.177_178del:p.59_60del,																																het-65.73-8
frameshift deletion	1	chrI	14312218	14312219	CC	-	F49B2.3	F49B2.3:NM_061099:exon4:c.462_463del:p.154_155del,																						het-31.73-7
frameshift deletion	1	chrI	14347795	14347795	T	-	Y105E8A.2	Y105E8A.2:NM_170934:exon5:c.1538delA:p.E513fs,			het-75.73-10
frameshift deletion	1	chrI	14490584	14490585	AA	-	,Y105E8A.20	Y105E8A.20:NM_170952:exon4:c.661_662del:p.221_221del,:NM_001136325:exon6:c.1015_1016del:p.339_339del,																												het-110.73-4
frameshift deletion	1	chrI	14546467	14546468	CA	-	,zoo-1	:NM_001265448:exon12:c.3241_3242del:p.1081_1081del,:NM_001026515:exon12:c.3247_3248del:p.1083_1083del,:NM_001026514:exon13:c.3364_3365del:p.1122_1122del,:NM_001265447:exon13:c.3337_3338del:p.1113_1113del,																							het-42.73-6
frameshift deletion	1	chrI	14552471	14552471	A	-	Y105E8A.23	Y105E8A.23:NM_001129059:exon10:c.3211delT:p.C1071fs,Y105E8A.23:NM_001129060:exon11:c.3265delT:p.C1089fs,																										het-37.73-4
frameshift deletion	1	chrI	14653593	14653593	C	-	riok-2	riok-2:NM_061143:exon2:c.687delC:p.F229fs,																		het-68.73-10
frameshift deletion	1	chrI	14714501	14714501	G	-	,Y54E5A.7	:NM_001265480:exon6:c.1011delG:p.S337fs,:NM_001265479:exon10:c.1692delG:p.S564fs,Y54E5A.7:NM_001265482:exon1:c.60delG:p.S20fs,:NM_001265481:exon2:c.240delG:p.S80fs,																										het-89.73-8
frameshift deletion	1	chrI	14819540	14819540	C	-	Y54E5B.2	Y54E5B.2:NM_061183:exon4:c.502delG:p.D168fs,																						het-38.73-5
frameshift deletion	1	chrI	14842910	14842912	GCT	-	F32A7.4	F32A7.4:NM_061191:exon7:c.1507_1508del:p.503_503del,																						het-315.73-5
frameshift deletion	1	chrI	14842914	14842914	C	-	F32A7.4	F32A7.4:NM_061191:exon7:c.1510delC:p.R504fs,																						het-315.73-5
frameshift deletion	1	chrI	14884085	14884085	T	-	frm-1	frm-1:NM_001026695:exon8:c.10841delA:p.E3614fs,frm-1:NM_061199:exon7:c.10808delA:p.E3603fs,frm-1:NM_061200:exon7:c.10808delA:p.E3603fs,																									het-34.73-5
frameshift deletion	1	chrI	14984208	14984209	AT	-	tag-4	tag-4:NM_061211:exon1:c.42_43del:p.14_15del,							het-46.73-8
frameshift deletion	1	chrI	15036597	15036597	G	-	F31C3.2	F31C3.2:NM_001026263:exon2:c.183delG:p.S61fs,F31C3.2:NM_001026262:exon2:c.183delG:p.S61fs,																												het-63.73-9
frameshift deletion	1	chrI	1517974	1517975	AT	-	Y92H12A.4	Y92H12A.4:NM_058462:exon5:c.923_924del:p.308_308del,																														het-44.73-6
frameshift deletion	1	chrI	1577491	1577495	AAATG	-	src-1	src-1:NM_058465:exon5:c.1014_1018del:p.338_340del,					het-31.73-16
frameshift deletion	1	chrI	1601452	1601453	AA	-	Y73E7A.5	Y73E7A.5:NM_058468:exon1:c.46_47del:p.16_16del,																										het-42.73-6
frameshift deletion	1	chrI	1619785	1619786	TG	-	adpr-1	adpr-1:NM_001026658:exon8:c.1517_1518del:p.506_506del,																														het-38.73-7
frameshift deletion	1	chrI	163530	163531	AA	-	ptr-11	ptr-11:NM_058286:exon8:c.1073_1074del:p.358_358del,																		het-33.73-8
frameshift deletion	1	chrI	1781022	1781026	AGCAC	-	Y71G12B.26	Y71G12B.26:NM_058492:exon4:c.628_632del:p.210_211del,																									het-34.73-14
frameshift deletion	1	chrI	1781030	1781030	G	-	Y71G12B.26	Y71G12B.26:NM_058492:exon4:c.624delC:p.F208fs,																									het-34.73-13
frameshift deletion	1	chrI	1785239	1785240	TG	-	Y71G12B.8	Y71G12B.8:NM_058490:exon4:c.1235_1236del:p.412_412del,														het-38.73-7
frameshift deletion	1	chrI	1842590	1842590	A	-	emr-1	emr-1:NM_058506:exon1:c.129delA:p.G43fs,	het-37.73-3
frameshift deletion	1	chrI	1843661	1843662	CG	-	nlp-12	nlp-12:NM_058507:exon3:c.117_118del:p.39_40del,														het-47.73-8
frameshift deletion	1	chrI	191688	191689	TG	-	atm-1	atm-1:NM_058292:exon9:c.1830_1831del:p.610_611del,																			het-47.73-4
frameshift deletion	1	chrI	197408	197408	A	-	atm-1	atm-1:NM_058292:exon17:c.3604delA:p.K1202fs,																														het-44.73-8
frameshift deletion	1	chrI	2319804	2319804	T	-	mcm-4	mcm-4:NM_058561:exon5:c.1485delA:p.K495fs,																							het-32.73-8
frameshift deletion	1	chrI	2358558	2358558	A	-	nekl-1	nekl-1:NM_058567:exon2:c.251delA:p.Q84fs,																																	het-74.73-6
frameshift deletion	1	chrI	2372700	2372701	AT	-	nekl-1	nekl-1:NM_058567:exon19:c.2766_2767del:p.922_923del,													het-51.73-7
frameshift deletion	1	chrI	2417252	2417253	AG	-	F23C8.13	F23C8.13:NM_170826:exon3:c.324_325del:p.108_109del,																						het-49.73-6
frameshift deletion	1	chrI	2469040	2469041	AA	-	Y74C10AL.2	Y74C10AL.2:NM_058584:exon3:c.400_401del:p.134_134del,								het-31.73-10
frameshift deletion	1	chrI	2548281	2548281	T	-	Y23H5B.8	Y23H5B.8:NM_058593:exon1:c.49delA:p.I17fs,																	het-32.73-5
frameshift deletion	1	chrI	2592267	2592267	T	-		:NM_001026388:exon7:c.1062delA:p.L354fs,																														het-83.73-10
frameshift deletion	1	chrI	2593758	2593759	GT	-		:NM_001026388:exon5:c.493_494del:p.165_165del,																								het-40.73-8
frameshift deletion	1	chrI	2669654	2669654	C	-		:NM_170836:exon4:c.652delC:p.H218fs,:NM_170835:exon4:c.652delC:p.H218fs,:NM_182057:exon2:c.259delC:p.H87fs,																							het-36.73-4
frameshift deletion	1	chrI	2692272	2692273	TG	-	F32B5.4	F32B5.4:NM_058623:exon1:c.162_163del:p.54_55del,		het-58.73-6
frameshift deletion	1	chrI	2875747	2875748	TG	-	,rpl-1	rpl-1:NM_058661:exon1:c.201_202del:p.67_68del,:NM_058660:exon2:c.384_385del:p.128_129del,						het-34.73-15
frameshift deletion	1	chrI	2889295	2889296	AG	-	Y71F9AL.7	Y71F9AL.7:NM_058666:exon2:c.793_794del:p.265_265del,																				het-38.73-8
frameshift deletion	1	chrI	2994131	2994131	A	-	Y71F9AR.3	Y71F9AR.3:NM_058682:exon5:c.727delT:p.S243fs,			het-146.73-10
frameshift deletion	1	chrI	2994133	2994136	TCCA	-	Y71F9AR.3	Y71F9AR.3:NM_058682:exon5:c.722_725del:p.241_242del,			het-146.73-10
frameshift deletion	1	chrI	2999245	2999246	AA	-	dnj-28	dnj-28:NM_058683:exon4:c.768_769del:p.256_257del,																							het-54.73-7
frameshift deletion	1	chrI	321299	321300	TG	-	xpo-2	xpo-2:NM_058315:exon3:c.1609_1610del:p.537_537del,		het-30.73-13
frameshift deletion	1	chrI	3267375	3267376	TT	-	nol-5	nol-5:NM_058733:exon2:c.224_225del:p.75_75del,																			het-31.73-9
frameshift deletion	1	chrI	3358711	3358711	T	-	W05F2.7	W05F2.7:NM_058746:exon23:c.3318delT:p.D1106fs,																														het-31.74-3
frameshift deletion	1	chrI	3394719	3394720	CA	-	W05F2.4	W05F2.4:NM_001262433:exon21:c.2735_2736del:p.912_912del,W05F2.4:NM_001037894:exon21:c.2600_2601del:p.867_867del,																	het-39.73-8
frameshift deletion	1	chrI	355401	355401	A	-	Y48G1A.1	Y48G1A.1:NM_058321:exon10:c.2308delA:p.K770fs,			het-32.74-3
frameshift deletion	1	chrI	3574619	3574620	CT	-	lpd-3	lpd-3:NM_058781:exon3:c.2066_2067del:p.689_689del,															het-40.73-9
frameshift deletion	1	chrI	3782508	3782508	G	-	C32E8.5	C32E8.5:NM_058816:exon3:c.275delG:p.R92fs,			het-90.73-9
frameshift deletion	1	chrI	3792386	3792386	T	-	ptr-2	ptr-2:NM_058820:exon1:c.413delA:p.N138fs,							het-60.73-8
frameshift deletion	1	chrI	3816521	3816570	GCTCTTTGTGTTCCGAACGTCTAGTACAAATGCACTGACCAGTGGGGCTA	-	ubr-1	ubr-1:NM_058830:exon2:c.176_225del:p.59_75del,																											het-514.73-14
frameshift deletion	1	chrI	3840356	3840356	G	-	T03F1.6	T03F1.6:NM_058838:exon5:c.693delC:p.S231fs,T03F1.6:NM_058837:exon5:c.693delC:p.S231fs,																						het-45.73-15
frameshift deletion	1	chrI	3903274	3903274	T	-	magu-3	magu-3:NM_058859:exon4:c.847delA:p.R283fs,																														het-31.73-4
frameshift deletion	1	chrI	4022466	4022466	T	-	unc-73	unc-73:NM_001026326:exon15:c.3727delA:p.T1243fs,unc-73:NM_001262588:exon15:c.3727delA:p.T1243fs,unc-73:NM_001026325:exon15:c.3727delA:p.T1243fs,																					het-79.73-8
frameshift deletion	1	chrI	4135865	4135865	T	-	E01A2.5	E01A2.5:NM_058902:exon3:c.600delA:p.E200fs,		het-57.73-10
frameshift deletion	1	chrI	4172916	4172916	G	-	R12E2.11	R12E2.11:NM_058916:exon3:c.618delC:p.I206fs,																							het-36.73-5
frameshift deletion	1	chrI	4181525	4181526	GC	-	R12E2.2	R12E2.2:NM_058920:exon9:c.2194_2195del:p.732_732del,																					het-40.73-8
frameshift deletion	1	chrI	4336283	4336284	TA	-	anc-1	anc-1:NM_058952:exon17:c.4478_4479del:p.1493_1493del,																					het-30.73-12
frameshift deletion	1	chrI	4380216	4380216	T	-	ZK973.11	ZK973.11:NM_058960:exon5:c.1074delA:p.G358fs,																												het-36.73-4
frameshift deletion	1	chrI	4380752	4380753	AA	-	ZK973.11	ZK973.11:NM_058960:exon5:c.537_538del:p.179_180del,																			het-30.73-9
frameshift deletion	1	chrI	4383099	4383099	T	-	ZK973.1	ZK973.1:NM_058961:exon1:c.534delT:p.D178fs,												het-69.73-9
frameshift deletion	1	chrI	4445084	4445085	AA	-	eif-3.H	eif-3.H:NM_058969:exon3:c.263_264del:p.88_88del,		het-31.73-10
frameshift deletion	1	chrI	4482368	4482369	TT	-		:NM_001262699:exon3:c.468_469del:p.156_157del,			het-89.73-10
frameshift deletion	1	chrI	4492546	4492547	GA	-		:NM_001026429:exon1:c.814_815del:p.272_272del,																										het-32.73-9
frameshift deletion	1	chrI	4586716	4586717	GA	-		:NM_001025897:exon2:c.392_393del:p.131_131del,																																	het-40.73-7
frameshift deletion	1	chrI	4615220	4615221	AA	-		:NM_059006:exon14:c.9078_9079del:p.3026_3027del,:NM_170851:exon7:c.4575_4576del:p.1525_1526del,						het-44.73-9
frameshift deletion	1	chrI	4624269	4624269	T	-		:NM_059006:exon8:c.3896delA:p.N1299fs,																									het-59.73-9
frameshift deletion	1	chrI	4629505	4629505	G	-		:NM_059006:exon5:c.1224delC:p.F408fs,						het-31.73-5
frameshift deletion	1	chrI	4678595	4678595	A	-	,unc-57	:NM_001047215:exon6:c.876delA:p.G292fs,unc-57:NM_001047216:exon2:c.51delA:p.G17fs,:NM_001129041:exon6:c.888delA:p.G296fs,:NM_001129040:exon6:c.882delA:p.G294fs,						het-39.73-4
frameshift deletion	1	chrI	4734679	4734679	C	-	ugt-25	ugt-25:NM_059037:exon5:c.1045delC:p.Q349fs,			het-33.73-5
frameshift deletion	1	chrI	494560	494560	T	-	haf-4	haf-4:NM_001026495:exon9:c.1975delT:p.L659fs,	het-96.73-11
frameshift deletion	1	chrI	4953406	4953406	C	-		:NM_001047193:exon9:c.3149delG:p.R1050fs,																					het-33.73-5
frameshift deletion	1	chrI	5061165	5061166	CT	-	fhod-1	fhod-1:NM_059112:exon12:c.2010_2011del:p.670_671del,																																	het-47.73-6
frameshift deletion	1	chrI	5137336	5137336	C	-	mtm-1	mtm-1:NM_059130:exon8:c.1410delC:p.L470fs,													het-82.73-10
frameshift deletion	1	chrI	5193114	5193114	G	-	fncm-1	fncm-1:NM_059142:exon10:c.1918delG:p.G640fs,																																			hom-84.70-2
frameshift deletion	1	chrI	5207488	5207489	AA	-	sem-2	sem-2:NM_170859:exon2:c.299_300del:p.100_100del,																						het-33.73-10
frameshift deletion	1	chrI	5353727	5353727	T	-	nath-10	nath-10:NM_059173:exon1:c.44delA:p.N15fs,														het-34.73-9
frameshift deletion	1	chrI	5374478	5374479	TC	-	,pqn-44	:NM_059180:exon5:c.869_870del:p.290_290del,pqn-44:NM_182025:exon4:c.782_783del:p.261_261del,:NM_059179:exon5:c.830_831del:p.277_277del,:NM_170865:exon5:c.854_855del:p.285_285del,																										het-36.73-7
frameshift deletion	1	chrI	5491584	5491584	G	-	C09D4.2	C09D4.2:NM_059210:exon1:c.82delG:p.V28fs,																			het-31.73-5
frameshift deletion	1	chrI	5617875	5617875	T	-	F46F11.6	F46F11.6:NM_059243:exon5:c.308delA:p.D103fs,																					het-88.73-5
frameshift deletion	1	chrI	5646896	5646897	TG	-	,F55F8.2	F55F8.2:NM_182038:exon6:c.1400_1401del:p.467_467del,:NM_059251:exon8:c.1901_1902del:p.634_634del,																														het-34.73-8
frameshift deletion	1	chrI	5728993	5728993	T	-	C04F1.1	C04F1.1:NM_059268:exon2:c.170delA:p.N57fs,															het-80.73-7
frameshift deletion	1	chrI	5845273	5845273	T	-	F33D11.6	F33D11.6:NM_059294:exon4:c.711delA:p.Q237fs,																							het-37.73-8
frameshift deletion	1	chrI	5912277	5912278	CC	-	hpo-27	hpo-27:NM_001276520:exon10:c.2722_2723del:p.908_908del,																			het-36.73-10
frameshift deletion	1	chrI	5991303	5991303	A	-	sir-2.4	sir-2.4:NM_059332:exon2:c.210delA:p.G70fs,																					het-30.73-6
frameshift deletion	1	chrI	6228125	6228126	GC	-	T08B2.3	T08B2.3:NM_059397:exon1:c.25_26del:p.9_9del,													het-38.73-10
frameshift deletion	1	chrI	6265761	6265762	TT	-	oac-9	oac-9:NM_059408:exon12:c.2445_2446del:p.815_816del,																											het-43.73-6
frameshift deletion	1	chrI	6526327	6526340	GAGATATGATGAAA	-	T10E9.4	T10E9.4:NM_059478:exon2:c.230_243del:p.77_81del,					het-271.73-12
frameshift deletion	1	chrI	6545927	6545928	TC	-	T10E9.1	T10E9.1:NM_059484:exon3:c.698_699del:p.233_233del,																													het-31.73-8
frameshift deletion	1	chrI	6550852	6550853	GT	-	F57B10.9	F57B10.9:NM_059487:exon8:c.1265_1266del:p.422_422del,																					het-37.73-8
frameshift deletion	1	chrI	6630376	6630377	AA	-	,D2092.1	:NM_059507:exon14:c.2158_2159del:p.720_720del,D2092.1:NM_059508:exon12:c.1900_1901del:p.634_634del,																				het-36.73-11
frameshift deletion	1	chrI	6641561	6641562	TC	-	try-7	try-7:NM_059509:exon4:c.566_566del:p.189_189del,																		het-38.73-9
frameshift deletion	1	chrI	6720312	6720313	TC	-	W02D3.4	W02D3.4:NM_059523:exon3:c.557_558del:p.186_186del,																					het-37.73-8
frameshift deletion	1	chrI	6802327	6802328	TA	-		:NM_170892:exon1:c.129_130del:p.43_44del,																				het-32.73-8
frameshift deletion	1	chrI	6807294	6807295	GA	-	K02F2.5	K02F2.5:NM_059550:exon3:c.191_192del:p.64_64del,																																het-47.73-5
frameshift deletion	1	chrI	6841452	6841452	C	-	dpf-3	dpf-3:NM_059556:exon14:c.1951delC:p.Q651fs,dpf-3:NM_059555:exon14:c.1963delC:p.Q655fs,																			het-30.73-6
frameshift deletion	1	chrI	6908409	6908409	G	-	smg-1	smg-1:NM_001025883:exon17:c.2637delC:p.F879fs,smg-1:NM_001025882:exon17:c.2637delC:p.F879fs,																														het-97.73-6
frameshift deletion	1	chrI	6918732	6918733	TG	-	bbs-9	bbs-9:NM_059572:exon13:c.1749_1750del:p.583_584del,													het-39.73-9
frameshift deletion	1	chrI	6945022	6945023	TA	-	T10B11.6	T10B11.6:NM_059579:exon2:c.273_274del:p.91_92del,																											het-35.73-8
frameshift deletion	1	chrI	6952907	6952907	T	-	T10B11.8	T10B11.8:NM_182032:exon5:c.878delA:p.N293fs,T10B11.8:NM_059582:exon5:c.884delA:p.N295fs,													het-67.73-13
frameshift deletion	1	chrI	6989355	6989355	T	-	nmur-4	nmur-4:NM_059589:exon2:c.210delT:p.Y70fs,																	het-33.73-10
frameshift deletion	1	chrI	7153528	7153528	T	-	crml-1	crml-1:NM_059623:exon10:c.2462delA:p.K821fs,	het-41.73-11
frameshift deletion	1	chrI	7163289	7163290	TA	-	mks-6	mks-6:NM_059625:exon9:c.1280_1281del:p.427_427del,							het-34.73-11
frameshift deletion	1	chrI	7187193	7187194	AT	-	M05B5.3	M05B5.3:NM_059631:exon3:c.477_478del:p.159_160del,																								het-33.73-5
frameshift deletion	1	chrI	7230450	7230451	AT	-	C01H6.9	C01H6.9:NM_059642:exon8:c.2119_2120del:p.707_707del,																																het-35.73-11
frameshift deletion	1	chrI	7541403	7541404	TC	-	dcp-66	dcp-66:NM_059710:exon2:c.249_250del:p.83_84del,dcp-66:NM_182031:exon2:c.249_250del:p.83_84del,																	het-43.73-7
frameshift deletion	1	chrI	7578098	7578098	A	-	,D2030.2	D2030.2:NM_001025906:exon3:c.1257delA:p.L419fs,:NM_001025905:exon5:c.1605delA:p.L535fs,																											het-30.73-7
frameshift deletion	1	chrI	7621501	7621502	AT	-	lrp-1	lrp-1:NM_059726:exon14:c.3558_3559del:p.1186_1187del,																												het-32.73-15
frameshift deletion	1	chrI	7638169	7638170	CA	-	capg-1	capg-1:NM_059727:exon6:c.1043_1044del:p.348_348del,														het-33.73-11
frameshift deletion	1	chrI	7678363	7678363	C	-	T24B1.1	T24B1.1:NM_059736:exon7:c.1282delC:p.Q428fs,												het-86.73-7
frameshift deletion	1	chrI	7726812	7726812	C	-	,F27D4.4	:NM_001047191:exon8:c.1065delC:p.I355fs,F27D4.4:NM_001047192:exon1:c.18delC:p.I6fs,	het-32.73-6
frameshift deletion	1	chrI	7821977	7821977	A	-	drh-3	drh-3:NM_059760:exon5:c.736delA:p.K246fs,																															het-74.73-12
frameshift deletion	1	chrI	7839569	7839570	GA	-	F30F8.9	F30F8.9:NM_059764:exon8:c.779_780del:p.260_260del,F30F8.9:NM_182081:exon8:c.779_780del:p.260_260del,							het-40.73-9
frameshift deletion	1	chrI	7907710	7907710	T	-	,F55D12.5	:NM_001263699:exon6:c.1444delA:p.M482fs,F55D12.5:NM_001263700:exon3:c.949delA:p.M317fs,																						het-34.73-6
frameshift deletion	1	chrI	7936983	7936983	T	-	T22C1.1	T22C1.1:NM_059786:exon3:c.525delT:p.N175fs,	het-39.73-10
frameshift deletion	1	chrI	7958913	7958913	T	-	T22C1.9	T22C1.9:NM_059794:exon2:c.166delT:p.F56fs,																											het-83.73-6
frameshift deletion	1	chrI	7990808	7990808	T	-	H05L14.2	H05L14.2:NM_059798:exon18:c.5075delT:p.L1692fs,							het-33.73-4
frameshift deletion	1	chrI	8067329	8067330	CT	-	che-3	che-3:NM_059820:exon40:c.9337_9338del:p.3113_3113del,																						het-48.73-8
frameshift deletion	1	chrI	8076082	8076082	G	-	che-3	che-3:NM_059820:exon16:c.3780delC:p.I1260fs,																						het-33.73-6
frameshift deletion	1	chrI	8126667	8126667	T	-	mau-2	mau-2:NM_059827:exon4:c.630delT:p.H210fs,																																			het-38.73-13
frameshift deletion	1	chrI	8142026	8142027	AA	-	del-4	del-4:NM_059829:exon3:c.259_260del:p.87_87del,		het-36.73-9
frameshift deletion	1	chrI	8266353	8266354	AG	-	ZK265.7	ZK265.7:NM_059848:exon3:c.210_211del:p.70_71del,																											het-32.73-10
frameshift deletion	1	chrI	832498	832498	A	-	zfh-2	zfh-2:NM_058380:exon13:c.3910delA:p.K1304fs,																							het-33.73-4
frameshift deletion	1	chrI	8903105	8903105	T	-	,T08G11.4	T08G11.4:NM_001129045:exon6:c.1300delA:p.I434fs,:NM_059999:exon7:c.1513delA:p.I505fs,																													het-33.73-9
frameshift deletion	1	chrI	8903134	8903134	C	-	,T08G11.4	T08G11.4:NM_001129045:exon6:c.1271delG:p.G424fs,:NM_059999:exon7:c.1484delG:p.G495fs,																													het-33.73-9
frameshift deletion	1	chrI	8994048	8994049	CA	-	tba-6	tba-6:NM_060018:exon1:c.5_6del:p.2_2del,																																		het-36.73-8
frameshift deletion	1	chrI	9125331	9125331	C	-	ZK858.8	ZK858.8:NM_001026710:exon2:c.139delC:p.P47fs,								het-35.73-13
frameshift deletion	1	chrI	9184271	9184272	TG	-	,lim-9	lim-9:NM_001026237:exon2:c.246_247del:p.82_83del,:NM_001030057:exon8:c.1233_1234del:p.411_412del,:NM_001030056:exon11:c.1344_1345del:p.448_449del,:NM_001026239:exon11:c.1344_1345del:p.448_449del,:NM_001026238:exon6:c.834_835del:p.278_279del,:NM_001026236:exon8:c.1068_1069del:p.356_357del,					het-30.73-13
frameshift deletion	1	chrI	9217661	9217661	T	-	C45G3.4	C45G3.4:NM_001030058:exon4:c.429delA:p.K143fs,																										het-77.73-7
frameshift deletion	1	chrI	9493799	9493800	AT	-	F30A10.3	F30A10.3:NM_060118:exon3:c.348_349del:p.116_117del,																							het-45.73-9
frameshift deletion	1	chrI	9519913	9519916	ACAG	-	set-32	set-32:NM_060128:exon3:c.571_574del:p.191_192del,																											het-69.73-10
frameshift deletion	1	chrI	9627691	9627692	AT	-	hsr-9	hsr-9:NM_001026439:exon5:c.1119_1120del:p.373_374del,																				het-44.73-8
frameshift deletion	1	chrI	9651636	9651639	GATA	-	T05F1.13	T05F1.13:NM_182091:exon4:c.480_483del:p.160_161del,												het-92.73-7
frameshift deletion	1	chrI	9723112	9723112	A	-	,eat-16	eat-16:NM_170912:exon3:c.158delA:p.E53fs,:NM_170911:exon3:c.158delA:p.E53fs,																							het-34.73-5
frameshift deletion	1	chrI	9812624	9812625	TA	-	,ncx-4	:NM_001047198:exon9:c.1659_1660del:p.553_554del,ncx-4:NM_001047199:exon2:c.333_334del:p.111_112del,		het-43.73-7
frameshift deletion	1	chrI	9863848	9863849	TC	-	K10C3.5	K10C3.5:NM_001026394:exon2:c.68_69del:p.23_23del,K10C3.5:NM_001026393:exon2:c.68_69del:p.23_23del,																											het-44.73-11
frameshift deletion	1	chrI	9894872	9894873	GG	-	col-64	col-64:NM_060218:exon2:c.314_315del:p.105_105del,																																	het-57.73-6
frameshift deletion	1	chrI	9979375	9979375	T	-	eif-3.C	eif-3.C:NM_060237:exon2:c.228delA:p.K76fs,																		het-30.74-3
frameshift deletion	1	chrII	10179388	10179388	C	-	F33H1.4	F33H1.4:NM_063793:exon6:c.3972delC:p.N1324fs,																			het-239.73-9
frameshift deletion	1	chrII	10179396	10179397	AC	-	F33H1.4	F33H1.4:NM_063793:exon6:c.3980_3981del:p.1327_1327del,																			het-239.73-9
frameshift deletion	1	chrII	10226465	10226465	A	-	srh-135	srh-135:NM_063805:exon2:c.561delT:p.D187fs,																									het-32.73-7
frameshift deletion	1	chrII	10228935	10228935	A	-	plc-3	plc-3:NM_063804:exon13:c.3981delA:p.I1327fs,																											het-32.73-3
frameshift deletion	1	chrII	10342002	10342002	G	-	pro-2	pro-2:NM_063823:exon6:c.1097delC:p.T366fs,																												het-32.73-6
frameshift deletion	1	chrII	10397445	10397446	TC	-	T09F3.5	T09F3.5:NM_001027167:exon2:c.362_363del:p.121_121del,																		het-39.73-8
frameshift deletion	1	chrII	10457759	10457760	CT	-	ZK673.11	ZK673.11:NM_001267321:exon1:c.34_35del:p.12_12del,						het-42.73-10
frameshift deletion	1	chrII	10477991	10477991	A	-	clec-59	clec-59:NM_063857:exon6:c.1162delT:p.S388fs,																					het-30.73-6
frameshift deletion	1	chrII	10499368	10499371	CACT	-	pqn-47	pqn-47:NM_063861:exon4:c.1426_1429del:p.476_477del,																		het-70.73-10
frameshift deletion	1	chrII	10539519	10539519	A	-	pro-1	pro-1:NM_063870:exon4:c.1560delT:p.V520fs,	het-30.73-5
frameshift deletion	1	chrII	10541328	10541328	C	-	pro-1	pro-1:NM_063870:exon2:c.175delG:p.V59fs,																		het-34.73-4
frameshift deletion	1	chrII	10596049	10596050	AT	-	,C14A4.7	:NM_001026780:exon3:c.301_302del:p.101_101del,C14A4.7:NM_001026781:exon3:c.301_302del:p.101_101del,																											het-101.73-9
frameshift deletion	1	chrII	10642222	10642222	A	-	M28.9	M28.9:NM_063895:exon11:c.1690delA:p.K564fs,																			het-46.73-15
frameshift deletion	1	chrII	1075179	1075180	CA	-	K02E7.11	K02E7.11:NM_061505:exon2:c.221_222del:p.74_74del,																		het-42.73-4
frameshift deletion	1	chrII	10797964	10797964	T	-	npp-19	npp-19:NM_063923:exon3:c.339delA:p.G113fs,npp-19:NM_063924:exon3:c.339delA:p.G113fs,														het-32.73-5
frameshift deletion	1	chrII	10892230	10892231	CA	-	ptr-8	ptr-8:NM_063942:exon9:c.2016_2017del:p.672_673del,																										het-34.73-11
frameshift deletion	1	chrII	11015826	11015827	GG	-	ram-2	ram-2:NM_063961:exon2:c.727_728del:p.243_243del,														het-35.73-8
frameshift deletion	1	chrII	11098410	11098411	CG	-	nuo-1	nuo-1:NM_063975:exon3:c.508_509del:p.170_170del,					het-85.73-15
frameshift deletion	1	chrII	11173879	11173879	C	-	F37H8.2	F37H8.2:NM_063992:exon5:c.874delG:p.V292fs,	het-107.73-8
frameshift deletion	1	chrII	11173881	11173882	TT	-	F37H8.2	F37H8.2:NM_063992:exon5:c.871_872del:p.291_291del,	het-107.73-8
frameshift deletion	1	chrII	11243213	11243213	T	-	T06D8.10	T06D8.10:NM_064006:exon10:c.3178delA:p.R1060fs,												het-64.73-16
frameshift deletion	1	chrII	11260916	11260916	G	-	T05B9.1	T05B9.1:NM_064008:exon2:c.159delC:p.A53fs,																														het-34.73-9
frameshift deletion	1	chrII	11346820	11346821	AG	-	B0491.6	B0491.6:NM_064024:exon2:c.863_864del:p.288_288del,B0491.6:NM_001129102:exon2:c.869_870del:p.290_290del,		het-31.73-10
frameshift deletion	1	chrII	1141057	1141057	A	-	W09B6.5	W09B6.5:NM_061520:exon2:c.215delT:p.F72fs,						het-59.73-8
frameshift deletion	1	chrII	11493901	11493901	T	-	ooc-3	ooc-3:NM_182110:exon6:c.1088delA:p.K363fs,ooc-3:NM_064055:exon6:c.1094delA:p.K365fs,																																		het-37.73-9
frameshift deletion	1	chrII	11493956	11493956	G	-	ooc-3	ooc-3:NM_182110:exon6:c.1033delC:p.Q345fs,ooc-3:NM_064055:exon6:c.1039delC:p.Q347fs,																																		het-37.73-6
frameshift deletion	1	chrII	11582058	11582059	GC	-	smc-6	smc-6:NM_064075:exon6:c.3149_3150del:p.1050_1050del,																		het-59.73-9
frameshift deletion	1	chrII	11651058	11651059	AG	-		:NM_064086:exon1:c.26_27del:p.9_9del,																																het-49.73-10
frameshift deletion	1	chrII	11913619	11913620	AC	-		:NM_001267393:exon4:c.996_997del:p.332_333del,																									het-45.73-8
frameshift deletion	1	chrII	11970593	11970594	TA	-	mex-1	mex-1:NM_001267396:exon4:c.1107_1108del:p.369_370del,mex-1:NM_001267397:exon1:c.282_283del:p.94_95del,																							het-33.73-10
frameshift deletion	1	chrII	12027010	12027011	AC	-	Y17G7B.8	Y17G7B.8:NM_064160:exon2:c.432_433del:p.144_145del,																	het-31.73-9
frameshift deletion	1	chrII	12048192	12048192	T	-	Y17G7B.13	Y17G7B.13:NM_064163:exon8:c.1242delT:p.D414fs,																							hom-42.70-2
frameshift deletion	1	chrII	12061029	12061030	CC	-	arrd-7	arrd-7:NM_064166:exon5:c.586_587del:p.196_196del,																								het-39.73-10
frameshift deletion	1	chrII	12105454	12105455	TC	-	Y17G7B.18	Y17G7B.18:NM_064172:exon4:c.744_745del:p.248_249del,Y17G7B.18:NM_064171:exon4:c.753_754del:p.251_252del,																																het-37.73-9
[truncated: 7,513 more rows]

## Sheet: exonic_variants_cleaned up
TypeOfVariation	NumberOfSamples	Chromosome	LocationStart	LocationEnd	Reference	Alternate	Gene	GeneInfo	RP2673	RP2671	RP2776	RP2699	RP2687	RP2669	RP2778	RP2704	RP2749	RP2672	RP2768	RP2637	RP2667	RP2682	RP2696	RP2697	RP2815	RP2748	RP2639	RP2705	RP2688	RP2636	RP2703	RP2702	RP2814	RP2698	RP2689	RP2700	RP2706	RP2674	RP2635	RP2813	RP2769	RP2777	RP2812
[truncated: 2,053 more rows]

[truncated: 3 more sheets: pivot table, pivot table sorted, SNVs by strain]
