# Supplementary material for: Caenorhabditis elegans is a useful model for anthelmintic discovery
Source: Nat Commun. 2015 Jun 25;6:7485. doi: 10.1038/ncomms8485 (PMC4491176; doi:10.1038/ncomms8485)
Supplement: Supplementary Data 3 — Wact-11-family resistant mutants summary sheet. [file ncomms8485-s4.xlsx]

## Sheet: wact-11-family res mutants
Chemical Name	Bioactivity Group #	Generation Screened	Mutagen	Number of Genomes Screened	Number of Resistant Mutants Obtained	Strain Name	Allele Name	Whole Genome Sequencing Performed (1 = yes)	Mutated Complex II Subunit	Residue Change	Orthologous residue in A. suum protein	Orthologous Residue in Human Protein
wact-11	2	F1	EMS	1300000	13	RP2661	tr380	no
						RP2668	tr387	no
						RP2689	tr401	yes	sdhc-1	R74K	R89	R72
						RP2696	tr405	yes	sdhb-1	P211L	P193	P207
						RP2697	tr406	yes	sdhb-1	P211L	P193	P207
						RP2698	tr407	yes	sdhc-1	R74K	R89	R72
						RP2699	tr408	yes	sdhc-1	G77D	G92	G75
						RP2700	tr409	yes	sdhd-1	H84Q	H95	H98
						RP2702	tr410	yes	sdhc-1	F136S	F151	H134
						RP2703	tr411	yes	sdhb-1	I260N	I242	I246
						RP2704	tr412	yes	sdhb-1	P211L	P193	P207
						RP2705	tr413	yes	sdhc-1	R74K	R89	R72
						RP2706	tr414	yes	sdhb-1	P211L	P193	P207
		F2	EMS	180000	2	RP2667	tr386	yes	sdhc-1	T66I	T81	P64
						RP2682	tr395	yes	sdhc-1	G133E	G148	G131
wact-12	2	F1	EMS	1000000	10	RP2635	tr355	yes	sdhc-1	R74K	R89	R72
						RP2636	tr356	yes	sdhb-1	P211L	P193	P207
						RP2669	tr388	yes	sdhb-1	P211L	P193	P207
						RP2670	tr389	no
						RP2671	tr390	yes	sdhc-1	R74K	R89	R72
						RP2673	tr392	yes	sdhc-1	R74K	R89	R72
						RP2674	tr393	yes	sdhc-1	R74K	R89	R72
						RP2687	tr399	yes	sdhc-1	T66I	T81	P64
						RP2688	tr400	yes	sdhd-1	D95N	D106	D109
						RP2749	tr424	yes	sdhc-1	R74K	R89	R72
		F2	EMS	240000	4	RP2637	tr357	yes	sdhc-1	G71E	G86	I69
						RP2639	tr359	yes	sdhc-1	T66I	T81	P64
						RP2672	tr391	yes	sdhd-1	D95N	D106	D109
						RP2683	tr396	no
wact-127	2	F1	EMS	980000	8	RP2748	tr423	yes	sdhc-1	C78Y	C93	I76
						RP2768	tr436	yes	sdhd-1	D95N	D106	D109
						RP2776	tr438	yes	sdhb-1	H146Y	H128	H132
						RP2777	tr439	yes	no exonic mutation found in any sdh subunit
						RP2778	tr440	yes	sdhd-1	D95N	D106	D109
						RP2813	tr454	yes	sdhb-1	P145L	P127	P131
						RP2814	tr455	yes	sdhb-1	H146Y	H128	H132
						RP2815	tr456	yes	sdhd-1	A97T	G108	V111
